# Supplementary material for: Hiding in plain sight—Euplokamis dunlapae (Ctenophora) in Norwegian waters
Source: J Plankton Res. 2021 Mar 17;43(2):257–69. doi: 10.1093/plankt/fbab012 (PMC8009683; doi:10.1093/plankt/fbab012)
Supplement: Majaneva_et_al_Euplokamis_Postfilterest_ForEuploFinalAln_fbab012 [file majaneva_et_al_euplokamis_postfilterest_foreuplofinalaln_fbab012.txt]

>KF856146_1Paramuriceabiscaya
CACTTGTACTGTGAAACTGCGAATGGCTCATTAAATCAGTTATCGTTTATTTGATTGTACTCT-TACTACTTGGATAACCGTAGTAATTCTAGAGCTAATACATGCGAAAAGTCCCGACTCTTGGAAGGGATGTATTTATTAGATTAAAAACCAATGCGGCT--TAACCGCCGCCACTTGGTGATTCATAGTAACTGTTCGAATCGCATGGCCTTCGTGCCGGCGATGTTTCATTCAAATTTCTGCCCTATCAACTGTCGATGGTAAGGTAGTGGCTTACCATGGTTGCAACGGGTGACGGAGAATTAGGGTTCGATTCCGGAGAGGGAGCCTGAGAAACGGCTACCACATCCAAGGAAGGCAGCAGGCGCGCAAATTACCCAATCCTGACGTGGGGAGGTAGTGACAAAAAATAACAATACAGGGCTTTTTTGTTCTTGTAATTGGAATGAGTACAATTTAAATCTCTTAACGAGGACCAATTGGAGGGCAAGTCTGGTGCCAGCAGCCGCGGTAATTCCAGCTCCAATAGCGTATTGTAAAGTTGTTGCAGTTAAAAAGCTCGTAGTTGGATTTCGGGCTCGACGGCGACGGTCAGCCGCAAGGTAT-GTCACTGTCGACGTTGGCCTTCTTCGCGCAGACTTCGCGTGCTCTTAACTGAGTGTGCGTTGGATACGCGACGTTTACTTTGAAAAAATTAGAGTGTTCAAAGCAGGCTTGTGCTTGGATACATAAGCATGGAATAATGGAATAGGACTTTGGTTCTATTTTGTTGGTTTCTGGAACCGAAGTAATGATTAATAGGGACAGTTGGGGGCATTCGTATTTCGTTGTCAGAGGTGAAATTCTTGGATTTACGAAAGACGAACTAATGCGAAAGCATTTGCCAAGAATGTTTTCATTAATCAAGAACGAAAGTTAGAGGATCGAAGACGATCAGATACCGTCCTAGTTCTAACCATAAACGATGCCGACTAGGGATCAGCGAGTGTTATTTGATGACCTCGTTGGCACCTTATGGGAAACCAAAGTTTTTGGGTTCC-GGGGGAAGTATGGTTGCAAAGCTGAAACTTAAAGGAATTGACGGAAGGGCACCACCAGGAGTGGAGCCTGCGGCTTAATTTGACTCAACACGGGAAAACTCACCAGGTCCAGACATAGTAAGGATTGACAGATTGAGAGCTCTTTCTTGATTCTATGGGTGGTGGTGCATGGCCGTTCTTAGTTGGTGGAGTGATTTGTCTGGTTAATTCCGTTAACGAACGAGACCTTGACCTGCTAAATAGTCAGACGATTCA--CGAATCGCTCTCGACTTCTTAGAGGGACTGTTGGTGTTTAACCAAAGTCAG--GAAGGCAATAACAGGTCTGTGATGCCCTTAGATGTCCTGGGCCGCACGCGCGCTACACTGACGATGGCAACGAGTC--GCTCCTTCACCGAAAGGTGTGGGTAATCTTGTGAATCATCGTCGTGCTGGGGATAGATCATTGTAATTCTTGATCTTGAACGAGGAATTCCTAGTAAGCGCGAGTCATCAGCTCGCGTTGATTACGTCCCTGCCCTTTGTACACACCGCCCGTCGCTACTACCGATTGAATGGTTTAGTGAGGACTCCGGATTGGCACTGTCATGGGCTTCGGCTCATCGACGTCAAAAA
>EU876569_1Hydraviridissima
CACTTGTACTGTGAAACTGCGAATGGCTCATTAAATCAGTTATCGTTTATTTGATTGTA-CTT-TACTACATGGATACCTGTGGTAATTCTAGAGCTAATACATGCGAAAAATCCCGACTTCCGGAAGGGATGTATTTATTAGACTAAAAACCAATGCGGGT-------CTCGTTTCTTGGTGATTCATGATAACTTTTCGAATCGCATGGCC-TTGCGCCGGCGATGTTTCATTCAAATTTCTGCCCTATCAACTGTCGATGGTAAGGTAGTGGCTTACCATGGTTGTAACGGGTGACGGAGAATTAGGGTTCGATTCCGGAGAGGGAGCCTGAGAAACGGCTACCACATCTAAGGAAGGCAGCAGGCACGAAAATTACCCAATCCCGATTCGGGGAGGTAGTGACAAGAAATAACGGTACGGGGTCTTATAGGTCTCGCAATCGGAATGAGAACAATTTAAATCCTTTAACGAGGATCAATTGGAGGGCAAGTCTGGTGCCAGCAGCCGCGGTAATTCCAGCTCCAATAGCGTATATTAAAGTTGTTGCAGTTAAAAAGCTCGTAGTTGGATTTCGGAGCGGGCCCGTCGGTCCACCGC-AAGGTGA-GCTACTGGCGGGTCTGTTCTTCTTCGCAAAGACTGCAGGTGCACTTCGCTGTGTGTCTGTCGGATTTGCGACGTTTACTTTGAAAAAATTAGAGTGTTCAAAGCAGGCTTTCGCTTGAATACATGAGCATGGAATAATGGAATAGGACTTTGGTTCTATTTTGTTGGTTTCTAGGACCGAAGTAATGATTAAGAGGGACAATTGGGGGCATCCGTATTTCGTTGTCAGAGGTGAAATTCTTGGATTTACGAAAGACGAACAACTGCGAAAGCACTTGCCAAGAGTGTTTTCATTAATCAAGAACGAAAGTTAGAGGATCGAAGACGATCAGATACCGTCCTAGTTCTAACCATAAACGATGTCGACTAGGGATCAGCGGGCGTTATTGTACGACCCCGTTGGCACCTTACGGGAAACCAAAGTTTTTGGATTCC-GGGGGAAGTATGGTTGCAAAGCTGAAACTTAAAGGAATTGACGGAAGGGCACCACCAGGAGTGGAGCCTGCGGCTTAATTTGACTCAACACGGGAAAACTCACCAGGTCCAGACATAGTAAGGATTGACAGGTTGAGAGCCCTTTCTTGATTCTATGGGTGGTGGTGCATGGCCGTTCTTAGTTGGTGGAGTGATTTGTCTGGTTAATTCCGTTAACGAACGAGACCTTAACCGGCTAAATAGTCACGCGGTTTT--CGAACCGTGTCTGACTTCTTAGAGGGACTGTTGGTGTTTAACCAAAGTCAG--GAAGGCAATAACAGGTCTGTGATGCCCTTAGATGTTCTGGGCCGCACGCGCGCTACACTGTCGAATTCAGCGAGTCT-TAACCTTAACCGAAAGGTTTGGGTAATCTTTTGAAAGTTCGACGTGATGGGGATTGATCATTGCAATTATTGATCATGAACGAGGAATTCCTAGTAAGCGCGAGTCATCAGCTCGCGTTGATTACGTCCCTGCCCTTTGTACACACCGCCCGTCGCTACTACCGATTGAATGGTTTAGTGAGATCTCCGGATCGGCATCAGCGCGACTTAACCGTTGTTGAGGCCGAGAA
>AF100942_1Atollavanhoeffeni
CACTTGTACTGTGAAACTGCGAATGGCTCATTAAATCAGTTATCGTTTATTTGATCGTA-CTT-T-TTACATGGATAACCGTGGTAATTCTAGAGCTAATACATGCGAAAAGTCCCGACTTCTGGAAGGGATGTATTTATTAGACTAAAAACCAATACGAGTTTGAGG-CTCGTCGTATGGTGATTCATGATAACTTCTCGAATCGCATGGCC-TTGAGCCGGCGATGTTTCATTCAAATTTCTGCCCTATCAACTGTCGATGGTAAGGTAGTGGCTTACCATGGTTACAACGGGTGACGGAGAATTAGGGTTCGATTCCGGAGAGGGAGCCTGAGAAACGGCTACCACATCCAAGGAAGGCAGCAGGCGCGCAAATTACCCAATCCCGACACGGGGAGGTAGTGACAAGAAATAACAATACGGGGCCTTACAGGTCTCGTAATTGGAATGAGTACAATTTAAATCCTTTAACGAGGATCCATTGGAGGGCAAGTCTGGTGCCAGCAGCCGCGGTAATTCCAGCTCCAATAGCGTATATTAAAGTTGTTGCAGTTAAAAAGCTCGTAGTTGGATTTCGGGATGGGCCAGTCGGTCTGCCGT-GAGGTAA-GTTACTGGCTGGTCTGTTCTTCCTCGCAAAGAATGCGTGTGCTCTTTACTGAGTGGGCGTAGGATTTGCGACGTTTACTTTGAAAAAATTAGAGTGTTCAAAGCAGGCTTCCGCTTGAATACATGAGCATGGAATAATGGAATAGGACTTTGGTCTTATTTTGTTGGTTTCTAAGACTGAGGTAATGATTAAGAGGGACAGTTGGGGGCATTCGTATTTCGTTGTCAGAGGTGAAATTCTTGGATTTACGAAAGACGAACAACTGCGAAAGCATTTGCCAAGAATGTTTTCATTAATCAAGAACGAAAGTTAGAGGCTCGAAGACGATCAGATACCGTCCTAGTTCTAACCATAAACGATGCCGACTAGGGATCAGCGAGCGTTATTGTATGACCTCGTTGGCACCTTATGGGAAACCAAAGTTTTTGGGTTCC-GGGGGAAGTATGGTTGCAAAGCTGAAACTTAAAGGAATTGACGGAAGGGCACCACCAGGAGTGGAGCCTGCGGCTTAATTTGACTCAACACGGGGAAACTCACCAGGTCCAGACATAGTAAGGATTGACAGATTGAGAGCTCTTTCTTGATTCTATGGGTGGTGGTGCATGGCCGTTCTTAGTTGGTGGAGTGATTTGTCTGGTTAATTCCGTTAACGAACGAGACCTTATCCTGCTAAATAGTTACACGAATCT--CGATTCGTGGCTAACTTCTTAGAGGGACTGTTGGTGTTTAACCATCGTAAG--GAAGGCAATAACAGGTCTGTGATGCCCTTAGATGTTCTGGGCCGCACGCGCGCTACACTGACGATGTCAGCGAGTCT-TATCCTTCACCGGAAGGTGTGGGTAATCTTTTGAAACATCGTCGTGATGGGGATAGATCATTGCAATTATTGATCTTGAACGAGGAATTCCTAGTAAGCGCGAGTCATCAGCTCGCGTTGATTACGTCCCTGCCCTTTGTACACACCGCCCGTCGCTACTACCGATTGAATGGTTTAGTGAGACCTTCGGATTGGCACCGCTGTAGCTGGCAACGGCCGATTGCCGAGAA
>AY039208_1Aureliaaurita
CACTTGTACTGTGAAACTGCGGATGGCTCATTAAATCAGTTATCGTTTATTTGATTGTA-CCT-TACTACATGGATAACCGTGGTAATTCTAGAGCTAATACATGCGAAAAGTCCCGACTTCTGGAAGGGATGTATTTATTAGACTAAAAGCCAATACGGGTCTGGGCACACGTCATGTGGTGATTCATGATAACTTCTCGAATCGCATGGCC-TTGCGCCGGCGATGTTTCATTCAAATTTCTGCCCTATCAACTGTCGATGGTAAGGTAGTGGCTTACCATGGTTACAACGGGTGACGGAGAATTAGGGTTCGATTCCGGAGAGGGAGCCTGAGAAACGGCTACCACATCCAAGGAAGGCAGCAGGCGCGCAAATTACCCAAT-CCGACACGGGGAGGTAGTGACAAGAAATAACAATCCGTGTCCATTCTGGATGCGAAATTGGAATGAGTACAATTTAAATCCTTTAACGAGGACCCATTGGAGGGCAAGTCTGGTGCCAGCAGCCGCGGTAATTCCAGCTCCAATAGCGTATATTAAAGTTGTTGCAGTTAAAAAGCTCGTAGTTGGATTTCGGGATGGGCCAGTCGGTCTGCCGC-AAGGTAT-GTTACTGGCTGGTCTGTCCTTCTTCGCAAAGACTGCGTGTGCTCTTAACTGAGTGTGCGTAGGATTTGCGACGTTTACTTTGAAAAAATTAGAGTGTTCAAAGCAGGCTACCGCTTGAATACATGAGCATGGAATAATGGAATAGGACTTTGGTTCTATTTTGTTGGTTTCTAGAACTGAAGTAATGATTAAGAGGGACAGTTGGGGGCATTCGTATTTCGTTGTCAGAGGTGAAATTCTTGGATTTACGAAAGACGAACAACTGCGAAAGCATTTGCCAAGAATGTTTTCATTAATCAAGAACGAAAGTTAGAGGCTCGAAGACGATCAGATACCGTCCTAGTTCTAACCATAAACGATGCCGACTAGGGATCAGCGGGCGTTATTTTATGACCCCGTTGGCACCTTATGGGAAACCAAAGTTTTTGGGTTCC-GGGGGAAGTATGGTTGCAAAGCTGAAACTTAAAGGAATTGACGGAAGGGCACCACCAGGAGTGG-CCAGGCGGCTTAATTTGACTCAACACGGGAAAACTCACCAGGTCCAGACATAGTAAGGATTGACAGATTGAGAGCTCTTTCTTGATTCTATGGGTGGTGGTGCATGGCCGTTCTTAGTTGGTGGAGTGATTTGTCTGGTTAATTCCGTTAACGAACGAGACCTTATCCTGCTAAATAGCCACACGAATCT--CGCTTCGTGCCTGGCTTCTTAGAGGGACTGTTGGTG-TTAACCATCGTAAG--GAAGGCAATAACAGGTCTGTGATGCCCTTAGATGTTCTGGGCCGCACGCGCGCTACACTGACGATGTCAACGAGTCT-TAACCTTCGCCGATAGGTGTGGGTAATCTTCTGAAACATCGTCGTGATGGGGATAGATCATTGCAATTTTTGATCTTGAACGAGGAATTCCTAGTAAGCGCGAGTCATCAGCTCGCGTTGATTACGTCCCTGCCCTTTGTACACACCGCCCGTCGCTACTACCGATTGAATGGTCTAGCGAGACCTTCGGATTGGCGCCGTTTTGGCCCGCAAGGGCTGATAGCCGAGAA
>MF599320_1Ctenophorasp_Floridaisolate9
CTTTTATACTGTGAAACTGCGAATGGCTCATTAAATCAGTTATCGTCTATTTGATTGTGCCCT-TACTACATGGATAACCGTAGTAATTCTAGAGCTAATACATGCGAAAAGTCCCGACTTCTGGAAGGGATGTATTTATTAGATTAAAAACCAATGCGTTT----AACGACGCTTTTCGGTGATTCATAATAACTGTTCGAATCGCATGGCCCTCGTGCCGGCGATGTTTCATTCGAGTTTCTGCCCTATCAACTTTCGATGGTAAGGTATTGGCTTACCATGGTGACAACGGGTAACGGAGAATTAGGGTTCGATTCCGGAGAGGGAGCCCGAGAAACGGCTACCACATCCAAGGAAGGCAGCAGGCGCGCAAATTACCCAATCCCGACTCGGGGAGGTAGTGACAATAAATAACGTTGCAGGCGCCAACGGCTTCTGCAGTCGGAATGAGTACAATATAACACCCTTAACGAGGAACAATTGGAGGGCAAGTCTGGTGCCAGCAGCCGCGGTAATTCCAGCTCCAATAGCGTATATTAAAGTTGTTGCAGTTAAAAAGCTCGTAGTTGGATTTCGGAACCGGCCGATTGGTCCGTCCTCTGGATCG-TGTACTGATCGGTCTGTTCTTCTTCGCGAAGACCGCGTGTGCCCTTAACTGGGTGGGCGCGGGATTCGCGACGTTTACTTTGAAAAAATTAGAGTGTTCAAAGCAGGCAGTCGCTTGAATATCTCAGCATGGAATAATAGAATAGGACTTTGGTCTTATTTTGTTGGTTTCCGAGACCGAAGTAATGATTAATAGGGACAGTTGGGGGCATTCGTATTTCATTGTCAGAGGTGAAATTCTTGGATTTATGAAAGACGAACTTCTGCGAAAGCATTTGCCAAGGATGTTTTCATTAATCAAGAACGAAAGTTGGAGGCTCGAAGACGATCAGATACCGTCCTAGTTCCAACCATAAACGATGCCGTCTGCGGATCGGAGGTCGCTCATGTAAGGCTCCTTCGGCACGCTATGAGAAATCAAAGACTTCGGGTTCC-GGGGGGAGTATGTTCGCAAGAATGAAACTTAAAGGAATTGACGGAAGGGCACCACCAGGAGTGGAACCTGCGGTTTAATTTGA--CAACACGGGAAAACTCACCAGGTCCAGACATAGGAAGGATTGACAGATTGAGAGCTCTTTCTTGATTCTATGGGTGGTGGTGCATGGCCGTTCTTAGTTGGTGGAGTGATTTGTCTGGTTAATTCCGTTAACGAACGAGACCTTAACCTGCTAAATAGTGACACGGTTCCT-TGAACCGTGGCTCACTTCTTAGAGGGACTATCGGTTTCAAACCGATGGAAGTTTGAGGCAATAACAGGTCTGTGATGCCCTTAGATGTTCTGGGCCACACGCGCGTTACACTGATGAAGCCAGCGAGTATATCGCCTTCACCGGAAGGTGCGGGTAATCTTGTGAAACTTCATCGTGCTGGGGATAGACCATTGCAATTATTGGTCTTGAACGAGGAATTCCTAGTAAGCACGAGTCATCAACTCGTGCTGATTACGTCCCTGCCCTTTGTACACACCGCCCGTCGCTACTACCGATTGAATGGTTTAGTGAGATCTCGGGATTGGCGACGCCATGCCGCGAGGCACGGCGCCGCCGAGAA
>AF293693_1Velamenparallelum
CTTTTATACTGTGAAACTGCGAATGGCTCATTAAATCAGTTATCGTCTATTTGATTGTGCCCT-TACTACATGGATAACCGTAGTAATTCTAGAGCTAATACATGCGAAAAGTCCCGACTTCTGGAAGGGATGTATTTATTAGATTAAAAACCAATGCGTTT----AACGACGCTTTTCGGTGATTCATAATAACTGTTCGAATCGCATGGCCCTCGTGCCGGCGATGTTTCATTCGAGTTTCTGCCCTATCAACTTTCGATGGTAAGGTATTGGCTTACCATGGTGACAACGGGTAACGGAGAATTAGGGTTCGATTCCGGAGAGGGAGCCCGAGAAACGGCTACCACATCCAAGGAAGGCAGCAGGCGCGCAAATTACCCAATCCCGATTCGGGGAGGTAGTGACAATAAATAACGTTGCAGGCGCCAACGGCTTCTGCAGTCGGAATGAGTACAATATAACACCCTTAACGAGGAACAATTGGAGGGCAAGTCTGGTGCCAGCAGCCGCGGTAATTCCAGCTCCAATAGCGTATATTAAAGTTGTTGCAGTTAAAAAGCTCGTAGTTGGATTTCGGAACCGGCCGATTGGTCCGTCCTCTGGATCG-TGTACTGATCGGTCTGTTCTTCTTCGCGAAGACCGCGTGTGCTCTTAACTGAGTGGGCGTGGGATTCGCGACGTTTACTTTGAAAAAATTAGAGTGTTCAAAGCAGGCAGTCGCTTGAATATCTCAGCATGGAATAATAGAATAGGACTTTGGTCTTATTTTGTTGGTTTCCGAGACCGAAGTAATGATTAATAGGGACAGTTGGGGGCATTCGTATTTCATTGTCAGAGGTGAAATTCTTGGATTTATGAAAGACGAACTTCTGCGAAAGCATTTGCCAAGGATGTTTTCATTAATCAAGAACGAAAGTTGGAGGCTCGAAGACGATCNGATACCGTCCTAGTTCCAACCATAAACGATGCCGTCTGCGGATCGGAGGTCGCTCATGTAAGGCTCCTTCGGCACGCTATGAGAAATCAAAGACTTCGGGTTCC-GGGGGGAGTATGTTCGCAAGAATGAAACTTAAAGGAATTGACGGAAGGGCACCACCAGGAGTGGAACCTGCGGTTTAATTTGACTCAACACGGGAAAACTCACCAGGTCCAGACATAGGAAGGATTGACAGATTGAGAGCTCTTTCTTGATTCTATGGGTGGTGGTGCATGGCCGTTCTTAGTTGGTGGAGTGATTTGTCTGGTTAATTCCGTTAACGAACGAGACCTTAACCTGCTAAATAGTGACACGGTTCCT-TGAACCGTGGCTCACTTCTTAGAGGGACTATCGGTTTCAAACCGATGGAAGTTTGAGGCAATAACAGGTCTGTGATGCCCTTAGATGTTCTGGGCCACACGCGCGTTACACTGATGAAGCCAGCGAGTATATCGCCTTCACCGGAAGGTGCGGGTAATCTTGTGAAACTTCATCGTGCTGGGGATAGACCATTGCAATTATTGGTCTTGAACGAGGAATTCCTAGTAAGCACGAGTCATCAACTCGTGCTGATTACGTCCCTGCCCTTTGTACACACCGCCCGTCGCTACTACCGATTGAATGGTTTAGTGAGATCTCGGGATTGGCGACGCCATGCCGCGAGGCACGGCGCCGCCGAGAA
>KJ754161_1Cestumveneris
CTTTTATACTGTGAAACTGCGAATGGCTCATTAAATCAGTTATCGTCTATTTGATTGTGCCCT-TACTACATGGATAACCGTAGTAATTCTAGAGCTAATACATGCGAAAAGTCCCGACTTCTGGAAGGGATGTATTTATTAGATTAAAAACCAATGCGTTT----AACGACGCTTTTCGGTGATTCATAATAACTGTTCGAATCGCATGGCCCTCGTGCCGGCGATGTTTCATTCGAGTTTCTGCCCTATCAACTTTCGATGGTAAGGTATTGGCTTACCATGGTGACAACGGGTAACGGAGAATTAGGGTTCGATTCCGGAGAGGGAGCCCGAGAAACGGCTACCACATCCAAGGAAGGCAGCAGGCGCGCAAATTACCCAATCCCGACTCGGGGAGGTAGTGACAATAAATAACGTTGCAGGCGCCAACGGCTTCTGCAGTCGGAATGAGTACAATATAACACCCTTAACGAGGAACAATTGGAGGGCAAGTCTGGTGCCAGCAGCCGCGGTAATTCCAGCTCCAATAGCGTATATTAAAGTTGTTGCAGTTAAAAAGCTCGTAGTTGGATTTCGGAACCGGCCGATTGGTCCGTCCTCTGGATCG-TGTACTGATCGGTCTGTTCTTCTTCGCGAAGACCGCGTGTGCTCTTAACTGAGTGGGCGCGGGATTCGCGACGTTTACTTTGAAAAAATTAGAGTGTTCAAAGCAGGCAGTCGCTTGAATATCTCAGCATGGAATAATAGAATAGGACTTTGGTCTTATTTTGTTGGTTTCCGAGACCGAAGTAATGATTAATAGGGACAGTTGGGGGCATTCGTATTTCATTGTCAGAGGTGAAATTCTTGGATTTATGAAAGACGAACTTCTGCGAAAGCATTTGCCAAGGATGTTTTCATTAATCAAGAACGAAAGTTGGAGGCTCGAAGACGATCAGATACCGTCCTAGTTCCAACCATAAACGATGCCGTCTGCGGATCGGAGGTCGCTCATGTAAGGCTCCTTCGGCACGCTATGAGAAATCAAAGACTTCGGGTTCC-GGGGGGAGTATGTTCGCAAGAATGAAACTTAAAGGAATTGACGGAAGGGCACCACCAGGAGTGGAACCTGCGGTTTAATTTGACTCAACACGGGAAAACTCACCAGGTCCAGACATAGGAAGGATTGACAGATTGAGAGCTCTTTCTTGATTCTATGGGTGGTGGTGCATGGCCGTTCTTAGTTGGTGGAGTGATTTGTCTGGTTAATTCCGTTAACGAACGAGACCTTAACCTGCTAAATAGTGACACGGTTCCT-TGAACCGTGGCTCACTTCTTAGAGGGACTATCGGTTTCAAACCGATGGAAGTTTGAGGCAATAACAGGTCTGTGATGCCCTTAGATGTTCTGGGCCACACGCGCGTTACACTGATGAAGCCAGCGAGTATATCGCCTTCACCGGAAGGTGCGGGTAATCTTGTGAAACTTCATCGTGCTGGGGATAGACCATTGCAATTATTGGTCTTGAACGAGGAATTCCTAGTAAGCACGAGTCATCAACTCGTGCTGATTACGTCCCTGCCCTTTGTACACACCGCCCGTCGCTACTACCGATTGAATGGTTTAGTGAGATCTCGGGATTGGCGACGCCATGCCGCGAGGCACGGCGCCGCCGAGAA
>MF599319_1Bolinopsisashleyiisolate07426137
CTTTTATACTGTGAAACTGCGAATGGCTCATTAAATCAGTTATCGTCTATTTGATTGTGCCCT-TACTACATGGATAACCGTAGTAATTCTAGAGCTAATACATGCGAAAAGTCCCGACTTCTGGAAGGGATGTATTTATTAGATTAAAAACCAATGCGTTT----AACGACGCTTTTCGGTGATTCATAATAACTGTTCGAATCGCATGGCCCTCGTGCCGGCGATGTTTCATTCGAGTTTCTGCCCTATCAACTTTCGATGGTAAGGTATTGGCTTACCATGGTGACAACGGGTAACGGAGAATTAGGGTTCGATTCCGGAGAGGGAGCCCGAGAAACGGCTACCACATCCAAGGAAGGCAGCAGGCGCGCAAATTACCCAATCCCGACTCGGGGAGGTAGTGACAATAAATAACGTTGCAGGCGCCAACGGCTTCTGCAGTCGGAATGAGTACAATATAACACCCTTAACGAGGAACAATTGGAGGGCAAGTCTGGTGCCAGCAGCCGCGGTAATTCCAGCTCCAATAGCGTATATTAAAGTTGTTGCAGTTAAAAAGCTCGTAGTTGGATTTCGGAACCGGCCGATTGGTCCGTCCTCTGGATCG-TGTACTGATCGGTCTGTTCTTCTTCGCGAAGACCGCGTGTGCCCTTAACTGGGTGGGCGCGGGATTCGCGACGTTTACTTTGAAAAAATTAGAGTGTTCAAAGCAGGCAGTCGCTTGAATATCTCAGCATGGAATAATAGAATAGGACTTTGGTCTTATTTTGTTGGTTTCCGAGACCGAAGTAATGATTAATAGGGACAGTTGGGGGCATTCGTATTTCATTGTCAGAGGTGAAATTCTTGGATTTATGAAAGACGAACTTCTGCGAAAGCATTTGCCAAGGATGTTTTCATTAATCAAGAACGAAAGTTGGAGGCTCGAAGACGATCAGATACCGTCCTAGTTCCAACCATAAACGATGCCGTCTGCGGATCGGAGGTCGCTCATGTAAGGCTCCTTCGGCACGCTATGAGAAATCAAAGACTTCGGGTTCC-GGGGGGAGTATGTTCGCAAGAATGAAACTTAAAGGAATTGACGGAAGGGCACCACCAGGAGTGGAACCTGCGGTTTAATTTGACTCAACACGGGAAAACTCACCAGGTCCAGACATAGGAAGGATTGACAGATTGAGAGCTCTTTCTTGATTCTATGGGTGGTGGTGCATGGCCGTTCTTAGTTGGTGGAGTGATTTGTCTGGTTAATTCCGTTAACGAACGAGACCTTAACCTGCTAAATAGTGACACGGTTCTT-TGAACCGTGGCTCACTTCTTAGAGGGACTATCGGTTTCAAACCGATGGAAGTTTGAGGCAATAACAGGTCTGTGATGCCCTTAGATGTTCTGGGCCACACGCGCGTTACACTGATGAAGCCAGCGAGTATATCGCCTTCACCGGAAGGTGCGGGTAATCTTGTGAAACTTCATCGTGCTGGGGATAGACCATTGCAATTATTGGTCTTGAACGAGGAATTCCTAGTAAGCACGAGTCATCAACTCGTGCTGATTACGTCCCTGCCCTTTGTACACACCGCCCGTCGCTACTACCGATTGAATGGTTTAGTGAGATCTCGGGATTGGCGACGCCATGCCGCGAGGCACGGCGCCGCCGAGAA
>KJ754160_1Deiopeakaloktenota
CTTTTATACTGTGAAACTGCGAATGGCTCATTAAATCAGTTATCGTCTATTTGATTGTGCCCT-TACTACATGGATAACCGTAGTAATTCTAGAGCTAATACATGCGAAAAGTCCCGACTTCTGGAAGGGATGTATTTATTAGATTAAAAACCAATGCGTTT----AACGACGCTTTTCGGTGATTCATAATAACTGTTCGAATCGCATGGCCCTCGTGCCGGCGATGTTTCATTCGAGTTTCTGCCCTATCAACTTTCGATGGTAAGGTATTGGCTTACCATGGTGACAACGGGTAACGGAGAATTAGGGTTCGATTCCGGAGAGGGAGCCCGAGAAACGGCTACCACATCCAAGGAAGGCAGCAGGCGCGCAAATTACCCAATCCCGATTCGGGGAGGTAGTGACAATAAATAACGTTGCAGGCGCCAACGGCTTCTGCAGTCGGAATGAGTACAATATAACACCCTTAACGAGGAACAATTGGAGGGCAAGTCTGGTGCCAGCAGCCGCGGTAATTCCAGCTCCAATAGCGTATATTAAAGTTGTTGCAGTTAAAAAGCTCGTAGTTGGATTTCGGAACCGGCCGATTGGTCCGTCCTCTGGATCG-TGTACTGATCGGTCTGTTCTTCTTCGCGAAGACCGCGTGTGCCCTTAACTGGGTGGGCGCGGGATTCGCGACGTTTACTTTGAAAAAATTAGAGTNNNNNNNNNNNNNNNNNNNNNNAATATCTCAGCATGGAATAATAGAATAGGACTTTGGTCTTATTTTGTTGGTTTCCGAGACCGAAGTAATGATTAATAGGGACAGTTGGGGGCATTCGTATTTCATTGTCAGAGGTGAAATTCTTGGATTTATGAAAGACGAACTTCTGCGAAAGCATTTGCCAAGGATGTTTTCATTAATCAAGAACGAAAGTTGGAGGCTCGAAGACGATCAGATACCGTCCTAGTTCCAACCATAAACGATGCCGTCTGCGGATCGGAGGTCGCTCATGTAAGGCTCCTTCGGCACGCTATGAGAAATCAAAGACTTCGGGTTCC-GGGGGGAGTATGTTCGCAAGAATGAAACTTAAAGGAATTGACGGAAGGGCACCACCAGGAGTGGAACCTGCGGTTTAATTTGACTCAACACGGGAAAACTCACCAGGTCCAGACATAGGAAGGATTGACAGATTGAGAGCTCTTTCTTGATTCTATGGGTGGTGGTGCATGGCCGTTCTTAGTTGGTGGAGTGATTTGTCTGGTTAATTCCGTTAACGAACGAGACCTTAACCTGCTAAATAGTGACACGGTTCCT-TGAACCGTGGCTCACTTCTTAGAGGGACTATCGGTTTCAAACCGATGGAAGTTTGAGGCAATAACAGGTCTGTGATGCCCTTAGATGTTCTGGGCCACACGCGCGTTACACTGATGAAGCCAGCGAGTATATCGCCTTCACCGGAAGGTGCGGGTAATCTTGTGAAACTTCATCGTGCTGGGGATAGACCATTGCAATTATTGGTCTTGAACGAGGAATTCCTAGTAAGCACGAGTCATCAACTCGTGCTGATTACGTCCCTGCCCTTTGTACACACCGCCCGTCGCTACTACCGATTGAATGGTTTAGTGAGATCTCGGGATTGGCGACGCCATGCCGCGAGGCACGGCGCCGCCGAGAA
>KJ754159_1Leucotheamulticornis
CTTTTATACTGTGAAACTGCGAATGGCTCATTAAATCAGTTATCGTCTATTTGATTGTGCCCT-TACTACATGGATAACCGTAGTAATTCTAGAGCTAATACATGCGAAAAGTCCCGACTTCTGGAAGGGATGTATTTATTAGATTAAAAACCAATGCGTTT----AACGACGCTTTTCGGTGATTCATAATAACTGTTCGAATCGCATGGCCCTCGTGCCGGCGATGTTTCATTCGAGTTTCTGCCCTATCAACTTTCGATGGTAAGGTATTGGCTTACCATGGTGACAACGGGTAACGGAGAATTAGGGTTCGATTCCGGAGAGGGAGCCCGAGAAACGGCTACCACATCCAAGGAAGGCAGCAGGCGCGCAAATTACCCAATCCCGACTCGGGGAGGTAGTGACAATAAATAACGTTGCAGGCGCCAACGGCTTCTGCAGTCGGAATGAGTACAATATAACACCCTTAACGAGGAACAATTGGAGGGCAAGTCTGGTGCCAGCAGCCGCGGTAATTCCAGCTCCAATAGCGTATATTAAAGTTGTTGCAGTTAAAAAGCTCGTAGTTGGATCTCGGAACCGGCCGATTGGTCCGTCCTCTGGATCG-TGTACTGATCGGTCTGTTCTTCTTCGCGAAGACCGCGTGTGCCCTTAACTGGGTGGGCGCGGGATTCGCGACGTTTACTTTGAAAAAATTAGAGTGTTCAAAGCAGGCAGTCGCTTGAATATCTCAGCATGGAATAATAGAATAGGACTTTGGTCTTATTTTGTTGGTTTCCGAGACCGAAGTAATGATTAATAGGGACAGTTGGGGGCATTCGTATTTCATTGTCAGAGGTGAAATTCTTGGATTTATGAAAGACGAACTTCTGCGAAAGCATTTGCCAAGGATGTTTTCATTAATCAAGAACGAAAGTTGGAGGCTCGAAGACGATCAGATACCGTCCTAGTTCCAACCATAAACGATGCCGTCTGCGGATCGGAGGTCGCTCATGTAAGGCTCCTTCGGCACGCTATGAGAAATCAAAGACTTCGGGTTCC-GGGGGGAGTATGTTCGCAAGAATGAAACTTAAAGGAATTGACGGAAGGGCACCACCAGGAGTGGAACCTGCGGTTTAATTTGACTCAACACGGGAAAACTCACCAGGTCCAGACATAGGAAGGATTGACAGATTGAGAGCTCTTTCTTGATTCTATGGGTGGTGGTGCATGGCCGTTCTTAGTTGGTGGAGTGATTTGTCTGGTTAATTCCGTTAACGAACGAGACCTTAACCTGCTAAATAGTGACACGGTTCCT-TGAACCGTGGCTCACTTCTTAGAGGGACTATCGGTTTCAAACCGATGGAAGTTTGAGGCAATAACAGGTCTGTGATGCCCTTAGATGTTCTGGGCCACACGCGCGTTACACTGATGAAGCCAGCGAGTATATCGCCTTCACCGGAAGGTGCGGGTAATCTTGTGAAACTTCATCGTGCTGGGGATAGACCATTGCAATTATTGGTCTTGAACGAGGAATTCCTAGTAAGCACGAGTCATCAACTCGTGCTGATTACGTCCCTGCCCTTTGTACACACCGCCCGTCGCTACTACCGATTGAATGGTTTAGTGAGATCTCGGGATTGGCGACGCCATGCCGCGAGGCACGGCGCCGCCGAGAA
>AF293687_1Bolinopsisinfundibulum
CTTTTATACTGTGAAACTGCGAATGGCTCATTAAATCAGTTATCGTCTATTTGATTGTGCCCT-TACTACATGGATAACCGTAGTAATTCTAGAGCTAATACATGCGAAAAGTCCCGACTTCTGGAAGGGATGTATTTATTAGATTAAAAACCAATGCGTTT----AACGACGCTTTTCGGTGATTCATAATAACTGTTCGAATCGCATGGCCCTCGTGCCGGCGATGTTTCATTCGAGTTTCTGCCCTATCAACTTTCGATGGTAAGGTATTGGCTTACCATGGTGACAACGGGTAACGGAGAATTAGGGTTCGATTCCGGAGAGGGAGCCCGAGAAACGGCTACCACATCCAAGGAAGGCAGCAGGCGCGCAAATTACCCAATCCCGATTCGGGGAGGTAGTGACAATAAATAACGTTGCAGGCGCCAACGGCTTCTGCAGTCGGAATGAGTACAATATAACACCCTTAACGAGGAACAATTGGAGGGCAAGTCTGGTGCCAGCAGCCGCGGTAATTCCAGCTCCAATAGCGTATATTAAAGTTGTTGCAGTTAAAAAGCTCGTAGTTGGATTTCGGAACCGGCCGATTGGTCCGTCCTCTGGATCG-TGTACTGATCGGTCTGTTCTTCTTCGCGAAGACCGCGTGTGCCCTTAACTGGGTGGGCGCGGGATTCGCGACGTTTACTTTGAAAAAATTAGAGTGTTCAAAGCAGGCAGTCGCTTGAATATCTCAGCATGGAATAATAGAATAGGACTTTGGTCTTATTTTGTTGGTTTCCGAGACCGAAGTAATGATTAATAGGGACAGTTGGGGGCATTCGTATTTCATTGTCAGAGGTGAAATTCTTGGATTTATGAAAGACGAACTTCTGCGAAAGCATTTGCCAAGGATGTTTTCATTAATCAAGAACGAAAGTTGGAGGCTCGAAGACGATCAGATACCGTCCTAGTTCCAACCATAAACGATGCCGTCTGCGGATCGGAGGTCGCTCATGTAAGGCTCCTTCGGCACGCTATGAGAAATCAAAGACTTCGGGTTCC-GGGGGGAGTATGTTCGCAAGAATGAAACTTAAAGGAATTGACGGAAGGGCACCACCAGGAGTGGAACCTGCGGTTTAATTTGACTCAACACGGGAAAACTCACCAGGTCCAGACATAGGAAGGATTGACAGATTGAGAGCTCTTTCTTGATTCTATGGGTGGTGGTGCATGGCCGTTCTTAGTTGGTGGAGTGATTTGTCTGGTTAATTCCGTTAACGAACGAGACCTTAACCTGCTAAATAGTGACACGGTTCTT-TGAACCGTGGCTCACTTCTTAGAGGGACTATCGGTTTCAAACCGATGGAAGTTTGAGGCAATAACAGGTCTGTGATGCCCTTAGATGTTCTGGGCCACACGCGCGTTACACTGATGAAGCCAGCGAGTATATCGCCTTCACCGGAAGGTGCGGGTAATCTTGTGAAACTTCATCGTGCTGGGGATAGACCATTGCAATTATTGGTCTTGAACGAGGAATTCCTAGTAAGCACGAGTCATCAACTCGTGCTGATTACGTCCCTGCCCTTTGTACACACCGCCCGTCGCTACTACCGATTGAATGGTTTAGTGAGATCTCGAGATTGGCGACGCCATGCCGCGAGGCACGGTGCCGCCGAGAA
>MF599331_1Mnemiopsissp_NewJerseyisolate19
CTTTTATACTGTGAAACTGCGAATGGCTCATTAAATCAGTTATCGTCTATTTGATTGTGCCCT-TACTACATGGATAACCGTAGTAATTCTAGAGCTAATACATGCGAAAAGTCCCGACTTCTGGAAGGGATGTATTTATTAGATTAAAAACCAATGCGTTT----AACGACGCTTTTCGGTGATTCATAATAACTGTTCGAATCGCATGGCCCTCGTGCCGGCGATGTTTCATTCGAGTTTCTGCCCTATCAACTTTCGATGGTAAGGTATTGGCTTACCATGGTGACAACGGGTAACGGAGAATTAGGGTTCGATTCCGGAGAGGGAGCCCGAGAAACGGCTACCACATCCAAGGAAGGCAGCAGGCGCGCAAATTACCCAATCCCGATTCGGGGAGGTAGTGACAATAAATAACGTTGCAGGCGCCAACGGCTTCTGCAGTCGGAATGAGTACAATATAACACCCTTAACGAGGAACAATTGGAGGGCAAGTCTGGTGCCAGCAGCCGCGGTAATTCCAGCTCCAATAGCGTATATTAAAGTTGTTGCAGTTAAAAAGCTCGTAGTTGGATTTCGGAACCGGCCGATTGGTCCGTCCTCTGGATCG-TGTACTGATCGGTCTGTTCTTCTTCGCGAAGACCGCGTGTGCCCTTAACTGGGTGGGCGTGGGATTCGCGACGTTTACTTTGAAAAAATTAGAGTGTTCAAAGCAGGCAGTCGCTTGAATATCTCAGCATGGAATAATAGAATAGGACTTTGGTCTTATTTTGTTGGTTTCCGAGACCGAAGTAATGATTAATAGGGACAGTTGGGGGCATTCGTATTTCATTGTCAGAGGTGAAATTCTTGGATTTATGAAAGACGAACTTCTGCGAAAGCATTTGCCAAGGATGTTTTCATTAATCAAGAACGAAAGTTGGAGGCTCGAAGACGATCAGATACCGTCCTAGTTCCAACCATAAACGATGCCGTCTGCGGATCGGAGGTCGCTCAATTAAGGCTCCTTCGGCACGCTATGAGAAATCAAAGACTTCGGGTTCC-GGGGGGAGTATGTTCGCAAGAATGAAACTTAAAGGAATTGACGGAAGGGCACCACCAGGAGTGGAACCTGCGGTTTAATTTGACCCAACACGGGAAAACTCACCAGGTCCAGACATAGGAAGGATTGACAGATTGAGAGCTCTTTCTTGATTCTATGGGTGGTGGTGCATGGCCGTTCTTAGTTGGTGGAGTGATTTGTCTGGTTAATTCCGTTAACGAACGAGACCTTAACCTGCTAAATAGTGACACGGTTCTT-TGAACCGTGGCTCACTTCTTAGAGGGACTATCGGTTTCAAACCGATGGAAGTTTGAGGCAATAACAGGTCTGTGATGCCCTTAGATGTTCTGGGCCACACGCGCGTTACACTGATGAAGCCAGCGAGTATATCGCCTTCACCGGAAGGTGCGGGTAATCTTGTGAAACTTCATCGTGCTGGGGATAGACCATTGCAATTATTGGTCTTGAACGAGGAATTCCTAGTAAGCACGAGTCATCAACTCGTGCTGATTACGTCCCTGCCCTTTGTACACACCGCCCGTCGCTACTACCGATTGAATGGTTTAGTGAGATCTCGGGATTGGCGACGCCATGCCGCGAGGCACGGCGCCGCCGAGAA
>KJ754158_1Mnemiopsisleidyi
CTTTTATACTGTGAAACTGCGAATGGCTCATTAAATCAGTTATCGTCTATTTGATTGTGCCCT-TACTACATGGATAACCGTAGTAATTCTAGAGCTAATACATGCGAAAAGTCCCGACTTCTGGAAGGGATGTATTTATTAGATTAAAAACCAATGCGTTT----AACGACGCTTTTCGGTGATTCATAATAACTGTTCGAATCGCATGGCCCTCGTGCCGGCGATGTTTCATTCGAGTTTCTGCCCTATCAACTTTCGATGGTAAGGTATTGGCTTACCATGGTGACAACGGGTAACGGAGAATTAGGGTTCGATTCCGGAGAGGGAGCCCGAGAAACGGCTACCACATCCAAGGAAGGCAGCAGGCGCGCAAATTACCCAATCCCGATTCGGGGAGGTAGTGACAATAAATAACGTTGCAGGCGCCAACGGCTTCTGCAGTCGGAATGAGTACAATATAACACCCTTAACGAGGAACAATTGGAGGGCAAGTCTGGTGCCAGCAGCCGCGGTAATTCCAGCTCCAATAGCGTATATTAAAGTTGTTGCAGTTAAAAAGCTCGTAGTTGGATTTCGGAACCGGCCGATTGGTCCGTCCTCTGGATCG-TGTACTGATCGGTCTGTTCTTCTTCGCGAAGACCGCGTGTGCCCTTAACTGGGTGGGCGTGGGATTCGCGACGTTTACTTTGAAAAAATTAGAGTGTTCAAAGCAGGCAGTCGCTTGAATATCTCAGCATGGAATAATAGAATAGGACTTTGGTCTTATTTTGTTGGTTTCCGAGACCGAAGTAATGATTAATAGGGACAGTTGGGGGCATTCGTATTTCATTGTCAGAGGTGAAATTCTTGGATTTATGAAAGACGAACTTCTGCGAAAGCATTTGCCAAGGATGTTTTCATTAATCAAGAACGAAAGTTGGAGGCTCGAAGACGATCAGATACCGTCCTAGTTCCAACCATAAACGATGCCGTCTGCGGATCGGAGGTCGCTCAATTAAGGCTCCTTCGGCACGCTATGAGAAATCAAAGACTTCGGGTTCC-GGGGGGAGTATGTTCGCAAGAATGAAACTTAAAGGAATTGACGGAAGGGCACCACCAGGAGTGGAACCTGCGGTTTAATTTGACTCAACACGGGAAAACTCACCAGGTCCAGACATAGGAAGGATTGACAGATTGAGAGCTCTTTCTTGATTCTATGGGTGGTGGTGCATGGCCGTTCTTAGTTGGTGGAGTGATTTGTCTGGTTAATTCCGTTAACGAACGAGACCTTAACCTGCTAAATAGTGACACGGTTCTT-TGAACCGTGGCTCACTTCTTAGAGGGACTATCGGTTTCAAACCGATGGAAGTTTGAGGCAATAACAGGTCTGTGATGCCCTTAGATGTTCTGGGCCACACGCGCGTTACACTGATGAAGCCAGCGAGTATATCGCCTTCACCGGAAGGTGCGGGTAATCTTGTGAAACTTCATCGTGCTGGGGATAGACCATTGCAATTATTGGTCTTGAACGAGGAATTCCTAGTAAGCACGAGTCATCAACTCGTGCTGATTACGTCCCTGCCCTTTGTACACACCGCCCGTCGCTACTACCGATTGAATGGTTTAGTGAGATCTCGGGATTGGCGACGCCATGCCGCGAGGCACGGCGCCGCCGAGAA
>AF293700_1Mnemiopsisleidyi
CTTTTATACTGTGAAACTGCGAATGGCTCATTAAATCAGTTATCGTCTATTTGATTGTGCCCT-TACTACATGGATAACCGTAGTAATTCTAGAGCTAATACATGCGAAAAGTCCCGACTTCTGGAAGGGATGTATTTATTAGATTAAAAACCAATGCGTTT----AACGACGCTTTTCGGTGATTCATAATAACTGTTCGAATCGCATGGCCCTCGTGCCGGCGATGTTTCATTCGAGTTTCTGCCCTATCAACTTTCGATGGTAAGGTATTGGCTTACCATGGTGACAACGGGTAACGGAGAATTAGGGTTCGATTCCGGAGAGGGAGCCCGAGAAACGGCTACCACATCCAAGGAAGGCAGCAGGCGCGCAAATTACCCAATCCCGATTCGGGGAGGTAGTGACAATAAATAACGTTGCAGGCGCCAACGGCTTCTGCAGTCGGAATGAGTACAATATAACACCCTTAACGAGGAACAATTGGAGGGCAAGTCTGGTGCCAGCAGCCGCGGTAATTCCAGCTCCAATAGCGTATATTAAAGTTGTTGCAGTTAAAAAGCTCGTAGTTGGATTTCGGAACCGGCCGATTGGTCCGTCCTCTGGATCG-TGTACTGATCGGTCTGTTCTTCTTCGCGAAGACCGCGTGTGCCCTTAACTGGGTGGGCGNGGGATTCGCGACGTTTACTTTNAAAAAATTAGAGTGTTCAAAGCAGGCAGTCGCTNGAATATCTCAGCATGGAATAATAGAATAGGACTTTGGTCTTATTTTGTTGGTTTCCGAGACCGAAGTAATGATTAATAGGGACAGTTGGGGGCATTCGTATTTCATTGTCAGAGGTGAAATTCTTGGATTTATGAAAGACGAACTTCTGCGAAAGCATTTGCCAAGGATGTTTTCATTAATCAAGAACGAAAGTTGGAGGCTCGAAGACGATCAGATACCGTCCTAGTTCCAACCATAAACGATGCCGTCTGCGGATCGGAGGTCGCTCAATTAAGGCTCCTTCGGCACGCTATGAGAAATCAAAGACTTCGGGTTCC-GGGGGGAGTATGTTCGCAAGAATGAAACTTAAAGGAATTGACGGAAGGGCACCACCAGGAGTGGAACCTGCGGTTTAATTTGACTCAACACGGGAAAACTCACCAGGTCCAGACATAGGAAGGATTGACAGATTGAGAGCTCTTTCTTGATTCTATGGGTGGTGGTGCATGGCCGTTCTTAGTTGGTGGAGTGATTTGTCTGGTTAATTCCGTTAACGAACGAGACCTTAACCTGCTAAATAGTGACACGGTTCTT-TGAACCGTGGCTCACTTCTTAGAGGGACTATCGGTTTCAAACCGATGGAAGTTTGAGGCAATAACAGGTCTGTGATGCCCTTAGATGTTCTGGGCCACACGCGCGTTACACTGATGAAGCCAGCGAGTATATCGCCTTCACCGGAAGGTGCGGGTAATCTTGTGAAACTTCATCGTGCTGGGGATAGACCATTGCAATTATTGGTCTTGAACGAGGAATTCCTAGTAAGCACGAGTCATCAACTCGTGCTGATTACGTCCCTGCCCTTTGTACACACCGCCCGTCGCTACTACCGATTGAATGGTTTAGTGAGATCTCGGGATTGGCGACGCCATGCNGCGAGGCACGGCGCCGCCGAGAA
>KF202290_1Lampocteiscruentiventer
CTTTTATACTGTGAAACTGCGAATGGCTCATTAAATCAGTTATCGTCTATTTGATTGTGCCCT-TACTACATGGATAACCGTAGTAATTCTAGAGCTAATACATGCGAAAAGTCCCGACTTCTGGAAGGGATGTATTTATTAGATTAAAAACCAATGCGTTT----AACGACGCTTCGTGGTGATTCATAATAACTGTTCGAATCGCATGGCCCTCGTGCCGGCGATGTTTCATTCGAGTTTCTGCCCTATCAACTTTCGATGGTAAGGTATTGGCTTACCATGGTGACAACGGGTAACGGAGAATTAGGGTTCGATTCCGGAGAGGGAGCCCGAGAAACGGCTACCACATCCAAGGAAGGCAGCAGGCGCGCAAATTACCCAATCCCGACTCGGGGAGGTAGTGACAATAAATAACGTTGCAGGCGCCAACGGCTTCTGCAGTCGGAATGAGTACAATATAACACCCTTAACGAGGAACAATTGGAGGGCAAGTCTGGTGCCAGCAGCCGCGGTAATTCCAGCTCCAATAGCGTATATTAAAGTTGTTGCAGTTAAAAAGCTCGTAGTTGGATTTCGGAACCGGCCGATTGGTCCGTCCTCTGGATCG-TGTACTGATCGGTCTGTTCTTCTTCGCGAAGACCGCGTGTGCCCTTAACTGGGTGGGCGTGGGATTCGCGACGTTTACTTTGAAAAAATTAGAGTGTTCAAAGCAGGCAGTCGCTTGAATATCTCAGCATGGAATAATAGAATAGGACTTTGGTCTTATTTTGTTGGTTTCCGAGACCGAAGTAATGATTAATAGGGACAGTTGGGGGCATTCGTATTTCATTGTCAGAGGTGAAATTCTTGGATTTATGAAAGACGAACTTCTGCGAAAGCATTTGCCAAGGATGTTTTCATTAATCAAGAACGAAAGTTGGAGGCTCGAAGACGATCAGATACCGTCCTAGTTCCAACCATAAACGATGCCGTCTGCGGATCGGAGGTCGCTCATGTAAGGCTCCTTCGGCACGCTATGAGAAATCAAAGACTTCGGGTTCC-GGGGGGAGTATGTTCGCAAGAATGAAACTTAAAGGAATTGACGGAAGGGCACCACCAGGAGTGGAACCTGCGGTTTAATTTGACTCAACACGGGAAAACTCACCAGGTCCAGACATAGGAAGGATTGACAGATTGAGAGCTCTTTCTTGATTCTATGGGTGGTGGTGCATGGCCGTTCTTAGTTGGTGGAGTGATTTGTCTGGTTAATTCCGTTAACGAACGAGACCTTAACCTGCTAAATAGTGACACGGTTCTT-TGAACCGTGGCTCACTTCTTAGAGGGACTATCGGTTTCAAACCGATGGAAGTTTGAGGCAATAACAGGTCTGTGATGCCCTTAGATGTTCTGGGCCACACGCGCGTTACACTGATGAAGCCAGCGAGTATATCGCCTTCACCGGAAGGTGCGGGTAATCTTGTGAAACTTCATCGTGCTGGGGATAGACCATTGCAATTATTGGTCTTGAACGAGGAATTCCTAGTAAGCACGAGTCATCAACTCGTGCTGATTACGTCCCTGCCCTTTGTACACACCGCCCGTCGCTACTACCGATTGAATGGTTTAGTGAGATCTCGGGATTGGCGACGCCATGCCGCGAGGCACGGCGCCGCCGAGAA
>AF293685_1Thalassocalyceinconstans
CTTCTATACTGTGAAACTGCGAATGGCTCATTAAATCAGTTATCGTCTATTTGATTGTGCCCT-TACTACATGGATAACCGTAGTAATTCTAGAGCTAATACATGCGAAAAGTCCCGACTTCTGGAAGGGATGTATTTATTAGATTAAAAACCAATGCGTTT----AACGACGCTTCGTGGTGATTCATAATAACTGTTCGAATCGCATGGCCCTCGTGCCGGCGATGTTTCATTCGAGTTTCTGCCCTATCAACTTTCGATGGTAAGGTATTGGCTTACCATGGTGACAACGGGTAACGGAGAATTAGGGTTCGATTCCGGAGAGGGAGCCCGAGAAACGGCTACCACATCCAAGGAAGGCAGCAGGCGCGCAAATTACCCAATCCCGATTCGGGGAGGTAGTGACAATAAATAACGTTGCAGGCGCCAACGGCTTCTGCAGTCGGAATGAGTACAATATAACACCCTTAACGAGGAACAATTGGAGGGCAAGTCTGGTGCCAGCAGCCGCGGTAATTCCAGCTCCAATAGCGTATATTAAAGTTGTTGCAGTTAAAAAGCTCGTAGTTGGATTTCGGAACCGGCCGATTGGTCCGTCCTCTGGATCG-TGTACTGATCGGTCTGTTCTTCTTCGCGAAGACCGCGTGTGCCCTTAACTGGGTGGGCGCGGGATTCGCGACGTTTACTTTGAAAAAATTAGAGTGTTCAAAGCAGGCAGTCGCTTGAATATCTCAGCATGGAATAATAGAATAGGACTTTGGTCTTATTTTGTTGGTTTCCGAGACCGAAGTAATGATTAATAGGGACAGTTGGGGGCATTCGTATTTCATTGTCAGAGGTGAAATTCTTGGATTTATGAAAGACGAACTTCTGCGAAAGCATTTGCCAAGGATGTTTTCATTAATCAAGAACGAAAGTTGGAGGCTCGAAGACGATCAGATACCGTCCTAGTTCCAACCATAAACGATGCCGTCTGCGGATCGGAGGTCGCTCATGTAAGGCTCCTTCGGCACGCTATGAGAAATCAAAGACTTCGGGTTCC-GGGGGGAGTATGTTCGCAAGAATGAAACTTAAAGGAATTGACGGAAGGGCACCACCAGGAGTGGAACCTGCGGTTTAATTTGACTCAACACGGGAAAACTCACCAGGTCCAGACATAGGAAGGATTGACAGATTGAGAGCTCTTTCTTGATTCTATGGGTGGTGGTGCATGGCCGTTCTTAGTTGGTGGAGTGATTTGTCTGGTTAATTCCGTTAACGAACGAGACCTTAACCTGCTAAATAGTGACACGGTTCCT-TGAACCGTGGCTCACTTCTTAGAGGGACTATCGGTTTCAAACCGATGGAAGTTTGAGGCAATAACAGGTCTGTGATGCCCTTAGATGTTCTGGGCCACACGCGCGTTACACTGATGAAGCCAGCGAGTATATCGCCTTCACCGGAAGGTGCGGGTAATCTTGTGAAACTTCATCGTGCTGGGGATAGACCATTGCAATTATTGGTCTTGAACGAGGAATTCCTAGTAAGCACGAGTCATCAACTCGTGCTGATTACGTCCCTGCCCTTTGTACACACCGCCCGTCGCTACTACCGATTGAATGGTTTAGTGAGATCTCGGGATTGGCGACGCCATGCCGCGAGGCACGGTGCCGCCGAAAA
>AF293692_1Cestumveneris
CTTTTATACTGTGAAACTGCGAATGGCTCATTAAATCAGTTATCGTCTATTTGATTGTGCCCT-TACTACATGGATAACCGTAGTAATTCTAGAGCTAATACATGCGAAAAGTCCCGACTTCTGGAAGGGATGTATTTATTAGATTAAAAACCAATGCGTTT----AACGACGCTTTTCGGTGATTCATAATAACTGTTCGAATCGCATGGCCCTCGTGCCGGCGATGTTTCATTCGAGTTTCTGCCCTATCAACTTTCGATGGTAAGGTATTGGCTTACCATGGTGACAACGGGTAACGGAGAATTAGGGTTCGATTCCGGAGAGGGAGCCCGAGAAACGGCTACCACATCCAAGGAAGGCAGCAGGCGCGCAAATTACCCAATCCCGACTCGGGGAGGTAGTGACAATAAATAACGTTGCAGGCGCCAACGGCTTCTGCAGTCGGAATGAGTACAATATAACACCCTTAACGAGGAACAATTGGAGGGCAAGTCTGGTGCCAGCAGCCGCGGTAATTCCAGCTCCAATAGCGTATATTAAAGTTGTTGCAGTTAAAAAGCTCGTAGTTGGATTTCGGAACCGGCCGATTGGTCCGTCCTCTGGATCG-TGTACTGATCGGTCTGTTCTTCTTCGCGAAGACCGCGTGTGCTCTTAACTGAGTGGGCGCGGGATTCGCGACGTTTACTTTGAAAAAATTAGAGTGTTCAAAGCAGGCAGTCGCTTGAATATCTCAGCATGGAATAATAGAATAGGACTTTGGTCTTATTTTGTTGGTTTCCGAGACCGAAGTAATGATTAATAGGGACAGTTGGGGGCATTCGTATTTCATTGTCAGAGGTGAAATTCTTGGATTTATGAAAGACGAACTTCTGCGAAAGCATTTGCCAAGGATGTTTTCATTAATCAAGAACGAAAGTTGGAGGCTCGAAGACGATCAGATACCGTCCTAGTTCCAACCATAAACGATGCCGTCTGCGGATCGGAGGTCGCTCATGTAAGGCTCCTTCGGCACGCTATGAGAAATCAAAGACTTCGGGTTCC-GGGGGGAGTATGTTCGCAAGAATGAAACTTAAAGGAATTGACGGAAGGGCACCACCAGGAGTGGAA-CTGCGGTTTAATTTGACTCAACACGGGAAAACTCACCAGGTCCAGACATAGGAAGGATTGACAGATTGAGAGCTCTTTCTTGATTCTATGGGTGGTGGTGCATGGCCGTTCTTAGTTGGTGGAGTGATTTGTCTGGTTAATTCCGTTAACGAACGAGACCTTAACCTGCTAAATAGTGACACGGTTCCT-TGAACCGTGGCTCACTTCTTAGAGGGACTATCGGTTTCAAACCGATGGAAGTTTGAGGCAATAACAGGTCTGTGATGCCCTTAGATGTTCTGGGCCACACGCGCGTTACACTGATGAAGCCAGCGAGTATATCGCCTTCACCGGAAGGTGCGGGTAATCTTGTGAAACTTCATCGTGCTGGGGATAGACCATTGCAATTATTGGTCTTGAACGAGGAATTCCTAGTAAGCACGAGTCATCAACTCGTGCTGATTACGTCCCTGCCCTTTGTACACACCGCCCGTCGCTACTACCGATTGAATGGTTTAGTGAGATCTCGGGATTGGCGACGCCATGCCGCGAGGCACGGCGCCGCCGAGAA
>AF293688_1Leucotheapulchra
CTTTTATACTGTGAAACTGCGAATGGCTCATTAAATCAGTTATCGTCTATTTGATTGTGCCCT-TACTACATGGATAACCGTAGTAATTCTAGAGCTAATACATGCGAAAAGTCCCGACTTCTGGAAGGGATGTATTTATTAGATTAAAAACCAATGCGTTT----AACGACGCTTTTCGGTGATTCATAATAACTGTTCGAATCGCATGGCCCTCGTGCCGGCGATGTTTCATTCGAGTTTCTGCCCTATCAACTTTCGATGGTAAGGTATTGGCTTACCATGGTGACAACGGGTAACGGAGAATTAGGGTTCGATTCCGGAGAGGGAGCCCGAGAAACGGCTACCACATCCAAGGAAGGCAGCAGGCGCGCAAATTACCCAATCCCGACTCGGGGAGGTAGTGACAATAAATAACGTTGCAGGCGCCAACGGCTTCTGCAGTCGGAATGAGTACAATATAACACCCTTAACGAGGAACAATTGGAGGGCAAGTCTGGTGCCAGCAGCCGCGGTAATTCCAGCTCCAATAGCGTATATTAAAGTTGTTGCAGTTAAAAAGCTCGTAGTTGGATCTCGGAACCGGCCGATTGGTCCGTCCTCTGGATCG-TGTACTGATCGGTCTGTTCTTCTTCGCGAAGACCGCGTGTGCCCTTAACTGGGTGGGCGCGGGATTCGCGACGTTTACTTTGAAAAAATTAGAGTGTTCAAAGCAGGCAGTCGCTTGAATATCTCAGCATGGAATAATAGAATAGGACTTTGGTCTTATTTTGTTGGTTTCCGAGACCGAAGTAATGATTAATAGGGACAGTTGGGGGCATTCGTATTTCATTGTCAGAGGTGAAATTCTTGGATTTATGAAAGACGAACTTCTGCGAAAGCATTTGCCAAGGATGTTTTCATTAATCAAGAACGAAAGTTGGAGGCTCGAAGACGATCAGATACCGTCCTAGTTCNAACCATAAACGATGCCGTCTGCGGATCGGAGGTCGCTCATGTAAGGCTCCTTCGGCACGCTATGAGAAATCAAAGACTTCGGGTTCC-GGGGGGAGTATGTTCGCAAGAATGAAACTTAAAGGAATTGACGGAAGGGCACCACCAGGAGTGGAA-CTGCGGTTTAATTTGACTCAACACGGGAAAACTCACCAGGTCCAGACATAGGAAGGATTGACAGATTGAGAGCTCTTTCTTGATTCTATGGGTGGTGGTGCATGGCCGTTCTTAGTTGGTGGAGTGATTTGTCTGGTTAATTCCGTTAACGAACGAGACCTTAACCTGCTAAATAGTGACACGGTTCCT-TGAACCGTGGCTCACTTCTTAGAGGGACTATCGGTTTCAAACCGATGGAAGTTTGAGGCAATAACAGGTCTGTGATGCCCTTAGATGTTCTGGGCCACACGCGCGTTACACTGATGAAGCCAGCGAGTATATCGCCTTCACCGGAAGGTGCGGGTAATCTTGTGAAACTTCATCGTGCTGGGGATAGACCATTGCAATTATTGGTCTTGAACGAGGAATTCCTAGTAAGCACGAGTCATCAACTCGTGCTGATTACGTCCCTGCCCTTTGTACACACCGCCCGTCGCTACTACCGATTGAATGGTTTAGTGAGATCTCGGGATTGGCGACGCCATGCCGCGAGGCACGGCGCCGCCGAGAN
>AF293686_1Undescribedctenophoresp_4
CTTTTATACTGTGAAACTGCGAATGGCTCATTAAATCAGTTATCGTCTATTTGATTGTGCCCT-TACTACATGGATAACCGTAGTAATTCTAGAGCTAATACATGCGAAAAGTCCCGACTCCTGGAAGGGATGTATTTATTAGATTAAAAACCAATGCGTTT----AACGACGCTTCGTGGTGATTCATAATAACTGTTCGAATCGCATGGCCCTCGTGCCGGCGATGTTTCATCCGAGTTTCTGCCCTATCAACTTTCGATGGTAAGGTATTGGCTTACCATGGTGACAACGGGTAACGGAGAATTAGGGTTCGATTCCGGAGAGGGAGCCCGAGAAACGGCTACCACATCCAAGGAAGGCAGCAGGCGCGCAAATTACCCAATCCCGACTCGGGGAGGTAGTGACAATAAATAACGTTGCAGGCGCCAACGGCTTCTGCAGTCGGAATGAGTACAATATAACACCCTTAACGAGGAACAATTGGAGGGCAAGTCTGGTGCCAGCAGCCGCGGTAATTCCAGCTCCAATAGCGTATATTAAAGTTGTTGCAGTTAAAAAGCTCGTAGTTGGATTTCGGAACCGGCCGATTGGTCCGTCCTCTGGAT-G-TGTACTGATCGGTCTGTTCTTCTTCGCGAAGACCGCGTGTGCCCTTAACTGGGTGGGCGTGGGATTCGCGACGTTTACTTTGAAAAAATTAGAGTGTTCAAAGCAGGCAGTCGCTTGAATATCTCAGCATGGAATAATAGAATAGGACTTTGGTCTTATTTTGTTGGTTTCCGAGACCGAAGTAATGATTAATAGGGACAGTTGGGGGCATTCGTATTTCATTGTCAGAGGCGAAATTCTTGGATTTATGAAAGACGAACTTCTGCGAAAGCATTTGCCAAGGATGTTTTCATTAATCAAGAACGAAAGTTGGAGGCTCGAAGACGATCAGATACCGTCCTAGTTCCAACCATAAACGATGCCGTCTGCGGATCGGAGGTCGCTCATGTAAGGCTCCTTCGGCACGCTATGAGAAATCAAAGACTTCGGGTTCC-GGGGGGAGTATGTTCGCAAGAATGAAACTTAAAGGAATTGACGGAAGGGCACCACCAGGAGTGGAACCTGCGGTTTAATTTGACTCAACACGGGAAAACTCACCAGGTCCAGACATAGGAAGGATTGACAGATTGAGAGCTCTTTCTTGATTCTATGGGTGGTGGTGCATGGCCGTTCTTAGTTGGTGGAGTGATTTGTCTGGTTAATTCCGTTAACGAACGAGACCTTAACCTGCTAAATAGTGACACGGTTCTT-TGAACCGTGGCTCACTTCTTAGAGGGACTATCGGGTTCAAACCGATGGAAGTTTGAGGCAATAACAGGTCTGTGATGCCCTTAGATGTTCTGGGCCACACGCGCGTTACACTGATGAAGCCAGCGAGTATATCGCCTTCACCGGAAGGTGCGGGTAATCTTGTGAAACTTCATCGTGCTGGGGATAGACCATTGCAATTATTGGTCTTGAACGAGGAATTCCTAGTAAGCACGAGTCATCAACTCGTGCTGATTACGTCCCTGCCCTTTGTACACACCGCCCGTCGCTACTACCGATTGAATGGTTTAGTGAGATCTCGGGATTGGCGACGCCATGCCGCGAGGCACGGTGCCGCCGAGAA
>AF293691_1Ocyropsiscrystallinaguttata
CTTTTATACTGTGAAACTGCGAATGGCTCATTAAATCAGTTATCGTCTATTTGATTGTGCCCT-TACTACATGGATAACCGTGGTAATTCTAGAGCTAATACATGCGAAAAGTCCCGACTTCTGGAAGGGATGTATTTATTAGATTAAAAACCAATGCGTTT----CACGACGCTATTCGGTGATTCATAATAACTGTTCGAATCGCATGGCCCTCGTGCCGGCGATGTTTCATTCGAGTTTCTGCCCTATCAACTTTCGATGGTAAGGTATTGGCTTACCATGGTTGCAACGGGTAACGGAGAATTAGGGTTCGATTCCGGAGAGGGAGCCCGAGAAACGGCTACCACATCCAAGGAAGGCAGCAGGCGCGCAAATTACCCAATCCCGACCCGGGGAGGTAGTGACAATAAATAACGTTGCAGGCGCCAACGGCTTCTGCAGTCGGAATGAGTACAATATAACACCCTTAACGAGGAACAATTGGAGGGCAAGCCTGGTGCCAGCAGCCGCGGTAATTCCAGCTCCAATAGCGTATATTAAAGTTGTTGCAGTTAAAAAGCTCGTAGTTGGATTTCGGAACCGGCCGATTGGTCCGTCCTTTGGATCG-TGTACTGATCGGTCTGTTCTTCTTCGCGAAGACCGCGTGTGCCCTTAACTGGGTGGGCGTGGGATTCGCGACGTTTACTTTGAAAAAATTAGAGTGTTCAAAGCAGGCCTTCGCTTGAATATCTCAGCATGGAATAATAGAATAGGACTTTGGTCTTATTTTGTTGGTTTCCGAGACCGAAGTAATGATTAATAGGGACAGTTGGGGGCATTCGTATTTCATTGTCAGAGGTGAAATTCTTGGATTTATGAAAGACGAACTTCTGCGAAAGCATTTGCCAAGGATGTTTTCATTAATCAAGAACGAAAGTTGGAGGCTCGAAGACGATCAGATACCGTCCTAGTTCCAACCATAAACGATGCCGTCTGCGGATCGGAGGTCGCTCATGTAAGGCTCCTTCGGCACGCTATGAGAAATCAAAGACTTCGGGTTCC-GGGGGGAGTATGTTCGCAAGAATGAAACTTAAAGGAATTGACGGAAGGGCACCACCAGGAGTGGAACCTGCGGTTTAATTTGACTCAACACGGGAAAACTCACCAGGTCCAGACATAGGAAGGATTGACAGATTGAGAGCTCTTTCTTGATTCTATGGGTGGTGGTGCATGGCCGTTCTTAGTTGGTGGAGTGATTTGTCTGGTTAATTCCGTTAACGAACGAGACCTTAACCTGCTAAATAGTGACACGGTTC-T-TGAACCGTGGTTCACTTCTTAGAGGGACTATCGGTTTCAAACCGATGGAAGTTTGAGGCAATAACAGGTCTGTGATGCCCTTAGATGTTCTGGGCCACACGCGCGTTACACTGATGAAGCCAGCGAGTATATCGCCTTCACCGGAAGGTGCGGGTAATCTTGTGAAACTTCATCGTGCTGGGGATAGACCATTGCAATTATTGGTCTTGAACGAGGAATTCCTAGTAAGCACGAGTCATCAACTCGTGCTGATTACGTCCCTGCCCTTTGTACACACCGCCCGTCGCTACTACCGATTGAATGGTTTAGTGAGATCTCGGGATTGGCGACGCCATGCCGCGAGGCACGGCGCCGCCGAGAA
>AF293690_1Ocyropsiscrystallina
CTTTTATACTGTGAAACTGCGAATGGCTCATTAAATCAGTTATCGTCTATTTGATTGTGCCCT-TACTACATGGATAACCGTAGTAATTCTAGAGCTAATACATGCGAAAAGTCCCGACTTCTGGAAGGGATGTATTTATTAGATTAAAAACCAATGCGTTT----CACGACGCTATTCGGTGATTCATAATAACTGTTCGAATCGCATGGCCCTCGTGCCGGCGATGTTTCATTCGAGTTTCTGCCCTATCAACTTTCGATGGTAAGGTATTGGCTTACCATGGTTGCAACGGGTAACGGAGAATTAGGGTTCGATTCCGGAGAGGGAGCCCGAGAAACGGCTACCACATCCAAGGAAGGCAGCAGGCGCGCAAATTACCCAATCCCGACCCGGGGAGGTAGTGACAATAAATAACGTTGCAGGCGCCAACGGCTTCTGCAGTCGGAATGAGTACAATATAACACCCTTAACGAGGAACAATTGGAGGGCAAGCCTGGTGCCAGCAGCCGCGGTAATTCCAGCTCCAATAGCGTATATTAAAGTTGTTGCAGTTAAAAAGCTCGTAGTTGGATTTCGGAACCGGCCGATTGGTCCGTCCTTTGGATCG-TGTACTGATCGGTCTGTTCTTCTTCGCGAAGACTGCGTGTGCCCTTAACTGGGTGGGCGTGGGATTCGCGACGTTTACTTTGAAAAAATTAGAGTGTTCAAAGCAGGCCTTCGCTTGAATATCTCAGCATGGAATAATAGAATAGGACTTTGGTCTTATTTTGTTGGTTTCCGAGACCGAAGTAATGATTAATAGGGACAGTTGGGGGCATTCGTATTTCATTGTCAGAGGTGAAATTCTTGGATTTATGAAAGACGAACTTCTGCGAAAGCATTTGCCAAGGATGTTTTCATTAATCAAGAACGAAAGTTGGAGGCTCGAAGACGATCAGATACCGTCCTAGTTCCAACCATAAACGATGCCGTCTGCGGATCGGAGGTCGCTCATGTAAGGCTCCTTCGGCACGCTATGAGAAATCAAAGACNTCGGGTTCC-GGGGGGAGTATGTTCGCAAGAATGAAACTTAAAGGAATTGACGGAAGGGCACCACCAGGAGTGGAACCTGCGGTTTAATTTGACTCAACACGGGAAAACTCACCAGGTCCAGACATAGGAAGGATTGACAGATTGAGAGCTCTTTCTTGATTCTATGGGTGGTGGTGCATGGCCGTTCTTAGTTGGTGGAGTGATTTGTCTGGTTAATTCCGTTAACGAACGAGACCTTAACCTGCTAAATAGTGACACGGTTC-T-TGAACCGTGGTTCACTTCTTAGAGGGACTATCGGTTTCAAACCGATGGAAGTTTGAGGCAATAACAGGTCTGTGATGCCCTTAGATGTTCTGGGCCACACGCGCGTTACACTGATGAAGCCAGCGAGTATATCGCCTTCACCGGAAGGTGCGGGTAATCTTGTGAAACTTCATCGTGCTGGGGATAGACCATTGCAATTATTGGTCTTGAACGAGGAATTCCTAGTAAGCACGAGTCATCAACTCGTGCTGATTACGTCCCTGCCCTTTGTACACACCGCCCGTCGCTACTACCGATTGAATGGTTTAGTGAGATCTCGGGATTGGCGACGCCATGCCGCGAGGCACGGCGCCGCCGAGAA
>AF293689_1Ocyropsismaculata
CTTTTATACTGTGAAACTGCGAATGGCTCATTAAATCAGTTATCGTCTATTTGATTGTGCCCT-TACTACATGGATAACCGTAGTAATTCTAGAGCTAATACATGCGAAAAGTCCCGACTTCTGGAAGGGATGTATTTATTAGATTAAAAACCAATGCGTTT----CACGACGCTATTCGGTGATTCATAATAACTGTTCGAATCGCATGGCCCTCGTGCCGGCGATGTTTCATTCGAGTTTCTGCCCTATCAACTTTCGATGGTAAGGTATTGGCTTACCATGGTGACAACGGGTAACGGAGAATTAGGGTTCGATTCCGGAGAGGGAGCCCGAGAAACGGCTACCACATCCAAGGAAGGCAGCAGGCGCGCAAATTACCCAATCCCGACTCGGGGAGGTAGTGACAATAAATAACGTTGCAGGCGCCAACGGCTTCTGCAGTCGGAATGAGTACAATATAACACCCTTAACGAGGAACAATTGGAGGGCAAGCCTGGTGCCAGCAGCCGCGGTAATTCCAGCTCCAATAGCGTATATTAAAGTTGTTGCAGTTAAAAAGCTCGTAGTTGGATTTCGGAACCGGCCGATTGGTCCGTCCTTTGGATCG-TGTACTGATCGGTCTGTTCTTCTTCGCGAAGACCGCGTGTGCCCTTAACTGGGTGGGCGTGGGATTCGCGACGTTTACTTTGAAAAAATTAGAGTGTTCAAAGCAGGCCTTCGCTTGAATATCTCAGCATGGAATAATAGAATAGGACTTTGGTCTTATTTTGTTGGTTTCCGAGACCGAAGTAATGATTAATAGGGACAGTTGGGGGCATTCGTATTTCATTGTCAGAGGTGAAATTCTTGGATTTATGAAAGACGAACTTCTGCGAAAGCATTTGCCAAGGATGTTTTCATTAATCAAGAACGAAAGTTGGAGGCTCGAAGACGATCAGATACCGTCCTAGTTCCAACCATAAACGATGCCGTCTGCGGATCGGAGGTCGCTCATGTAAGGCTCCTTCGGCACGCTATGAGAAATCAAAGACTTCGGGTTCC-GGGGGGAGTATGTTCGCAAGAATGAAACTTAAAGGAATTGACGGAAGGGCACCACCAGGAGTGGAACCTGCGGTTTAATTTGACTCAACACGGGAAAACTCACCAGGTCCAGACATAGGAAGGATTGACAGATTGAGAGCTCTTTCTTGATTCTATGGGTGGTGGTGCATGGCCGTTCTTAGTTGGTGGAGTGATTTGTCTGGTTAATTCCGTTAACGAACGAGACCTTAACCTGCTAAATAGTGACACGGTTC-T-TGAACCGTGGTTCACTTCTTAGAGGGACTATCGGTTTCAAACCGATGGAAGTTTGAGGCAATAACAGGTCTGTGATGCCCTTAGATGTTCTGGGCCACACGCGCGTTACACTGATGAAGCCAGCGAGTATATCGCCTTCACCGGAAGGTGCGGGTAATCTTGTGAAACTTCATCGTGCTGGGGATAGACCATTGCAATTATTGGTCTTGAACGAGGAATTCCTAGTAAGCACGAGTCATCAACTCGTGCTGATTACGTCCCTGCCCTTTGTACACACCGCCCGTCGCTACTACCGATTGAATGGTTTAGTGAGATCTCGGGATTGGCGACGCCATGCCGCGAGGCACGGCGCCGCCGAGAA
>MF599329_1Ocyropsissp_Floridaisolate17
CTTTTATACTGTGAAACTGCGAATGGCTCATTAAATCAGTTATCGTCTATTTGATTGTGCCCT-TACTACATGGATAACCGTAGTAATTCTAGAGCTAATACATGCGAAAAGTCCCGACTTCTGGAAGGGATGTATTTATTAGATTAAAAACCAATGCGTTT----CACGACGCTATTCGGTGATTCATAATAACTGTTCGAATCGCATGGCCCTCGTGCCGGCGATGTTTCATTCGAGTTTCTGCCCTATCAACTTTCGATGGTAAGGTATTGGCTTACCATGGTGACAACGGGTAACGGAGAATTAGGGTTCGATTCCGGAGAGGGAGCCCGAGAAACGGCTACCACATCCAAGGAAGGCAGCAGGCGCGCAAATTACCCAATCCCGACTCGGGGAGGTAGTGACAATAAATAACGTTGCAGGCGCCAACGGCTTCTGCAGTCGGAATGAGTACAATATAACACCCTTAACGAGGAACAATTGGAGGGCAAGCCTGGTGCCAGCAGCCGCGGTAA---------------CGTATATTAAAGTTGTTGCAGTTAAAAAGCTCGTAGTTGGATTTCGGAACCGGCCGATTGGTCCGTCCTTAGGATCG-TGTACTGATCGGTCTGTTCTTCTTCGCGAAGACCGCGTGTGCCCTTAACTGGGTGGGCGTGGGATTCGCGACGTTTACTTTGAAAAAATTAGAGTGTTCAAAGCAGGCCTTCGCTTGAATATCTCAGCATGGAATAATAGAATAGGACTTTGGTCTTATTTTGTTGGTTTCCGAGACCGAAGTAATGATTAATAGGGACAGTTGGGGGCATTCGTATTTCATTGTCAGAGGTGAAATTCTTGGATTTATGAAAGACGAACTTCTGCGAAAGCATTTGCCAAGGATGTTTTCATTAATCAAGAACGAAAGTTGGAGGCTCGAAGACGATCAGATACCGTCCTAGTTCCAACCATAAACGATGCCGTCTGCGGATCGGAGGTCGCTCATGTAAGGCTCCTTCGGCACGCTATGAGAAATCAAAGACTTCGGGTTCC-GGGGGGAGTATGTTCGCAAGAATGAAACTTAAAGGAATTGACGGAAGGGCACCACCAGGAGTGGAACCTGCGGTTTAATTTGACCCAACACGGGAAAACTCACCAGGTCCAGACATAGGAAGGATTGACAGATTGAGAGCTCTTTCTTGATTCTATGGGTGGTGGTGCATGGCCGTTCTTAGTTGGTGGAGTGATTTGTCTGGTTAATTCCGTTAACGAACGAGACCTTAACCTGCTAAATAGTGACACGGTTC-T-TGAACCGTGGTTCACTTCTTAGAGGGACTATCGGTTTCAAACCGATGGAAGTTTGAGGCAATAACAGGTCTGTGATGCCCTTAGATGTTCTGGGCCACACGCGCGTTACACTGATGAAGCCAGCGAGTATATCGCCTTCACCGGAAGGTGCGGGTAATCTTGTGAAACTTCATCGTGCTGGGGATAGACCATTGCAATTATTGGTCTTGAACGAGGAATTCCTAGTAAGCACGAGTCATCAACTCGTGCTGATTACGTCCCTGCCCTTTGTACACACCGCCCGTCGCTACTACCGATTGAATGGTTTAGTGAGATCTCGGGATTGGCGACGCCATGCCGCGAGGCACGGCGCCGCCGAGAA
>HF912438_1Ctenophorasp_C5
CTTTTATACGGTGAAACTGCGAATGGCTCATTAAATCAGTTATCGTCTATTTGATTGTGCCCT-TACTACATGGATAACCGTAGTAATTCTAGAGCTAATACATGCGAAAAGTCCCGACTTCTGGAAGGGATGTATTTATTAGATTAAAAACCAATGCGTTT----AACGACGCTCTTCGGTGATTCATAATAACTGTTCGAATCGCACGGCCCTCGCGCCGGCGATGTTTCATTCGAGTTTCTGCCCTATCAACTTTCGATGGTAAGGTATTGGCTTACCATGGTTACAACGGGTAACGGAGAATTAGGGTTCGATTCCGGAGAGGGAGCCCGAGAAACGGCTACCACATCCAAGGAAGGCAGCAGGCGCGCAAATTACCCAATCCCGATTCGGGGAGGTAGTGACAATAAATAACGTTGCAGGCGCCAACGGCTTCTGCAGTCGGAATGAGTACAATATAACACCCTTAACGAGGAACAATTGGAGGGCAAGTCTGGTGCCAGCAGCCGCGGTAATTCCAGCTCCAATAGCGTATATTAAAGTTGTTGCAGTTAAAAAGCTCGTAGTTGGATTTCGGAACCGGCCGATTGGTCCGTCCTCTGGATCG-TGTACTGATCGGTCTGTTCTTCTTCGCGAAGACCGCGTGTGCCCTTAACTGGGTGGGCGCGGGATTCGCGACGTTTACTTTGAAAAAATTAGAGTGTTCAAAGCAGGCATTCGCTTGAATATCTCAGCATGGAATAATAGAATAGGACTTTGGTCTTATTTTGTTGGTTTCCGAGACCGAAGTAATGATTAATAGGGACAGTTGGGGGCATTCGTATTTCATTGTCAGAGGTGAAATTCTTGGATTTATGAAAGACGAACTTCTGCGAAAGCATTTGCCAAGGATGTTTTCATTAATCAAGAACGAAAGTTGGAGGCTCGAAGACGATCAGATACCGTCCTAGTTCCAACCATAAACGATGCCGTCTGCGGATCGGAGGTCGCTCACGTAAGGCTCCTTCGGCACGCTATGAGAAATCAAAGACTTCGGGTTCC-GGGGGGAGTATGTTCGCAAGAATGAAACTTAAAGGAATTGACGGAAGGGCACCACCAGGAGTGGAACCTGCGGTTTAATTTGACTCAACACGGGAAAACTCACCAGGTCCAGACATAGGAAGGATTGACAGATTGAGAGCTCTTTCTTGATTCTATGGGTGGTGGTGCATGGCCGTTCTTAGTTGGTGGAGTGATTTGTCTGGTTAATTCCGTTAACGAACGAGACCTTAACCTGCTAAATAGTGACACGGTTATT-TTAACCGTGGTTCACTTCTTAGAGGGACTATCGCTTTCAAAGCGATGGAAGTTTGAGGCAATAACAGGTCTGTGATGCCCTTAGATGTTCTGGGCCACACGCGCGTTACACTGATGAAGCCAGCGAGTATATCGCCTTCACCGAAAGGTGCGGGTAATCTTGTGAAACTTCATCGTGCTGGGGATAGACCCTTGCAATTATTGGTCTTGAACGAGGAATTCCTAGTAAGCACGAGTCATCAACTCGTGCTGATTACGTCCCTGCCCTTTGTACACACCGCCCGTCGCTACTACCGATTGAATGGTTTAGTGAGATCTCGGGATTGACGATGCCATGCCGCAAGGCACGGTGCCGCCGAAAA
>AF293699_1Beroecucumisisolatebercucum
CTTTTATACGGTGAAACTGCGAATGGCTCATTAAATCAGTTATCGTCTATTTGATTGTGCCCT-TACTACATGGATAACCGTAGTAATTCTAGAGCTAATACATGCGAAAAGTCCCGACTTC-GGAAGGGATGTATTTATTAGATTAAAAACCAATGCGTTT----AACGACGCTTTTCGGTGATTCATAATAACTGTTCGAATCGCACGGCCCTTGTGCCGGCGATGTTTCATTCGAGTTTCTGCCCTATCAACTTTCGATGGTAAGGTATTGGCTTACCATGGTTACAACGGGTAACGGAGAATTAGGGTTCGATTCCGGAGAGGGAGCCCGAGAAACGGCTACCACATCCAAGGAAGGCAGCAGGCGCGCAAATTACCCAATCCCGATTCGGGGAGGTAGTGACAATAAATAACGTTGCAGGCGCCAACGGCTTCTGCAGTCGGAATGAGTACAATATAACNCCCTTAACGAGGAACAATTGGAGGGCAAGTCTGGTGCCAGCAGCCGCGGTAATTCCAGCTCCAATAGCGTATATTAAAGTTGTTGCAGTTAAAAAGCTCGTAGTTGGATTTCGGAATCGGCCGATTGGTCCGTCCTCTGGATCG-TGTACTGATCGGTCTGTTCTTCTTCGCGAAGACCACGTGTGCCCTTAACTGGGTGGGCGTGGGATTCGCGACGTTTACTTTGAAAAAATTAGAGTGTTCAAAGCAGGCATTCGCTTGAATATCTCAGCATGGAATAATAGAATAGGACTTTGGTCTTATTTTGTTGGTTTCCGAGACCGAAGTAATGATTAATAGGGACAGTTGGGGGCATTCGTATTTCATTGTCAGAGGTGAAATTCTTGGATTTATGAAAGACGAACTTCTGCGAAAGCATTTGCCAAGGATGTTTTCATTAATCAAGAACGAAAGTTGGAGGCTCGAAGACGATCAGATACCGTCCTAGTTCCAACCATAAACGATGCCGTCTGCGGATCGGAGGTCGCTCACGTAAGGCTCCTTCGGCACGCTATGAGAAATCAAAGACTTCGGGTTCC-GGGGGGAGTATGTTCGCAAGAATGAAACTTAAAGGAATTGACGGAAGGGCNCCACCAGGAGTGGAACCTGCGGTTTAATTTGACTCAACACGGGAAAACTCACCAGGTCCAGACATAGGAAGGATTGACAGATTGAGAGCTCTTTCTTGATTCTATGGGTGGTGGTGCATGGCCGTTCTTAGTTGGTGGAGTGATTTGTCTGGTTAATTCCGTTAACGAACGAGACCTTAACCTGCTAAATAGTGACACGGTTATT-TTAACCGTGGTTCACTTCTTAGAGGGACTATCGCTTTCAAAGCGATGGAAGTTTGAGGCAATAACAGGTCTGTGATGCCCTTAGATGTTCTGGGCCACACGCGCGTTACACTGATGAAGCCAGCGAGTATATCGCCTTCACCGAAAGGTGCGGGTAATCTTGTGAAACTTTATCGTGCTGGGGATAGACCCTTGCAATTATTGGTCTTGAACGAGGAATTCCTAGTAAGCACGAGTCATCAACTCGTGCTGATTACGTCCCTGCCCTTTGTACACACCGCCCGTCGCTACTACCGATTGAATGGTTTAGTGAGATCTCGGGATTGGCGATGCCGTGCCGCAAGGAATGGTGCCGCCGAGAA
>AF293695_1Beroecucumisisolateberspec9
CTTTTATACGGTGAAACTGCGAATGGCTCATTAAATCAGTTATCGTCTATTTGATTGTGCCCT-TACTACATGGATAACCGTAGTAATTCTAGAGCTAATACATGCGAAAAGTCCCGACTTC-GGAAGGGATGTATTTATTAGATTAAAAACCAATGCGTTT----AACGACGCTTTTCGGTGATTCATAATAACTGTTCGAATCGCACGGCCCTTGTGCCGGCGATGTTTCATTCGAGTTTCTGCCCTATCAACTTTCGATGGTAAGGTATTGGCTTACCATGGTTACAACGGGTAACGGAGAATTAGGGTTCGATTCCGGAGAGGGAGCCCGAGAAACGGCTACCACATCCAAGGAAGGCAGCAGGCGCGCAAATTACCCAATCNCGATTCGGGGAGGTAGTGACAATAAATAACGTTGCAGGCGCCAACGGCTTCTGCAGTCGGAATGAGTACAATATAACACCCTTAACGAGGAACAATTGGAGGGCAAGTCTGGTGCCAGCAGCCGCGGTAATTCCAGCTCCAATAGCGTATATTAAAGTTGTTGCAGTTAAAAAGCTCGTAGTTGGATTTCGGAATCGGCCGATTGGTCCGTCCTCTGGATCG-TGTACTGATCGGTCTGTTCTTCTTCGCGAAGACCACGTGTGCCCTTAACTGGGTGGGCGTGGGATTCGCGACGTTTACTTTGAAAAAATTAGAGTGTTCAAAGCAGGCATTCGCTTGAATATCTCAGCATGGAATAATAGAATAGGACTTTGGTCTTATTTTGTTGGTTTCCGAGACCGAAGTAATGATTAATAGGGACAGTTGGGGGCATTCGTATTTCATTGTCAGAGGTGAAATTCTTGGATTTATGAAAGACGAACTTCTGCGAAAGCATTTGCCAAGGATGTTTTCATTAATCAAGAACGAAAGTTGGAGGCTCGAAGACGATCAGATACCGTCCTAGTTCCAACCATAAACGATGCCGTCTGCGGATCGGAGGTCGCTCACGTAAGGCTCCTTCGGCACGCTATGAGAAATCAAAGACTTCGGGTTCC-GGGGGGAGTATGTTCGCAAGAATGAAACTTAAAGGAATTGACGGAAGGGCACCACCAGGAGTGGAACCTGCGGTTTAATTTGACTCAACACGGGAAAACTCACCAGGTCCAGACATAGGAAGGATTGACAGATTGAGAGCTCTTTCTTGATTCTATGGGTGGTGGTGCATGGCCGTTCTTAGTTGGTGGAGTGATTTGTCTGGTTAATTCCGTTAACGAACGAGACCTTAACCTGCTAAATAGTGACACGGTTATT-TTAACCGTGGTTCACTTCTTAGAGGGACTATCGCTTTCAAAGCGATGGAAGTTTGAGGCAATAACAGGTCTGTGATGCCCTTAGATGTTCTGGGCCACACGCGCGTTACACTGATGAAGCCAGCGAGTATATCGCCTTCACCGAAAGGTGCGGGTAATCTTGTGAAACTTTATCGTGCTGGGGATAGACCCTTGCAATTATTGGTCTTGAACGAGGAATTCCTAGTAAGCACGAGTCATCAACTCGTGCTGATTACGTCCCTGCCCTTTGTACACACCGCCCGTCGCTACTACCGATTGAATGGTTTAGTGAGATCTCGGGATTGGCGATGCCGTGCCGCAAGGAATGGTGCCGCCGAGAA
>AF293698_1BeroeforskaliiisolateberforPa
CTTTTATACGGTGAAACTGCGAATGGCTCATTAAATCAGTTATCGTCTATTTGATTGTGCCCT-TACTACATGGATAACCGTAGTAATTCTAGAGCTAATACATGCGAAAAGTCCCGACTTC-GGAAGGGATGTATTTATTAGATTAAAAGCCAATGCGTTT----AACGACGCTTTTCGGTGATTCATAATAACTGNTCGAATCGCACGGCCCTCGTGCCGGCGATGTTTCATTCGAGTTTCTGCCCTATCAACTTTCGATGGTAAGGTATTGGCTTACCATGGTTACAACGGGTAACGGAGAATTAGGGTTCGATTCCGGAGAGGGAGCCCGAGAAACGGCTACCACATCCAAGGAAGGCAGCAGGCGCGCAAATTACCCAATCCCGATTCGGGGAGGTAGTGACAATAAATAACGTTGCAGGCGCCAACGGCTTCTGCAGTCGGAATGAGTACAATATAACACCCTTAACGAGGAACAATTGGAGGGCAAGTCTGGTGCCAGCAGCCGCGGTAATTCCAGCTCCAATAGCGTATATTAAAGTTGTTGCAGTTAAAAAGCTCGTAGTTGGATTTCGGAACCGGCCGATTGGTCCGTCCTCTGGATCG-TGTACTGATCGGTCTGTTCTTCTTCGCGAAGACCACGTGTGCCCTTAACTGGGTGGGCGTGGGATTCGCGACGTTTACTTTGAAAAAATTAGAGTGTTCAAAGCAGGCATTCGCTTGAATATCTCAGCATGGAATAATAGAATAGGACTTTGGTCTTATTTTGTTGGTTTCCGAGACCGAAGTAATGATTAATAGGGACAGTTGGGGGCATTCGTATTTCATTGTCAGAGGTGAAATTCTTGGATTTATGAAAGACGAACTTCTGCGAAAGCATTTGCCAAGGATGTTTTCATTAATCAAGAACGAAAGTTGGAGGCTCGAAGACGATCAGATACCGTCCTAGTTCCAACCATAAACGATGCCGTCTGCGGATCGGAGGTCGCTAACGTAAGGCTCCTTCGGCACGCTATGAGAAATCAAAGACTTCGGGTTCC-GGGGGGAGTATGTTCGCAAGAATGAAACTTAAAGGAATTGACGGAAGGGCACCACCAGGAGTGGAACCTGCGGTTTAATTTGACTCAACACGGGAAAACTCACCAGGTCCAGACATAGGAAGGATTGACAGATTGAGAGCTCTTTCTTGATTCTATGGGTGGTGGTGCATGGCCGTTCTTAGTTGGTGGAGTGATTTGTCTGGTTAATTCCGTTAACGAACGAGACCTTAACCTGCTAAATAGTGACACGGTTATT-TTAACCGTGGTTCACTTCTTAGAGGGACTATCGCTTTCAAAGCGATGGAAGTTTGAGGCAATAACAGGTCTGTGATGCCCTTAGATGTTCTGGGCCACACGCGCGTTACACTGATGAAGCCAGCGAGTATATCGCCTTCACCGAAAGGTGCGGGTAATCTTGTGAAACTTTATCGTGCTGGGGATAGACCCTTGCAATTATTGGTCTTGAACGAGGAATTCCTAGTAAGCACGAGTCATCAACTCGTGCTGATTACGTCCCTGCCCTTTGTACACACCGCCCGTCGCTACTACCGATTGAATGGTTTAGTGAGATCTCGGGATTGGCGATGCCGTGCCGCAAGGAATGGTGCCGCCGAGAA
>KJ754156_1Beroeforskalii
CTTTTATACGGTGAAACTGCGAATGGCTCATTANNNNAGTTATCGTCTATTTGATTGTGCCCT-TACTACATGGATAACCGTAGTAATTCTAGAGCTAATACATGCGAAAAGTCCCGACTTC-GGAAGGGATGTATTTATTAGATTAAAAGCCAATGCGTTT----AACGACGCTTTTCGGTGATTCATAATAACTGTTCGAATCGCACGGCCCTCGTGCCGGCGATGTTTCATTCGAGTTTCTGCCCTATCAACTTTCGATGGTAAGGTATTGGCTTACCATGGTTACAACGGGTAACGGAGAATTAGGGTTCGATTCCGGAGAGGGAGCCCGAGAAACGGCTACCACATCCAAGGAAGGCAGCAGGCGCGCAAATTACCCAATCCCGATTCGGGGAGGTAGTGACAATAAATAACGTTGCAGGCGCCAACGGCTTCTGCAGTCGGAATGAGTACAATATAACACCCTTAACGAGGAACAATTGGAGGGCAAGTCTGGTGCCAGCAGCCGCGGTAATTCCAGCTCCAATAGCGTATATTAAAGTTGTTGCAGTTAAAAAGCTCGTAGTTGGATTTCGGAACCGGCCGATTGGTCCGTCCTCTGGATCG-TGTACTGATCGGTCTGTTCTTCTTCGCGAAGACCACGTGTGCCCTTAACTGGGTGGGCGTGGGATTCGCGACGTTTACTTTGAAAAAATTAGAGTGTTCAAAGCAGGCATTCGCTTGAATATCTCAGCATGGAATAATAGAATAGGACTTTGGTCTTATTTTGTTGGTTTCCGAGACCGAAGTAATGATTAATAGGGACAGTTGGGGGCATTCGTATTTCATTGTCAGAGGTGAAATTCTTGGATTTATGAAAGACGAACTTCTGCGAAAGCATTTGCCAAGGATGTTTTCATTAATCAAGAACGAAAGTTGGAGGCTCGAAGACGATCAGATACCGTCCTAGTTCCAACCATAAACGATGCCGTCTGCGGATCGGAGGTCGCTAACGTAAGGCTCCTTCGGCACGCTATGAGAAATCAAAGACTTCGGGTTCC-GGGGGGAGTATGTTCGCAAGAATGAAACTTAAAGGAATTGACGGAAGGGCACCACCAGGAGTGGAACCTGCGGTTTAATTTGACTCAACACGGGAAAACTCACCAGGTCCAGACATAGGAAGGATTGACAGATTGAGAGCTCTTTCTTGATTCTATGGGTGGTGGTGCATGGCCGTTCTTAGTTGGTGGAGTGATTTGTCTGGTTAATTCCGTTAACGAACGAGACCTTAACCTGCTAAATAGTGACACGGTTATT-TTAACCGTGGTTCACTTCTTAGAGGGACTATCGCTTTCAAAGCGATGGAAGTTTGAGGCAATAACAGGTCTGTGATGCCCTTAGATGTTCTGGGCCACACGCGCGTTACACTGATGAAGCCAGCGAGTATATCGCCTTCACCGAAAGGTGCGGGTAATCTTGTGAAACTTTATCGTGCTGGGGATAGACCCTTGCAATTATTGGTCTTGAACGAGGAATTCCTAGTAAGCACGAGTCATCAACTCGTGCTGATTACGTCCCTGCCCTTTGTACACACCGCCCGTCGCTACTACCGATTGAATGGTTTAGTGAGATCTCGGGATTGGCGATGCCGTGCCGCAAGGAATGGTGCCGCCGAGAA
>AF293697_1BeroeforskaliiisolateberforAt
CTTTTATACGGTGAAACTGCGAATGGCTCATTAAATCAGTTATCGTCTATTTGATTGTGCCCT-TACTACATGGATAACCGTAGTAATTCTAGAGCTAATACATGCGAAAAGTCCCGACTTC-GGAAGGGATGTATTTATTAGATTAAAAGCCAATGCGTTT----AACGACGCTTTTCGGTGATTCATAATAACTGTTCGAATCGCACGGCCCTCGTGCCGGCGATGTTTCATTCGAGTTTCTGCCCTATCAACTTTCGATGGTAAGGTATTGGCTTACCATGGTTACAACGGGTAACGGAGAATTAGGGTTCGATTCCGGAGAGGGAGCCCGAGAAACGGCTACCACATCCAAGGAAGGCAGCAGGCGCGCAAATTACCCAATCCCGATTCGGGGAGGTAGTGACAATAAATAACGTTGCAGGCGCCAACGGCTTCTGCAGTCGGAATGAGTACAATATAACACCCTTAACGAGGAACAATTGGAGGGCAAGTCTGGTGCCAGCAGCCGCGGTAATTCCAGCTCCAATAGCGTATATTAAAGTTGTTGCAGTTAAAAAGCTCGTAGTTGGATTTCGGAACCGGCCGATTGGTCCGTCCTCTGGATCG-TGTACTGATCGGTCTGTTCTTCTTCGCGAAGACCACGTGTGCCCTTAACTGGGTGGGCGTGGGATTCGCGACGTTTACTTTGAAAAAATTAGAGTGTTCAAAGCAGGCATTCGCTTGAATATCTCAGCATGGAATAATAGAATAGGACTTTGGTCTTATTTTGTTGGTTTCCGAGACCGAAGTAATGATTAATAGGGACAGTTGGGGGCATTCGTATTTCATTGTCAGAGGTGAAATTCTTGGATTTATGAAAGACGAACTTCTGCGAAAGCATTTGCCAAGGATGTTTTCATTAATCAAGAACGAAAGTTGGAGGCTCGAAGACGATCAGATACCGTCCTAGTTCCAACCATAAACGATGCCGTCTGCGGATCGGAGGTCGCTAACGTAAGGCTCCTTCGGCACGCTATGAGAAATCAAAGACTTCGGGTTCC-GGGGGGAGTATGTTCGCAAGAATGAAACTTAAAGGAATTGACGGAAGGGCACCACCAGGAGTGGAACCTGCGGTTTAATTTGACTCAACACGGGAAAACTCACCAGGTCCAGACATAGGAAGGATTGACAGATTGAGAGCTCTTTCTTGATTCTATGGGTGGTGGTGCATGGCCGTTCTTAGTTGGTGGAGTGATTTGTCTGGTTAATTCCGTTAACGAACGAGACCTTAACCTGCTAAATAGTGACACGGTTATT-TTAACCGTGGTTCACTTCTTAGAGGGACTATCGCTTTCAAAGCGATGGAAGTTTGAGGCAATAACAGGTCTGTGATGCCCTTAGATGCTCTGGGCCACACGCGCGTTACACTGATGAAGCCAGCGAGTATATCGCCTTCACCGAAAGGTGCGGGTAATCTTGTGAAACTTTATCGTGCTGGGGATAGACCCTTGCAATTATTGGTCTTGAACGAGGAATTCCTAGTAAGCACGAGTCATCAACTCGTGCTGATTACGTCCCTGCCCTTTGTACACACCGCCCGTCGCTACTACCGATTGAATGGTTTAGTGAGATCTCGGGATTGGCGATGCCGTGCCGCAAGGAATGGTGCCGCCGAGAA
>MF599317_1Beroegracilisisolate6
CTTTTATACGGTGAAACTGCGAATGGCTCATTAAATCAGTTATCGTCTATTTGATTGTGCCCT-TACTACATGGATAACCGTAGTAATTCTAGAGCTAATACATGCGAAAAGTCCCGACTTC-GGAAGGGATGTATTTATTAGATTAAAAGCCAATGCGTTT----AACGACGCTTTTCGGTGATTCATAATAACTGTTCGAATCGCACGGCCCTCGTGCCGGCGATGTTTCATTCGAGTTTCTGCCCTATCAACTTTCGATGGTAAGGTATTGGCTTACCATGGTTACAACGGGTAACGGAGAATTAGGGTTCGATTCCGGAGAGGGAGCCCGAGAAACGGCTACCACATCCAAGGAAGGCAGCAGGCGCGCAAATTACCCAATCCCGATTCGGGGAGGTAGTGACAATAAATAACGTTGCAGGCGCCAACGGCTTCTGCAGTCGGAATGAGTACAATATAACACCCTTAACGAGGAACAATTGGAGGGCAAGTCTGGTGCCAGCAGCCGCGGTAATTCCAGCTCCAATAGCGTATATTAAAGTTGTTGCAGTTAAAAAGCTCGTAGTTGGATTTCGGAACCGGCCGATTGGTCCGTCCTCTGGATCG-TGTACTGATCGGTCTGTTCTTCTTCGCGAAGACCACGTGTGCCCTTAACTGGGTGGGCGTGGGATTCGCGACGTTTACTTTGAAAAAATTAGAGTGTTCAAAGCAGGCATTCGCTTGAATATCTCAGCATGGAATAATAGAATAGGACTTTGGTCTTATTTTGTTGGTTTCCGAGACCGAAGTAATGATTAATAGGGACAGTTGGGGGCATTCGTATTTCATTGTCAGAGGTGAAATTCTTGGATTTATGAAAGACGAACTTCTGCGAAAGCATTTGCCAAGGATGTTTTCATTAATCAAGAACGAAAGTTGGAGGCTCGAAGACGATCAGATACCGTCCTAGTTCCAACCATAAACGATGCCGTCTGCGGATCGGAGGTCGCTAACGTAAGGCTCCTTCGGCACGCTATGAGAAATCAAAGACTTCGGGTTCC-GGGGGGAGTATGTTCGCAAGAATGAAACTTAAAGGAATTGACGGAAGGGCACCACCAGGAGTGGAACCTGCGGTTTAATTTGACCCAACACGGGAAAACTCACCAGGTCCAGACATAGGAAGGATTGACAGATTGAGAGCTCTTTCTTGATTCTATGGGTGGTGGTGCATGGCCGTTCTTAGTTGGTGGAGTGATTTGTCTGGTTAATTCCGTTAACGAACGAGACCTTAACCTGCTAAATAGTGACACGGTTATT-TTAACCGTGGTTCACTTCTTAGAGGGACTATCGCTTTCAAAGCGATGGAAGTTTGAGGCAATAACAGGTCTGTGATGCCCTTAGATGTTCTGGGCCACACGCGCGTTACACTGATGAAGCCAGCGAGTATATCGCCTTCACCGAAAGGTGCGGGTAATCTTGTGAAACTTTATCGTGCTGGGGATAGACCCTTGCAATTATTGGTCTTGAACGAGGAATTCCTAGTAAGCACGAGTCATCAACTCGTGCTGATTACGTCCCTGCCCTTTGTACACACC???????????????????????????????????????????????????????????????????????????????????
>AF293696_1Beroegracilis
CTTTTATACGGTGAAACTGCGAATGGCTCATTAAATCAGTTATCGTCTATTTGATTGTGCCCT-TACTACATGGATAACCGTAGTAATTCTAGAGCTAATACATGCGAAAAGTCCCGACTTC-GGAAGGGATGTATTTATTAGATTAAAAGCCAATGCGTTT----AACGACGCTTTTCGGTGATTCATAATAACTGTTCGAATCGCACGGCCTTAGTGCCGGCGATGTTTCATTCGAGTTTCTGCCCTATCAACTTTCGATGGTAAGGTATTGGCTTACCATGGTTACAACGGGTAACGGAGAATTAGGGTTCGATTCCGGAGAGGGAGCCCGAGAAACGGCTACCACATCCAAGGAAGGCAGCAGGCGCGCAAATTACCCAATCCCGATTCGGGGAGGTAGTGACAATAAATAACGTTGCAGGCGCCAATGGCTTCTGCAGTCGGAATGAGTACAATATAACACCCTTAACGAGGAACAATTGGAGGGCAAGTCTGGTGCCAGCAGCCGCGGTAATTCCAGCTCCAATAGCGTATATTAAAGTTGTTGCAGTTAAAAAGCTCGTAGTTGGATTTCGGAACCGGCCGATTGGTCCGTCCTCTGGATCG-TGTACTGATCGGTCTGTTCTTCTTCGCGAAGACCATGTGTGCCCTTAACTGGGTGGGCTTGGGATTCGCGACGTTTACTTTGAAAAAATTAGAGTGTTCAAAGCAGGCATTCGCTTGAATATCTCAGCATGGAATAATAGAATAGGACTTTGGTCTTATTTTGTTGGTNTCCGAGACCGAAGTAATGATTAATAGGGACAGTTGGGGGCATTCGTATTTCATTGTCAGAGGTGAAATTCTTGGATTTATGAAAGACGAACTTCTGCGAAAGCATTTGCCAAGGATGTTTTCATTAATCAAGAACGAAAGTTGGAGGCTCGAAGACGATCAGATACCGTCCTAGTTCCAACCATAAACGATGCCGTCTGCGGATCGGAGGTCGCTCACATAAGGCTCCTTCGGCACGCTATGAGAAATCAAAGACTTCGGGTTCC-GGGGGGAGTATGTTCGCAAGAATGAAACTTAAAGGAATTGACGGAAGGGCACCACCAGGAGTGGAACCTGCGGTTTAATTTGACTCAACACGGGAAAACTCACCAGGTCCAGACATAGGAAGGATTGACAGATTGAGAGCTCTTTCTTGATTCTATGGGTGGTGGTGCATGGCCGTTCTTAGTTGGTGGAGTGATTTGTCTGGTTAATTCCGTTAACGAACGAGACCTTAACCTGCTAAATAGTGACACGGTTATT-TTAACCGTGGTTCACTTCTTAGAGGGACTATCGCTTTCAAAGCGATGGAAGTTTGAGGCAATAACAGGTCTGTGATGCCCTTAGATGTTCTGGGCCACACGCGCGTTACACTGATGAAGCCAGCGAGTATATCGCCTTCACCGAAAGGTGCGGGTAATCTTGTGAAACTTTATCGTGCTGGGGATAGACCCTTGCAATTATTGGTCTTGAACGAGGAATTCCTAGTAAGCACGAGTCATCAACTCGTGCTGATTACGTCCCTGCCCTTTGTACACACCGCCCGTCGCTACTACCGATTGAATGGTTTAGTGAGATCTCGGGATTGGCGATGCCGTGCCGCAAGGAATGGTGCCGCCGAGAA
>MF599316_1Beroesp_Queenslandisolate5
CTTTTATACGGTGAAACTGCGAATGGCTCATTAAATCAGTTATCGTCTATTTGATTGTGCCCT-TACTACATGGATAACCGTAGTAATTCTAGAGCTAATACATGCGAAAAGTCCCGACTTC-GGAAGGGATGTATTTATTAGATTAAAAGCCAATGCGTTT----AACGACGCTTTTCGGTGATTCATAATAACTGTTCGAATCGCACGGCCCCCGTGCCGGCGATGTTTCATTCGAGTTTCTGCCCTATCAACTTTCGATGGTAAGGTATTGGCTTACCATGGTTACAACGGGTAACGGAGAATTAGGGTTCGATTCCGGAGAGGGAGCCCGAGAAACGGCTACCACATCCAAGGAAGGCAGCAGGCGCGCAAATTACCCAATCCCGACTCGGGGAGGTAGTGACAATAAATAACGTTGCAGGCGCCAACGGCTTCTGCAGTCGGAATGAGTACAATATAACACCCTTAACGAGGAACAATTGGAGGGCAAGTCTGGTGCCAGCAGCCGCGGTAATTCCAGCTCCAATAGCGTATATTAAAGTTGTTGCAGTTAAAAAGCTCGTAGTTGGATTTCGGAACCGGCCGATTGGTCCGTCCTCTGGATCG-TGTACTGATCGGTCTGTTCTTCTTCGCGAAGACCACGTGTGCCCTTAACTGGGTGGGCGTGGGATTCGCGACGTTTACTTTGAAAAAATTAGAGTGTTCAAAGCAGGCATTCGCTTGAATATCTCAGCATGGAATAATAGAATAGGACTTTGGTCTTATTTTGTTGGTTTCCGAGACCGAAGTAATGATTAATAGGGACAGTTGGGGGCATTCGTATTTCATTGTCAGAGGTGAAATTCTTGGATTTATGAAAGACGAACTTCTGCGAAAGCATTTGCCAAGGATGTTTTCATTAATCAAGAACGAAAGTTGGAGGCTCGAAGACGATCAGATACCGTCCTAGTTCCAACCATAAACGATGCCGTCTGCGGATCGGAGGTCGCTAACCTAAGGCTCCTTCGGCACGCTATGAGAAATCAAAGACTTCGGGTTCC-GGGGGGAGTATGTTCGCAAGAATGAAACTTAAAGGAATTGACGGAAGGGCACCACCAGGAGTGGAACCTGCGGTTTAATTTGA--CAACACGGGAAAACTCACCAGGTCCAGACATAGGAAGGATTGACAGATTGAGAGCTCTTTCTTGATTCTATGGGTGGTGGTGCATGGCCGTTCTTAGTTGGTGGAGTGATTTGTCTGGTTAATTCCGTTAACGAACGAGACCTTAACCTGCTAAATAGTGACGCGGTTATT-TTAACCGTGGTTCGCTTCTTAGAGGGACTATCGCTTTCAAAGCGATGGAAGTTTGAGGCAATAACAGGTCTGTGATGCCCTTAGATGTTCTGGGCCACACGCGCGTTACACTGATGAAGCCAGCGAGTATATCGCCTTCACCGAAAGGTGCGGGTAATCTTGTGAAACTTTATCGTGCTGGGGATAGACCCTTGCAATTATTGGTCTTGAACGAGGAATTCCTAGTAAGCACGAGTCATCAACTCGTGCTGATTACGTCCCTGCCCTTTGTACACACCGCCCGTCGCTACTACCGATTGAATGGTTTAGTGAGATCTCGGGATTGGCGATGCCGTGCCGCAAGGAATGGTGCCGCCGAGAA
>MF599310_1Beroeabyssicolaisolate01979032
CTTTTATACGGTGAAACTGCGAATGGCTCATTAAATCAGTTATCGTCTATTTGATTGTGCCCT-TACTACATGGATAACCGTAGTAATTCTAGAGCTAATACATGCGAAAAGTCCCGACTTCTGGAAGGGATGTATTTATTAGATTAAAAACCAGCGCGTTCCGCAAGGGACGCTCCAAGGTGATTCATAATAACTGTTCGAATCGCACGGCCCTCGCGCCGGCGATGTTTCATTCGAGTTTCTGCCCTATCAACTTTCGATGGTAAGGTATTGGCTTACCATGGTTACAACGGGTAACGGAGAATTAGGGTTCGATTCCGGAGAGGGAGCCCGAGAAACGGCTACCACATCCAAGGAAGGCAGCAGGCGCGCAAATTACCCAATCCCGATTCGGGGAGGTAGTGACAATAAATAACGTTGCAGGCGCCAACGGCTTCTGCAGTCGGAATGAGTACAATATAACACCCTTAACGAGGAACAATTGGAGGGCAAGTCTGGTGCCAGCAGCCGCGGTAATTCCAGCTCCAATAGCGTATATTAAAGTTGTTGCAGTTAAAAAGCTCGTAGTTGGATTTCGGAACCGGCCGATTGGTCCGTCCTCTGGATCG-TGTACTGATCGGTCTGTTCTTCTTCGCGAAGACCGCGTGTGCCCTTAACTGGGTGGGCGCGGGATTCGCGACGTTTACTTTGAAAAAATTAGAGTGTTCAAAGCAGGCATTCGCTTGAATATCTCAGCATGGAATAATAGAATAGGACTTTGGTCTTATTTTGTTGGTTTCCGAGACCGAAGTAATGATTAATAGGGACAGTTGGGGGCATTCGTATTTCATTGTCAGAGGTGAAATTCTTGGATTTATGAAAGACGAACTTCTGCGAAAGCATTTGCCAAGGATGTTTTCATTAATCAAGAACGAAAGTTGGAGGCTCGAAGACGATCAGATACCGTCCTAGTTCCAACCATAAACGATGCCGTCTGCGGATCGGAGGTCGCTCACGTAAGGCTCCTTCGGCACGCTATGAGAAATCAAAGACTTCGGGTTCC-GGGGGGAGTATGTTCGCAAGAATGAAACTTAAAGGAATTGACGGAAGGGCACCACCAGGAGTGGAACCTGCGGTTTAATTTGACTCAACACGGGAAAACTCACCAGGTCCAGACATAGGAAGGATTGACAGATTGAGAGCTCTTTCTTGATTCTATGGGTGGTGGTGCATGGCCGTTCTTAGTTGGTGGAGTGATTTGTCTGGTTAATTCCGTTAACGAACGAGACCTTAACCTGCTAAATAGTGACACGGTTATT-TTAACCGTGGTTCACTTCTTAGAGGGACTATCGCTTTCAAAGCGATGGAAGTTTGAGGCAATAACAGGTCTGTGATGCCCTTAGATGTTCTGGGCCACACGCGCGTTACACTGATGAAGCCAGCGAGTATATCGCCTTCACCGAAAGGTGCGGGTAATCTTGTGAAACTTCATCGTGCTGGGGATAGACCCTTGCAATTATTGGTCTTGAACGAGGAATTCCTAGTAAGCACGAGTCATCAACTCGTGCTGATTACGTCCCTGCCCTTTGTACACACCGCCCGTCGCTACTACCGATTGAATGGTTTAGTGAGATCTCGGGATTGACGATGCCATGCCGCAAGGCACGGTGCCGCCGAAAA
>AF293694_1Beroeovata
CTTTTATACGGTGAAACTGCGAATGGCTCATTAAATCAGTTATCGTCTCTTTGATTGTGCCCT-TACTACATGGATAACCGTAGTAATTCTAGAGCTAATACATGCGAAAAGTCCCGACTTC-GGAAGGGATGTATTTATTAGATTAAAAGCCAATGCGTTT----CACGACGCTTTTCGGTGATTCATAATAACTGTTCGAATCGCACGGCCCTCGTGCCGGCGATGTTTCATTCGAGTTTCTGCCCTATCAACTTTCGATGGTAAGGTATTGGCTTACCATGGTTACAACGGGTAACGGAGAATTAGGGTTCGATTCCGGAGAGGGAGCCCGAGAAACGGCTACCACATCCAAGGAAGGCAGCAGGCGCGCAAATTACCCAATCCCGACTCGGGGAGGTAGTGACAATAAATAACGTTGCAGGCGCCAATGGCTTCTGCAGTCGGAATGAGTACAATATAACACCCTTAACGAGGAACAATTGGAGGGCAAGTCTGGTGCCAGCAGCCGCGGTAATTCCAGCTCCAATAGCGTATATTAAAGTTGTTGCAGTTAAAAAGCTCGTAGTTGGATTTCGGAACTGGCCGATTGGTCCATCCTCTGGATTG-CGTACTGATCGGTCTGTTCTTCTTCGCGAAGACCACGTGTGTCCTTAACTGGGTGGGCGTGGGATTCGCGACGTTTACTTTGAAAAAATTAGAGTGTTCAAAGCAGGCATTCGCTTGAATATCTCAGCATGGAATAATAGAATAGGACTTTGGTCTTATTTTGTTGGTTTCCGAGACCGAAGTAATGATTAATAGGGACAGTTGGGGGCATTCGTATTTCATTGTCAGAGGTGAAATTCTTGGATTTATGAAAGACGAACTTCTGCGAAAGCATTTGCCAAGGATGTTTTCATTAATCAAGAACGAAAGTTGGAGGCTCGAAGACGATCAGATACCGTCCTAGTTCCAACCATAAACGATGCCGTCTGCGGATCGGAGGTCGCTCATTTAAGGCTCCTTCGGCACGCTATGAGAAATCAAAGACTTCGGGTTCC-GGGGGGAGTATGTTCGCAAGAATGAAACTTAAAGGAATTGACGGAAGGGCACCACCAGGAGTGGAACCTGCGGTTTAATTTGACTCAACACGGGAAAACTCACCAGGTCCAGACATAGGAAGGATTGACAGATTGAGAGCTCTTTCTTGATTCTATGGGTGGTGGTGCATGGCCGTTCTTAGTTGGTGGAGTGATTTGTCTGGTTAATTCCGTTAACGAACGAGACCTTAACCTGCTAAATAGTGACACGGTTATT-TTAACCGTGG-CCACTTCTTAGAGGGACTATCGCTTTCAAAGCGATGGAAGTTTGAGGCAATAACAGGTCTGTGATGCCCTTAGATGTTCTGGGCCACACGCGCGTTACACTGATGAAGCCAGCGAGTATATCGCCTTCACCGAAAGGTGCGGGTAATCTTGTGAAACTTTATCGTGCTGGGGATAGACCCTTGCAATTATTGGTCTTGAACGAGGAATTCCTAGTAAGCACGAGTCATCAACTCGTGCTGATTACGTCCCTGCCCTTTGTACACACCGCCCGTCGCTACTACCGATTGAATGGTTTAGTGAGATCTCGGGATTGGCAATGCCGTGCCGCAAGGCATGGTGTTGCCGAGAA
>AF293673_1Haeckeliabeehleri
CTTTTATACGGTGAAACTGCGAATGGCTCATTAAATCAGTTATCGTCTATTTGATTGTGCCCT-TACTACATGGATAACCGTAGTAATTCTAGAGCTAATACATGCGAAAAGTCCCGACTTCTGGAAGGGATGTATTTATTAGATTAAAAACCAATGCGTTT---ATACGACGCTTTTCGGTGATTCATAATAACTGTTCGAATCGCACGGCCCTCGTGCCGGCGATGTTTCATTCGAGTTTCTGCCCTATCAACTTTCGATGGTAAGGTATTGGCTTACCATGGTTACAACGGGTAACGGAGAATTAGGGTTCGATTCCGGAGAGGGAGCCCGAGAAACGGCTACCACATCCAAGGAAGGCAGCAGGCGCGCAAATTACCCAATCCCGATTCGGGGAGGTAGTGACAATAAATAACGTTGCAGGCGCCAACGGCTTCTGCAGTCGGAATGAGTACAATATAACACCCTTAACGAGGAACAATTGGAGGGCAAGTCTGGTGCCAGCAGCCGCGGTAATTCCAGCTCCAATAGCGTATATTAAAGTTGTTGCAGTTAAAAAGCTCGTAGTTGGATTTCGGAACCGGCCGATTGGTCCATCCTCTGGATCG-TGTACTGATCGGTCTGTTCTTCTTCGCGAAGACCATGTGTGCCCTTAACTGGGTGGGCGTGGGATTCGCGACGTTTACTTTGAAAAAATTAGAGTGTTCAAAGCAGGCATTCGCTTGAATATCTCAGCATGGAATAATAGAATAGGACTTTGGTCTTATTTTGTTGGTTTCCGAGACCGAAGTAATGATTAATAGGGACAGTTGGGGGCATTCGTATTTCATTGTCAGAGGTGAAATTCTTGGATTTATGAAAGACGAACTTCTGCGAAAGCATTTGCCAAGGANGTTTTCATTAATCAAGAACGAAAGTTGGAGGCTCGAAGACGATCAGATACCGTCCTAGTTCCAACCATAAACGATGCCGTCTGCGGATCGGAGGTCGCTCNCGTAAGGCTCCTCCGGCACGCTATGAGAAATCANAGACTTCGGGTTCC-GGGGGGAGTATGTTCGCAAGAATGAAACTTAAAGGAATTGACGGAAGGGCACCACCAGGAGTGGAA-CTGCGGTTTAATTTGACTCAACACGGGAAAACTCACCAGGTCCAGACATAGGAAGGATTGACAGATTGAGAGCTCTTTCTTGATTCTATGGGTGGTGGTGCATGGCCGTTCTTAGTTGGTGGAGTGATTTGTCTGGTTAATTCCGTTAACGAACGAGACCTTAACCTGCTAAATAGTGACGCGGTTATT-TTAACCGTGGCTCACTTCTTAGAGGGACTATCGTTTTCAAGACGATGGAAGTTTGAGGCAATAACAGGTCTGTGATGCCCTTAGATGTTCTGGGCCACACGCGCGTTACACTGATGAAGCCAGCGAGTATATCGCCTTCACCGAAAGGTGCGGGTAATCTTGTGAAACTTTATCGTGCTGGGGATAGACCCTTGCAATTATTGGTCTTGAACGAGGAATTCCTAGTAAGCACGAGTCATCAACTCGTGCTGATTACGTCCCTGCCCTTTGTACACACCGCCCGTCGCTACTACCGATTGAATGGTTTAGTGAGATCTCGGGATTGGCNACGCCATGCCGCGAGGCACGGTGCCGCCGNGAA
>AF293674_1Haeckeliarubra
CTTTTATACGGTGAAACTGCGAATGGCTCATTAAATCAGTTATCGTCTATTTGATTGTGCCCT-TACTACATGGATAACCGTAGTAATTCTAGAGCTAATACATGCGAAAAGTCCCGACTTCTGGAAGGGATGTATTTATTAGATTAAAAACCAATGCGATT----CATGTCGCTTTTCGGTGATTCATAATAACTGTTCGAATCGCACGGCCCTCGTGCCGGCGATGTTTCATTCGAGTTTCTGCCCTATCAACTTTCGATGGTAAGGTATTGGCTTACCATGGTTACAACGGGTAACGGAGAATTAGGGTTCGATTCCGGAGAGGGAGCCCGAGAAACGGCTACCACATCCAAGGAAGGCAGCAGGCGCGCAAATTACCCAATCCCAATCCGGGGAGGTAGTGACAATAAATAACGTTGCAGGCGCCAACGGCTTCTGCAGTCGGAATGAGTACAATATAACACCCTTAACGAGGAACAATTGGAGGGCAAGTCTGGTGCCAGCAGCCGCGGTAATTCCAGCTCCAATAGCGTATATTAAAGTTGTTGCAGTTAAAAAGCTCGTAGTTGGATTTCGGAACCGGCCGATTGGTCCATCCTCTGGATTG-CGTACTGATCGGTCTGTTCTTCTTCGCGAAGGCCATGTGTGCCCTTAACTGGGTGGGCGTGGGATTCGCGACGTTTACTTTGAAAAAATTAGAGTGTTCAAAGCAGGCATTCGCTTGAATATCTCAGCATGGAATAATAGAATAGGACTTTGGTCTTATTTTGTTGGTTTCCGAGACCGAAGTAATGATTAATAGGGACAGTTGGGGGCATTCGTATTTCATTGTCAGAGGTGAAATTCTTGGATTTATGAAAGACGAACTTCTGCGAAAGCATTTGCCAAGGATGTTTTCATTAATCAAGAACGAAAGTTGGAGGCTCGAAGACGATCAGATACCGTCCTAGTTCCAACCATAAACGATGCCGTCTGCGGATCGGAGGTCGCTCACGTAAGGCTCCTCCGGCACGCTATGAGAAATCAAAGACTTCGGGTTCC-GGGGGGAGTATGTTCGCAAGAATGAAACTTAAAGGAATTGACGGAAGGGCACCACCAGGAGTGGAA-CTGCGGTTTAATTTGACTCAACACGGGAAAACTCACCAGGTCCAGACATAGGAAGGATTGACAGATTGAGAGCTCTTTCTTGATTCTATGGGTGGTGGTGCATGGCCGTTCTTAGTTGGTGGAGTGATTTGTCTGGTTAATTCCGTTAACGAACGAGACCTTAACCTGCTAAATAGTGACACGGTTATC-TTAACCGTGGTTCACTTCTTAGAGGGACTATCGCTTTCAAAGCGATGGAAGTTTGAGGCAATAACAGGTCTGTGATGCCCTTAGATGTTCTGGGCCACACGCGCGTTACACTGATGAAGCCAGCGAGTATATCGCCTTCACCGAAAGGTGCGGGTAATCTTGTGAAACTTCATCGTGCTGGGGATAGACCCTTGCAATTATTGGTCTTGAACGAGGAATTCCTAGTAAGCACGAGTCATCAACTCGTGCTGATTACGTCCCTGCCCTTTGTACACACCGCCCGTCGCTACTACCGATTGAATGGTTTAGTGAGATCTCGGGATTGGCGACGCCATGCCGCGAGGCACGGTGCCGCCGAGAA
>AF293681_1Undescribedmertensiidsp_3
CTTTTATACTGTGAAACTGCGAATGGCTCATTAAATCAGTTATCGTCTATTTGATTGTGCCCT-TACTACATGGATAACCGTAGTAATTCTAGAGCTAATACATGCGAAAAGTCCCGACTTCTGGAAGGGATGTATTTATTAGATTAAAAACCAATGCGTTT----AACGACGCTCTAAGGTGATTCATAATAACTGTTCGAATCGCATGGCCTTTGTGCCGGCGATGTTTCATTCGAGTTTCTGCCCTATCAACTTTCGATGGTAAGGTATTGGCTTACCATGGTGACAACGGGTAACGGAGAATTAGGGTTCGATTCCGGAGAGGGAGCCCGAGAAACGGCTACCACATCCAAGGAAGGCAGCAGGCGCGCAAATTACCCAATCCCGATTCGGGGAGGTAGTGACAATAAATAACGTTGCAGGCGCCAACGGCTTCTGCAGTCGGAATGAGTACAATACAACACCCTTAACGAGGAACAATTGGAGGGCAAGTCTGGTGCCAGCAGCCGCGGTAATTCCAGCTCCAATAGCGTATATTAAAGTTGTTGCAGTTAAAAAGCTCGTAGTTGGATTTCGGAACCGGCCGATTGGTCCGCCCTCTGGGTTG-TGTACTGATCGGTCTGTTCTTCTTCGCGAAGACCGCGTGTGCCCTTAACTGGGTGGGCGTGGGATTCACGACGTTTACTTTGAAAAAATTAGAGTGTTCAAAGCAGGCATTCGCTTGAANATCTCAGCATGGAATAATAGAATAGGACTTTGGTCTTATTTTGTTGGTTTCCGAGACCGAAGTAATGATTAATAGGGACAGTTGGGGGCATTCGTATTTCATTGTCAGAGGTGAAATTCTTGGATTTATGAAAGACGAACTTCTGCGAAAGCATTTGCCAAGGATGTTTTCATTAATCAAGAACGAAAGTTGGAGGCTCGAAGACGATCAGATACCGTCCTAGTTCCAACCATAAACGATGCCGTCTGCGGATCGGAGGTCGCTCATGTAAGGCTCCTTCGGCACGCTATGAGAAATCAAAGACTTCGGGTTCC-GGGGGGAGTATGTTCGCAAGAATGAAACTTAAAGGAATTGACGGAAGGGCACCACCAGGAGTGGAACCTGCGGTTTAATTTGACTCAACACGGGAAAACTCACCAGGTCCAGACATAGGAAGGATTGACAGATTGAGAGCTCTTTCTTGATTCTATGGGTGGTGGTGCATGGCCGTTCTTAGTTGGTGGAGTGATTTGTCTGGTTAATTCCGTTAACGAACGAGACCTTAACCTGCTAAATAGTGACACCGTTCC--TGAACGGTGGTTCACTTCTTAGAGGGACTATCGGATNCAAGCCGATGGAAGTGTGAGGCAATAACAGGTCTGTGATGCCCTTAGATGTTCTGGGCCACACGCGCGTTACACTGATGAAGCCAGCGAGTATATCGCCTTCACCGGAAGGTGCGGGTAATCTTGTGAAACTTCATCGTGCTGGGGATAGACCATTGCAATTTTTGGTCTTGAACGAGGAATTCCTAGTAAGCACGAGTCATCAACTCGTGCTGATTACGTCCCTGCCCTTTGTACACACCGCCCGTCGCTACTACCGATTGAATGGTTTAGTGAGATCTCGGGATTGGCGACGCCATGCCGCGAGGCACGGCGCTGCCGAGAA
>MF599336_1Cydippidasp_Marylandisolate24
CTTTTATACTGTGAAACTGCGAATGGCTCATTAAATCAGTTATCGTCTATTTGATTGTGCCCC-TACTACATGGATAACCGTAGTAATTCTAGAGCTAATACATGCAAAAAGTCCCGACTTCTGGAAGGGATGTATTTATTAGATTAAAAACCAATGCGTTT----AACGACGCTTGAAGGTGATTCATAATAACTGTTCGAATCGCACGGCCTTTGCGCCGGCGATGTTTCATTCGAGTTTCTGCCCTATCAACTTTCGATGGTAAGGTATTGGCTTACCATGGTAACAACGGGTAACGGAGAATTAGGGTTCGATTCCGGAGAGGGAGCCCGAGAAACGGCTACCACATCCAAGGAAGGCAGCAGGCGCGCAAATTACCCAATCCCGATTCGGGGAGGTAGTGACAATAAATAACGTTGCAGGCGCCAACGGCTTCTGCAGTCGGAATGAGTACAATATAACACCCTTAACGAGGAACAATTGGAGGGCAAGTCTGGTGCCAGCAGCCGCGGTAATTCCAGCTCCAATAGCGTATATTAAAGTTGTTGCAGTTAAAAAGCTCGTAGTTGGATTTCGGAACCGGCCGATTGGTCCGCCCTCTGGGTTG-TGTACTGATCGGTCGTTTCTTCTTCGCGAAGACCGCGTGTGCCCTTAACTGGGTGGGCGTGGGATTCACGACGTTTACTTTGAAAAAATTAGAGTGTTCAAAGCAGGCATTCGCTTGAATATCTCAGCATGGAATAATAGAATAGGACTTTGGTCTTATTTTGTTGGTTTCCGAGACCGAAGTAATGATTAATAGGGACAGTTGGGGGCATTCGTATTTCATTGTCAGAGGTGAAATTCTTGGATTTATGAAAGACGAACTTCTGCGAAAGCATTTGCCAAGGATGTTTTCATTAATCAAGAACGAAAGTTGGAGGCTCGAAGACGATCAGATACCGTCCTAGTTCCAACCATAAACGATGCCGTCTGCGGATCGGAGGTCGCTCATGTAAGGCTCCTTCGGCACGCTATGAGAAATCAAAGACTTCGGGTTCC-GGGGGGAGTATGTTCGCAAGAATGAAACTTAAAGGAATTGACGGAAGGGCACCACCAGGAGTGGAACCTGCGGTTTAATTTGACCCAACACGGGAAAACTCACCAGGTCCAGACATAGGAAGGATTGACAGATTGAGAGCTCTTTCTTGATTCTATGGGTGGTGGTGCATGGCCGTTCTTAGTTGGTGGAGTGATTTGTCTGGTTAATTCCGTTAACGAACGAGACCTTAACCTGCTAAATAGTGACACGGTTCTT-TGAACCGTGGTTCACTTCTTAGAGGGACTATCGGTTTCAAGCCGATGGAAGTGTGAGGCAATAACAGGTCTGTGATGCCCTTAGATGTTCTGGGCCACACGCGCGTTACACTGATGAAGCCAGCGAGTATATCGCCTTCACCGGAAGGTGCGGGTAATCTTGTGAAACTTCATCGTGCTGGGGATAGACCATTGCAATTTTTGGTCTTGAACGAGGAATTCCTAGTAAGCACGAGTCATCAACTCGTGCTGATTACGTCCCTGCCCTTTGTACACACCGCCCGTCGCTACTACCGATTGAATGGTTTAGTGAGATCTCGAGATTGGCGACGTCATGCCGCGAGGCACGACGCTGCCGAGAA
>HF912439_1Mertensiidaesp_A9
CTTTTATACTGTGAAACTGCGAATGGCTCATTAAATCAGTTATCGTCTATTTGATTGTGCCCC-TACTACATGGATAACCGTAGTAATTCTAGAGCTAATACATGCGAAAAGTCCCGACTTCTGGAAGGGATGTATTTATTAGATTAAAAACCAATGCGTTT----AACGACGCTCTAAGGTGATTCATAATAACTGTTCGAATCGCATGGCCTTTGTGCCGGCGATGTTTCATTCGAGTTTCTGCCCTATCAACTTTCGATGGTAAGGTATTGGCTTACCATGGTAACAACGGGTAACGGAGAATTAGGGTTCGATTCCGGAGAGGGAGCCCGAGAAACGGCTACCACATCCAAGGAAGGCAGCAGGCGCGCAAATTACCCAATCCCGATTCGGGGAGGTAGTGACAATAAATAACGTTGCAGGCGCCAACGGCTTCTGCAGTCGGAATGAGTACAATATAACACCCTTAACGAGGAACAATTGGAGGGCAAGTCTGGTGCCAGCAGCCGCGGTAATTCCAGCTCCAATAGCGTATATTAAAGTTGTTGCAGTTAAAAAGCTCGTAGTTGGATTTCGGAACCGGCCGATTGGTCCGCCCTTTGGGTTG-TGTACTGATCGGTCGTTTCTTCTTCGCGAAGACCGCGTGTGCCCTTAACTGGGTGGGCGTGGGATTCACGACGTTTACTTTGAAAAAATTAGAGTGTTCAAAGCAGGCATTCGCTTGAATATCTCAGCATGGAATAATAGAATAGGACTTTGGTCTTATTTTGTTGGTTTCCGAGACCGAAGTAATGATTAATAGGGACAGTTGGGGGCATTCGTATTTCATTGTCAGAGGTGAAATTCTTGGATTTATGAAAGACGAACTTCTGCGAAAGCATTTGCCAAGGATGTTTTCATTAATCAAGAACGAAAGTTGGAGGCTCGAAGACGATCAGATACCGTCCTAGTTCCAACCATAAACGATGCCGTCTGCGGATCGGAGGTCGCTCATGTAAGGCTCCTTCGGCACGCTATGAGAAATCAAAGACTTCGGGTTCC-GGGGGGAGTATGTTCGCAAGAATGAAACTTAAAGGAATTGACGGAAGGGCACCACCAGGAGTGGAACCTGCGGTTTAATTTGACTCAACACGGGAAAACTCACCAGGTCCAGACATAGGAAGGATTGACAGATTGAGAGCTCTTTCTTGATTCTATGGGTGGTGGTGCATGGCCGTTCTTAGTTGGTGGAGTGATTTGTCTGGTTAATTCCGTTAACGAACGAGACCTTAACCTGCTAAATAGTGACACGGTTCTT-CGAACCGTGGCTCACTTCTTAGAGGGACTATCGGCTTCAAGCCGATGGAAGTGTGAGGCAATAACAGGTCTGTGATGCCCTTAGATGTTCTGGGCCACACGCGCGTTACACTGATGAAGCCAGCGAGTATATCGCCTTCACCGGAAGGTGCGGGTAATCTTGTGAAACTTCATCGTGCTGGGGATAGACCATTGCAATTTTTGGTCTTGAACGAGGAATTCCTAGTAAGCACGAGTCATCAACTCGTGCTGATTACGTCCCTGCCCTTTGTACACACCGCCCGTCGCTACTACCGATTGAATGGTTTAGTGAGATCTCGAGATTGGCGACGTCATGCCGCAAGGCACGACGCTGCCGAGAA
>MF599325_1Cestumvenerisisolate07426136
CTTTTATACTGTGAAACTGCGAATGGCTCATTAAATCAGTTATCGTCTATTTGATTGTGCCCT-TACTACATGGATAACCGTAGTAATTCTAGAGCTAATACATGCGAAAAGTCCCGACTTCTGGAAGGGATGTATTTATTAGATTAAAAACCAATGCGTTT----AACGACGCTTTTCGGTGATTCATAATAACTGTTCGAATCGCATGGCCCTCGTGCCGGCGATGTTTCATTCGAGTTTCTGCCCTATCAACTTTCGATGGTAAGGTATTGGCTTA-CATGGTGACAACGGGTAACGGAGAATTAGGGTTCGATTCCGGAGAGGGAGCCCGAGAAACGGCTACCACATCCAAGGAAGGCAGCAGGCGCGCAAATTACCCAATCCCGACTCGGGGAGGTAGTGACAATAAATAACGTTGCAGGCGCCAACGGCTTCTGCAGTCGGAATGAGTACAATATAACACCCTTAACGAGGAACAATTGGAGGGCAAGTCTGGTGCCAGCAG-CGCGGTAATTCCAGCTCCAATAGCGTATATTAAAGTTGTTGCAGTTAAAAAGCTCGTAGTTGGATTTCGGAACCGGCCGATTGGTCCGTCCTCTGGATCG-TGTACTGATCGGTCTGTTCTTCTTCGCG-AGACCGCGTGTGCTCTTAACTGAGTGGGCGCGGGATTCGCGACGTTTACTTTGAAAAAATTAGAGTGTTCAAAGCAGGCAGTCGCTTGAATATCTCAGCATGGAATAATAGAATAGGACTTTGGTCTTATTTTGTTGGTTTCCGAGACCGAAGTAATGATTAATAGGGACAGTTGGGGGCATTCGTATTTCATTGTCAGAGGTGAAATTCTTGGATTTATGAAAGACGAACTTCTGCGAAAGCATTTGCCAAGGATGTTTTCATTAATCAAGAACGAAAGTTGGAGGCTCGAAGACGATCAGATACCGTCCTAGTTCCAACCATAAACGATGCCGTCTGCGGATCGGAGGTCGCTCATGTAAGGCTCCTTCGGCACGCTATGAGAAATCAAAGACTTCGGGTTCC-GGGGGGAGTATGTTCGCAAGAATGAAACTTAAAGGAATTGACGGAAGGGCACCACCAGGAGTGGAACCTGCGGTTTAATTTGAC-CAACACGGGAAAACTCACCAGGTCCAGACATAGGAAGGATTGACAGATTGAGAGCTCTTTCTTGATTCTATGGGTGGTGGTGCATGGCCGTTCTTAGTTGGTGGAGTGATTTGTCTGGTTAATTCCGTTAACGAACGAGACCTTAACCTGCTAAATAGTGACACGGTTCCT-TGAACCGTGGCTCACTTCTTAGAGGGACTATCGGTTTCAAACCGATGGAAGTTTGAGGCAATAACAGGTCTGTGATGCCCTTAGATGTTCTGGGCCACACGCGCGTTACACTGATGAAGCCAGCGAGTATATCGCCTTCACCGGAAGGTGCGGGTAATCTTGTGAAACTTCATCGTGCTGGGGATAGACCATTGCAATTATTGGTCTTGAACGAGGAATTCCTAGTAAGCACGAGTCATCAACTCGTGCTGATTACGTCCCTGCCCTTTGTACACACCGCCCGTCGCTACTACCGATTGAATGGTTTAGTGAGATCTCGGGATTGGCGACGCCATGCCGCGAGGCACGGCGCCGCCGAGAA
>KJ754155_1Lampeapancerina
CTTTTATACTGTGAAACTGCGAATGGCTCATTAAATCAGTTATCGTCTATTTGATTGTGCCCT-TACTACATGGATAACCGTAGTAATTCTAGAGCTAATACATGCGAAAAGTCCCGACTTCTGGAAGGGATGTATTTATTAGATTAAAAGCCAATGCGTGCCGCAAGGCATGCTTAAAGGTGATTCATAATAACTGTTCGAATCGCACGGCCCTCGAGCTGGCGATGTTTCATTCGAGTTTCTGCCCTATCAACTTTCGATGGTAAGGTATTGGCTTACCATGGTTACAACGGGTAACGGAGAATTAGGGTTCGATTCCGGAGAGGGAGCCCGAGAAACGGCTACCACATCCAAGGAAGGCAGCAGGCGCGCAAATTACCCAATCCCGACTCGGGGAGGTAGTGACAATAAATAACGTTGCAGGCGCCAATGGCTTCTGCAGTCGGAATGAGTACAATATAACACCCTTAACGAGGAACAATTGGAGGGCAAGTCTGGTGCCAGCAGCCGCGGTAATTCCAGCTCCAATAGCGTATATTAAAGTTGTTGCAGTTAAAAAGCTCGTAGTTGGATTTCGGAACCGGCCGATTGGTCCGCCCTCTGGGTTG-TGTACTGATCGGTCTGTTCTTCTTCGCGAAGACCGCGTGTGCACTTAACTGTGTGTGCGTGGGATTCACGACGTTTACTTTGAAAAAATTAGAGTGTTCAAAGCAGGCATTCGCTTGAATATCTCAGCATGGAATAATAGAATAGGACTTTGGTCTTATTTTGTTGGTTTCCGAGACCGAAGTAATGATTAATAGGGACAGTTGGGGGCATTCGTATTTCATTGTCAGAGGTGAAATTCTTGGATTTATGAAAGACGAACTTCTGCGAAAGCATTTGCCAAGGATGTTTTCATTAATCAAGAACGAAAGTTGGAGGCTCGAAGACGATCAGATACCGTCCTAGTTCCAACCATAAACGATGCCGTCTGCGGATCGGCGGTCGCTCATTCAAGGCTCCGTCGGCACGCTATGAGAAATCAAAGACTTCGGGTTCC-GGGGGGAGTATGTTCGCAAGAATGAAACTTAAAGGAATTGACGGAAGGGCACCACCAGGAGTGGAACCTGCGGTTTAATTTGACTCAACACGGGAAAACTCACCAGGTCCAGACATAGGAAGGATTGACAGATTGAGAGCTCTTTCTTGATTCTATGGGTGGTGGTGCATGGCCGTTCTTAGTTGGTGGAGTGATTTGTCTGGTTAATTCCGTTAACGAACGAGACCTTAACCTGCTAAATAGTGACACGGTTCTT-TGAACCGTGGTTCACTTCTTAGAGGGACTATCGGAGTTAAGCCGATGGAAGTGTGAGGCAATAACAGGTCTGTGATGCCCTTAGATGTTCTGGGCCACACGCGCGTTACACTGATGAAGCCAGCGAGTATATCGCCTTCACCGGAAGGTGCGGGTAATCTTGTGAAACTTCATCGTGCTGGGGATAGACCATTGCAATTTTTGGTCTTGAACGAGGAATTCCTAGTAAGCACGAGTCATCAACTCGTGCTGATTACGTCCCTGCCCTTTGTACACACCGCCCGTCGCTACTACCGATTGAATGGTTTAGTGAGATCTCGGGATTGGCGACGTCATGCCGCAAGGCGCGACGCCGCCGAGAA
>AF293682_1Charistephanefugiens
CTTTTATACTGTGAAACTGCGAATGGCTCATTAAATCAGTTATCGTCTATTTGATTGTGCCCC-TACTACATGGATAACCGTAGTAATTCTAGAGCTAATACATGCGAAAAGTCCCGACTTCTGGAAGGGATGTATTTATTAGATTAAAAACCAGCGCGTTTCGAAAGAGACGCTGTGCGGTGATTCATAATAACTGTTCGAATCGCACGGCCTNCGTGCCGGCGATGTTTCATTCGAGTTTCTGCCCTATCAACTTTCGATGGTAAGGTATTGGCTTACCATGGTTACAACGGGTAACGGAGAATTAGGGTTCGATTCCGGAGAGGGAGCCCGAGAAACGGCTACCACATCCAAGGAAGGCAGCAGGCGCGCAAATTACCCAATCCCGATTCGGGGAGGTAGTGACAATAAATAACGTTGCAGGCGCCTTTGGCTTCTGCAGTCGGAATGAGTACAATATAACACCCTTAACGAGGAACAATTGGAGGGCAAGTCTGGTGCCAGCAGCCGCGGTAATTCCAGCTCCAATAGCGTATATTAAAGTTGTTGCAGTTAAAAAGCTCGTAGTTGGATTTCGGAACCGGCCGATTGGTCCGCCCTCTGGGTTG-TGTACTGATCGGTCTGTTCTTCTTCGCGAAGACCGCGTGTGCCCTTAACTGGGTGTGCGCGGGATTCGCGACGTTTACTTTGAAAAAATTAGAGTGTTCAAAGCAGGCATTCGCTTGAATATCTCAGCATGGAATAATAGAATAGGACTTTGGTCTTATTTTGTTGGTTTCCGAGACCGAAGTAATGATTAATAGGGACAGTTGGGGGCATTCGTATTTCATTGTCAGAGGTGAAATTCTTGGATTTATGAAAGACGAACTTCTGCGAAAGCATTTGCCAAGGATGTTTTCATTAATCAAGAACGAAAGTTGGAGGCTCGAAGACGATCAGATACCGTCCTAGTTCCAACCATAAACGATGCCGTCTGCGGATCGGCGGTCGCTCAATTAAGGCTCCGTCGGCACGCTATGAGAAATCAAAGACTTCGGGTTCC-GGGGGGAGTATGTTCGCAAGAATGAAACTTAAAGGAATTGACGGAAGGGCACCACCAGGAGTGGAACCTGCGGCTTAATTTGACTCAACACGGGAAAACTCACCAGGTCCAGACATAGGAAGGATTGACAGATTGAGAGCTCTTTCTTGATTCTATGGGTGGTGGTGCATGGCCGTTCTTAGTTGGTGGAGTGATTTGTCTGGTTAATTCCGTTAACGAACGAGACCTTAACCTGCCAAATAGTGACACGGTTCAT-CGAACCGTGGGCCACTTCTTAGAGGGACTATCGGATTCAAGCCGATGGAAGTGTGAGGCAATAACAGGTCTGTGATGCCCTTAGATGTTCTGGGCCGCACGCGCGTTACACTGATGAAGCCAGCGAGTATATCGCCTTCACCGGAAGGTGCGGGTAATCTTGTGAAACTTCATCGTGCTGGGGATAGACCATTGCAATTTTTGGTCTTGAACGAGGAATTCCTAGTAAGCACGAGTCATCAACTCGTGCTGATTACGTCCCTGCCCTTTGTACACACCGCCCGTCGCTACTACCGATTGAATGGTTTAGTGAGATCTCGGGATTGGCGACGCCTTGCCAAAAGGCACGGCGCCGCCGAGAA
>AF293680_1Undescribedmertensiidsp_2
CTTTTATACTGTGAAACTGCGAATGGCTCATTAAATCAGTTATCGTCTATTTGATTGTGCCCT-TGCTACATGGATAACCGTAGTAATTCTAGAGCTAATACATGCGAAAAGTCCCGACTTCCGGAAGGGATGTATTTATTAGATTAAAAACCAGCGCGTTCCGCAAGGGACGCTCCAGGGTGATTCATAATAACTGTTCGAATCGCACGGCCTCCGCGCCGGCGATGTTTCATTCGAGTTTCTGCCCTATCAACTTTCGATGGTAAGGTATTGGCTTACCATGGTTACAACGGGTAACGGAGAATTAGGGTTCGATTCCGGAGAGGGAGCCCGAGAAACGGCTACCACATCCAAGGAAGGCAGCAGGCGCGCAAATTACCCAATCCCGATTCGGGGAGGTAGTGACAATAAATAACGTTGCAGGTGCCTTTGGCCTCTGCAGTCGGAATGAGTACAATACAACACCCTTAACGAGGAACAATTGGAGGGCAAGTCTGGTGCCAGCAGCCGCGGTAATTCCAGCTCCAATAGCGTATATTAAAGTTGTTGCAGTTAAAAAGCTCGTAGTTGAACTTCGGAACCGGCCGATTGGTCCGTCCTCTGGATTG-TGTACTGATCGGTCTGTTCTTCTTCGCGAAGACCGCGTGTGCCCTTAACTGGGTGTGCACGGGATTCGCGACGTTTACTTTGAAAAAATTAGAGTGTTCAAAGCAGGCATTCGCTTGAATATCTCAGCATGGAATAATAGAATAGGACTTTGGTCTTATTTTGTTGGTTTCCGAGACCGAAGTAATGATTAATAGGGACAGTTGGGGGCATTCGTATTTCATTGTCAGAGGTGAAATTCTTGGATTTATGAAAGACGAACTTCTGCGAAAGCATTTGCCAAGGATGTTTTCATTAATCAAGAACGAAAGTTGGAGGCTCGAAGACGATCAGATACCGTCCTAGTTCCAACCATAAACGATGCCGTCTGCGGATCGGCGGTCGCTCATTTAAGGCTCCGTCGGCACGCTATGAGAAATCAAAGACTTCGGGTTCC-GGGGGGAGTATGTTCGCAAGAATGAAACTTAAAGGAATTGACGGAAGGGCACCACCAGGAGTGGAACCTGCGGCTTAATTTGACTCAACACGGGAAAACTCACCAGGTCCAGACATAGGAAGGATTGACAGATTGAGAGCTCTTTCTTGATTCTATGGGTGGTGGTGCATGGCCGTTCTTAGTTGGTGGAGTGATTTGTCTGGTTAATTCCGTTAACGAACGAGACCTTAACCTGCTAAATAGTGACGCGGTTCAT-CGANCCGTGGGCCACTTCTTAGAGGGACTATCGGATTCAAACCGATGGAAGTGTGAGGCAATAACAGGTCTGTGATGCCCTTAGATGTTCTGGGCCGCACGCGCGTTACACTGATGAATGCAGCGAGTATATCGCCTTCACCGGAAGGTGCGGGTAATCTTGTCAAACTTCATCGTGCTGGGGATAGACCATTGCAATTTTTGGTCTTGAACGAGGAATTCCTAGTAAGCACGAGTCATCAACTCGTGCTGATTACGTCCCTGCCCTTTGTACACACCGCCCGTCGCTACTACCGATTGAATGGTTTAGTGAGATCTCGGGATTGGCGATGCCTTGCCGCAAGGCACAGTATCGCCGAAAA
>AF293679_1Mertensiaovum
CTTTTATACTGTGAAACTGCGAATGGCTCATTAAATCAGTTATCGTCTATTTGATTGTGCCCC-TGCTACATGGATAACCGTAGTAATTCTAGAGCTAATACATGCGAAAAGTCCCGACTTCTGGAAGGGATGTATTTATTAGATTAAAAACCAGCGCGTTCCGCAAGGGACGCTCCAAGGTGATTCATAATAACTGTTCGAATCGCACGGCCTCCGCGCCGGCGATGTTTCATTCGAGTTTCTGCCCTATCAACTTTCGATGGTAAGGTATTGGCTTACCATGGTTACAACGGGTAACGGAGAATTAGGGTTCGATTCCGGAGAGGGAGCCCGAGAAACGGCTACCACATCCAAGGAAGGCAGCAGGCGCGCAAATTACCCAATCCCGATTCGGGGAGGTAGTGACAATAAATAACGTTGCAGGTGCCTTTGGCCTCTGCAGTCGGAATGAGTACAATACAACACCCTTAACGAGGAACAATTGGAGGGCAAGTCTGGTGCCAGCAGCCGCGGTAATTCCAGCTCCAATAGCGTATATTAAAGTTGTTGCAGTTAAAAAGCTCGTAGTTGAACTTCGGAACCGGTCGATTGGTCCGTCCTCTGGATTG-TGTACTGATCGATCTGTTCTTCTTCGCGAAGACCGCGTGTGCCCTTAACTGGGTGTGCACGGGATTCACGACGTTTACTTTGAAAAAATTAGAGTGTTCAAAGCAGGCATTCGCTTGAATATCTCAGCATGGAATAATAGAATAGGACTTTGGTCTTATTTTGTTGGTTTCCGAGACCGAAGTAATGATTAATAGGGACAGTTGGGGGCATTCGTATTTCATTGTCAGAGGTGAAATTCTTGGATTTATGAAAGACGAACTTCTGCGAAAGCATTTGCCAAGGATGTTTTCATTAATCAAGAACGAAAGTTGGAGGCTCGAAGACGATCAGATACCGTCCTAGTTCCAACCATAAACGATGCCGTCTGCGGATCAGCGGTCGCTCATTTAAGGCTCCGTTGGCACGCTATGAGAAATCAAAGACTTCGGGTTCC-NGGGGGAGTATGTTCGCAAGAATGAAACTTAAAGGAATTGACGGAAGGGCACCACCAGGAGTGGAA-CTGCGGCTTAATTTGACTCAACACGGGAAAACTCACCAGGTCCAGACATAGGAAGGATTGACAGATTGAGAGCTCTTTCTTGATTCTATGGGTGGTGGTGCATGGCCGTTCTTAGTTGGTGGAGTGATTTGTCTGGTTAATTCCGTTAACGAACGAGACCTTAACCTGCTAAATAGTGACGCGGTTCAT-CGAACCGTGGGCCACTTCTTAGAGGGACTATCGGATTCAAACCGATGGAAGTGTGAGGCAATAACAGGTCTGTGATGCCCTTAGATGTTCTGGGCCGCACGCGCGTTACACTGATGGATGCAGCGAGTATATCGCCTTCACCGAAAGGTGCGGGTAATCTTGTCAAACTCCATCGTGCTGGGGATAGACCATTGCAATTTTTGGTCTTGAACGAGGAATTCCTAGTAAGCACGAGTCATCAACTCGTGCTGATTACGTCCCTGCCCTTTGTACACACCGCCCGTCGCTACTACCGATTGAATGGTTTAGTGAGATCTCGGGATTGGCGATGCCTTGCCGCAAGGCACAGTATCGCCGAAAA
>HF912437_1MertensiaovumcloneA1
CTTTTATACTGTGAAACTGCGAATGGCTCATTAAATCAGTTATCGTCTATTTGATTGTGCCCC-TGCTACATGGATAACCGTAGTAATTCTAGAGCTAATACATGCGAAAAGTCCCGACTTCTGGAAGGGATGTATTTATTAGATTAAAAACCAGCGCGTTCCGCAAGGGACGCTCCAAGGTGATTCATAATAACTGTTCGAATCGCACGGCCTCCGCGCCGGCGATGTTTCATTCGAGTTTCTGCCCTATCAACTTTCGATGGTAAGGTATTGGCTTACCATGGTTACAACGGGTAACGGAGAATTAGGGTTCGATTCCGGAGAGGGAGCCCGAGAAACGGCTACCACATCCAAGGAAGGCAGCAGGCGCGCAAATTACCCAATCCCGATTCGGGGAGGTAGTGACAATAAATAACGTTGCAGGTGCCTTTGGCCTCTGCAGTCGGAATGAGTACAATACAACACCCTTAACGAGGAACAATTGGAGGGCAAGTCTGGTGCCAGCAGCCGCGGTAATTCCAGCTCCAATAGCGTATATTAAAGTTGTTGCAGTTAAAAAGCTCGTAGTTGAACTTCGGAACCGGTCGATTGGTCCGTCCTCTGGATTG-TGTACTGATCGATCTGTTCTTCTTCGCGAAGACCGCGTGTGCCCTTAACTGGGTGTGCACGGGATTCACGACGTTTACTTTGAAAAAATTAGAGTGTTCAAAGCAGGCATTCGCTTGAATATCTCAGCATGGAATAATAGAATAGGACTTTGGTCTTATTTTGTTGGTTTCCGAGACCGAAGTAATGATTAATAGGGACAGTTGGGGGCATTCGTATTTCATTGTCAGAGGTGAAATTCTTGGATTTATGAAAGACGAACTTCTGCGAAAGCATTTGCCAAGGATGTTTTCATTAATCAAGAACGAAAGTTGGAGGCTCGAAGACGATCAGATACCGTCCTAGTTCCAACCATAAACGATGCCGTCTGCGGATCAGCGGTCGCTCATTTAAGGCTCCGTTGGCACGCTATGAGAAATCAAAGACTTCGGGTTCC-GGGGGGAGTATGTTCGCAAGAATGAAACTTAAAGGAATTGACGGAAGGGCACCACCAGGAGTGGAACCTGCGGCTTAATTTGACTCAACACGGGAAAACTCACCAGGTCCAGACATAGGAAGGATTGACAGATTGAGAGCTCTTTCTTGATTCTATGGGTGGTGGTGCATGGCCGTTCTTAGTTGGTGGAGTGATTTGTCTGGTTAATTCCGTTAACGAACGAGACCTTAACCTGCTAAATAGTGACGCGGTTCAT-CGAACCGTGGGCCACTTCTTAGAGGGACTATCGGATTCAAACCGATGGAAGTGTGAGGCAATAACAGGTCTGTGATGCCCTTAGATGTTCTGGGCCGCACGCGCGTTACACTGATGGATGCAGCGAGTATATCGCCTTCACCGAAAGGTGCGGGTAATCTTGTCAAACTCCATCGTGCTGGGGATAGACCATTGCAATTTTTGGTCTTGAACGAGGAATTCCTAGTAAGCACGAGTCATCAACTCGTGCTGATTACGTCCCTGCCCTTTGTACACACCGCCCGTCGCTACTACCGATTGAATGGTTTAGTGAGATCTCGGGATTGGCGATGCCTTGCCGCAAGGCACAGTATCGCCGAAAA
>X
CTTTTATACTGTGAAACTGCGAATGGCTCATTAAATCAGTTATCGTCTATTTGATTGTGCCCC-TGCTACATGGATAACCGTAGTAATTCTAGAGCTAATACATGCGAAAAGTCCCGACTTCTGGAAGGGATGTATTTATTAGATTAAAAACCAGCGCGTTCCGCAAGGGACGCTCCAAGGTGATTCATAATAACTGTTCGAATCGCACGGCCTCCGCGCCGGCGATGTTTCATTCGAGTTTCTGCCCTATCAACTTTCGATGGTAAGGTATTGGCTTACCATGGTTACAACGGGTAACGGAGAATTAGGGTTCGATTCCGGAGAGGGAGCCCGAGAAACGGCTACCACATCCAAGGAAGGCAGCAGGCGCGCAAATTACCCAATCCCGATTCGGGGAGGTAGTGACAATAAATAACGTTGCAGGTGCCTTTGGCCTCTGCAGTCGGAATGAGTACAATACAACACCCTTAACGAGGAACAATTGGAGGGCAAGTCTGGTGCCAGCAGCCGCGGTAATTCCAGCTCCAATAGCGTATATTAAAGTTGTTGCAGTTAAAAAGCTCGTAGTTGAACTTCGGAACCGGTCGATTGGTCCGTCCTCTGGATTG-TGTACTGATCGATCTGTTCTTCTTCGCGAAGACCGCGTGTGCCCTTAACTGGGTGTGCACGGGATTCACGACGTTTACTTTGAAAAAATTAGAGTGTTCAAAGCAGGCATTCGCTTGAATATCTCAGCATGGAATAATAGAATAGGACTTTGGTCTTATTTTGTTGGTTTCCGAGACCGAAGTAATGATTAATAGGGACAGTTGGGGGCATTCGTATTTCATTGTCAGAGGTGAAATTCTTGGATTTATGAAAGACGAACTTCTGCGAAAGCATTTGCCAAGGATGTTTTCATTAATCAAGAACGAAAGTTGGAGGCTCGAAGACGATCAGATACCGTCCTAGTTCCAACCATAAACGATGCCGTCTGCGGATCAGCGGTCGCTCATTTAAGGCTCCGTTGGCACGCTATGAGAAATCAAAGACTTCGGGTTCC-GGGGGGAG??????????????????????????????????????????????????????????????????????????????????????????????????????????????????????????????????????????????????????????????????????????????????????????????????????????????????????????????????????????????????????????????????????????????????????????????????????????????????????????????????????????????????????????????????????????????????????????????????????????????????????????????????????????????????????????????????????????????????????????????????????????????????????????????????????????????????????????????????????????????????????????????????????????????????????????????????
>Q
CTTTTATACTGTGAAACTGCGAATGGCTCATTAAATCAGTTATCGTCTATTTGATTGTGCCCC-TGCTACATGGATAACCGTAGTAATTCTAGAGCTAATACATGCGAAAAGTCCCGACTTCTGGAAGGGATGTATTTATTAGATTAAAAACCAGCGCGTTCCGCAAGGGACGCTCCAAGGTGATTCATAATAACTGTTCGAATCGCACGGCCTCCGCGCCGGCGATGTTTCATTCGAGTTTCTGCCCTATCAACTTTCGATGGTAAGGTATTGGCTTACCATGGTTACAACGGGTAACGGAGAATTAGGGTTCGATTCCGGAGAGGGAGCCCGAGAAACGGCTACCACATCCAAGGAAGGCAGCAGGCGCGCAAATTACCCAATCCCGATTCGGGGAGGTAGTGACAATAAATAACGTTGCAGGTGCCTTTGGCCTCTGCAGTCGGAATGAGTACAATACAACACCCTTAACGAGGAACAATTGGAGGGCAAGTCTGGTGCCAGCAGCCGCGGTAATTCCAGCTCCAATAGCGTATATTAAAGTTGTTGCAGTTAAAAAGCTCGTAGTTGAACTTCGGAACCGGTCGATTGGTCCGTCCTCTGGATTG-TGTACTGATCGATCTGTTCTTCTTCGCGAAGACCGCGTGTGCCCTTAACTGGGTGTGCACGGGATTCACGACGTTTACTTTGAAAAAATTAGAGTGTTCAAAGCAGGCATTCGCTTGAATATCTCAGCATGGAATAATAGAATAGGACTTTGGTCTTATTTTGTTGGTTTCCGAGACCGAAGTAATGATTAATAGGGACAGTTGGGGGCATTCGTATTTCATTGTCAGAGGTGAAATTCTTGGATTTATGAAAGACGAACTTCTGCGAAAGCATCTGCCAAGGATGTTTTCATTAATCAAGAACGAAAGTTGGAGGCTCGAAGACGATCAGATACCGTCCTAGTTCCAACCATAAACGATGCCGTCTGCGGATCAGCGGTCGCTCATTTAAGGCTCCGTTGGCACGCTATGAGAAATCAAAGACTTCGGGTTCC-GGGGGGAGTATGTTCGCAAGAATGAAACTTAAAGGAATTGACGGAAGGGCACCACCAGGAGTGGAACCTGCGGCTTAATTTGACTCAACACGGGAAAACTCACCAGGTCCAGACATAGGAAGGATTGACAGATTGAGAGCTCTTTCTTGATTCTATGGGTGGTGGTGCATGGCCGTTCTTAGTTGGTGGAGTGATTTGTCTGGTTAATTCCGTTAACGAACGAGACCTTAACCTGCTAAATAGTGACGCGGTTCAT-CGAACCGTGGGCCACTTCTTAGAGGGACTATCGGATTCAAACCGATGGAAGTGTGAGGCAATAACAGGTCTGTGATGCCCTTAGATGTTCTGGGCCGCACGCGCGTTACACTGATGGATGCAGCGAGTATATCGCCTTCACCGAAAGGTGCGGGTAATCTTGTCAAACTCCATCGTGCTGGGGATAGACCATTGCAATTTTTGGTCTTGAACGAGGAATTCCTAGTAAGCACGAGTCATCAACTCGTGCTGATTACGTCCCTGCCCTTTGTACACACCGCCCGTCGCTACTACCGATTGAATGGTTTAGTGAGATCTCGGGATTGGCGATGCCTTGCCGCAAGGCACAGTATCGCCGAAAA
>T
CTTTTTTACTGTGAAACTGCGAATGGCTCATTAAATCAGTTATCGTCTATTTGATTGTGCCCC-TGCTACATGGATAACCGTAGTAATTCTAGAGCTAATACATGCGAAAAGTCCCGACTTCTGGAAGGGATGTATTTATTAGATTAAAAACCAGCGCGTTCCGCAAGGGACGCTCCAAGGTGATTCATAATAACTGTTCGAATCGCACGGCCTCCGCGCCGGCGATGTTTCATTCGAGTTTCTGCCCTATCAACTTTCGATGGTAAGGTATTGGCTTACCATGGTTACAACGGGTAACGGAGAATTAGGGTTCGATTCCGGAGAGGGAGCCCGAGAAACGGCTACCACATCCAAGGAAGGCAGCAGGCGCGCAAATTACCCAATCCCGATTCGGGGAGGTAGTGACAATAAATAACGTTGCAGGTGCCTTTGGCCTCTGCAGTCGGAATGAGTACAATACAACACCCTTAACGAGGAACAATTGGAGGGCAAGTCTGGTGCCAGCAGCCGCGGTAATTCCAGCTCCAATAGCGTATATTAAAGTTGTTGCAGTTAAAAAGCTCGTAGTTGAACTTCGGAACCGGTCGATTGGTCCGTCCTCTGGATTG-TGTACTGATCGATCTGTTCTTCTTCGCGAAGACCGCGTGTGCCCTTAACTGGGTGTGCACGGGATTCACGACGTTTACTTTGAAAAAATTAGAGTGTTCAAAGCAGGCATTCGCTTGAATATCTCAGCATGGAATAATAGAATAGGACTTTGGTCTTATTTTGTTGGTTTCCGAGACCGAAGTAATGATTAATAGGGACAGTTGGGGGCATTCGTATTTCATTGTCAGAGGTGAAATTCTTGGATTTATGAAAGACGAACTTCTGCGAAAGCATTTGCCAAGGATGTTTTCATTAATCAAGAACGAAAGTTGGAGGCTCGAAGACGATCAGATACCGTCCTAGTTCCAACCATAAACGATGCCGTCTGCGGATCAGCGGTCGCTCATTTAAGGCTCCGTTGGCACGCTATGAGAAATCAAAGACTTCGGGTTCC-GGGGGGAGTATGTTCGCAAGAATGAAACTTAAAGGAATTGACGGAAGGGCACCACCAGGAGTGGAACCTGCGGCTTAATTTGACTCAACACGGGAAAACTCACCAGGTCCAGACATAGGAAGGATTGACAGATTGAGAGCTCTTTCTTGATTCTATGGGTGGTGGTGCATGGCCGTTCTTAGTTGGTGGAGTGATTTGTCTGGTTAATTCCGTTAACGAACGAGACCTTAACCTGCTAAATAGTGACGCGGTTCAT-CGAACCGTGGGCCACTTCTTAGAGGGACTATCGGATTCAAACCGATGGAAGTGTGAGGCAATAACAGGTCTGTGATGCCCTTAGATGTTCTGGGCCGCACGCGCGTTACACTGATGGATGCAGCGAGTATATCGCCTTCACCGAAAGGTGCGGGTAATCTTGTCAAACTCCATCGTGCTGGGGATAGACCATTGCAATTTTTGGTCTTGAACGAGGAATTCCTAGTAAGCACGAGTCATCAACTCGTGCTGATTACGTCCCTGCCCTTTGTACACACCGCCCGTCGCTACTACCGATTGAATGGTTTAGTGAGATCTCGGGATTGGCGATGCCTTGCCGCAAGGCACAGTATCGCCGAAAA
>O
CTTTTTTACTGTGAAACTGCGAATGGCTCATTAAATCAGTTATCGTCTATTTGATTGTGCCCC-TGCTACATGGATAACCGTAGTAATTCTAGAGCTAATACATGCGAAAAGTCCCGACTTCTGGAAGGGATGTATTTATTAGATTAAAAACCAGCGCGTTCCGCAAGGGACGCTCCAAGGTGATTCATAATAACTGTTCGAATCGCACGGCCTCCGCGCCGGCGATGTTTCATTCGAGTTTCTGCCCTATCAACTTTCGATGGTAAGGTATTGGCTTACCATGGTTACAACGGGTAACGGAGAATTAGGGTTCGATTCCGGAGAGGGAGCCCGAGAAACGGCTACCACATCCAAGGAAGGCAGCAGGCGCGCAAATTACCCAATCCCGATTCGGGGAGGTAGTGACAATAAATAACGTTGCAGGTGCCTTTGGCCTCTGCAGTCGGAATGAGTACAATACAACACCCTTAACGAGGAACAATTGGAGGGCAAGTCTGGTGCCAGCAGCCGCGGTAATTCCAGCTCCAATAGCGTATATTAAAGTTGTTGCAGTTAAAAAGCTCGTAGTTGAACTTCGGAACCGGTCGATTGGTCCGTCCTCTGGATTG-TGTACTGATCGATCTGTTCTTCTTCGCGAAGACCGCGTGTGCCCTTAACTGGGTGTGCACGGGATTCACGACGTTTACTTTGAAAAAATTAGAGTGTTCAAAGCAGGCATTCGCTTGAATATCTCAGCATGGAATAATAGAATAGGACTTTGGTCTTATTTTGTTGGTTTCCGAGACCGAAGTAATGATTAATAGGGACAGTTGGGGGCATTCGTATTTCATTGTCAGAAGTGAAATTCTTGGATTTATGAAAGACGAACTTCTGCGAAAGCATTTGCCAAGGATGTTTTCATTAATCAAGAACGAAAGTTGGAGGCTCGAAGACGATCAGATACCGTCCTAGTTCCAACCATAAACGATGCCGTCTGCGGATCAGCGGTCGCTCATTTAAGGCTCCGTTGGCACGCTATGAGAAATCAAAGACTTCGGGTTCC-GGGGGGAGTATGTTCGCAAGAATGAAACTTAAAGGAATTGACGGAAGGGCACCACCAGGAGTGGAACCTGCGGCTTAATTTGACTCAACACGGGAAAACTCACCAGGTCCAGACATAGGAAGGATTGACAGATTGAGAGCTCTTTCTTGATTCTATGGGTGGTGGTGCATGGCCGTTCTTAGTTGGTGGAGTGATTTGTCTGGTTAATTCCGTTAACGAACGAGACCTTAACCTGCTAAATAGTGACGCGGTTCAT-CGAACCGTGGGCCACTTCTTAGAGGGACTATCGGATTCAAACCGATGGAAGTGTGAGGCAATAACAGGTCTGTGATGCCCTTAGATGTTCTGGGCCGCACGCGCGTTACACTGATGGATGCAGCGAGTATATCGCCTTCACCGAAAGGTGCGGGTAATCTTGTCAAACTCCATCGTGCTGGGGATAGACCATTGCAATTTTTGGTCTTGAACGAGGAATTCCTAGTAAGCACGAGTCATCAACTCGTGCTGATTACGTCCCTGCCCTTTGTACACACCGCCCGTCGCTACTACCGATTGAATGGTTTAGTGAGATCTCGGGATTGGCGATGCCTTGCCGCAAGGCACAGTATCGCCGAAAA
>MF599307_1Euplokamisdunlapaeisolate01979031
CTTTTATACTGTGAAACTGCGAATGGCTCATTAAATCAGTTATCGTCTATTTGATTGTGCCCC-TGCTACATGGATAACCGTAGTAATTCTAGAGCTAATACATGCGAAAAGTCCCGACTTCTGGAAGGGATGTATTTATTAGATTAAAAACCAGCGCGTTCCGCAAGGGACGCTCCAAGGTGATTCATAATAACTGTTCGAATCGCACGGCCTCCGCGCCGGCGATGTTTCATTCGAGTTTCTGCCCTATCAACTTTCGATGGTAAGGTATTGGCTTACCATGGTTACAACGGGTAACGGAGAATTAGGGTTCGATTCCGGAGAGGGAGCCCGAGAAACGGCTACCACATCCAAGGAAGGCAGCAGGCGCGCAAATTACCCAATCCCGATTCGGGGAGGTAGTGACAATAAATAACGTTGCAGGTGCCTTTGGCCTCTGCAGTCGGAATGAGTACAATACAACACCCTTAACGAGGAACAATTGGAGGGCAAGTCTGGTGCCAGCAGCCGCGGTAATTCCAGCTCCAATAGCGTATATTAAAATTGCTGCAGTTAAAAAGCTCGTAGTTGAACTTCGGAACCGGTCGATTGGTCCGTCCTCTGGATTG-TGTACTGATCGATCTGTTCTTCTTCGCGAAGACCGCGTGTGCCCTTAACTGGGTGTGCACGGGATTCACGACGTTTACTTTGAAAAAATTAGAGTGTTCAAAGCAGGCATTCGCTTGAATATCTCAGCATGGAATAATAGAATAGGACTTTGGTCTTATTTTGTTGGTTTCCGAGACCGAAGTAATGATTAATAGGGACAGTTGGGGGCATTCGTATTTCATTGTCAGAGGTGAAATTCTTGGATTTATGAAAGACGAACTTCTGCGAAAGCATTTGCCAAGGATGTTTTCATTAATCAAGAACGAAAGTTGGAGGCTCGAAGACGATCAGATACCGTCCTAGTTCCAACCATAAACGATGCCGTCTGCGGATCAGCGGTCGCTCATTTAAGGCTCCGTTGGCACGCTATGAGAAATCAAAGACTTCGGGTTCC-GGGGGGAGTATGTTCGCAAGAATGAAACTTAAAGGAATTGACGGAAGGGCACCACCAGGAGTGGAACCTGCGGCTTAATTTGACTCAACACGGGAAAACTCACCAGGTCCAGACATAGGAAGGATTGACAGATTGAGAGCTCTTTCTTGATTCTATGGGTGGTGGTGCATGGCCGTTCTTAGTTGGTGGAGTGATTTGTCTGGTTAATTCCGTTAACGAACGAGACCTTAACCTGCTAAATAGTGACGCGGTTCAT-CGAACCGTGGGCCACTTCTTAGAGGGACTATCGGATTCAAACCGATGGAAGTGTGAGGCAATAACAGGTCTGTGATGCCCTTAGATGTTCTGGGCCGCACGCGCGTTACACTGATGAATGCAGCGAGTATATCGCCTTCACCGAAAGGTGCGGGTAATCTTGTCAAACTTCATCGTGCTGGGGATAGACCATTGCAATTTTTGGTCTTGAACGAGGAATTCCTAGTAAGCACGAGTCATCAACTCGTGCTGATTACGTCCCTGCCCTTTGTACACACCGCCCGTCGCTACTACCGATTGAATGGTTTAGTGAGATCTCGGGATTGGCGATGCCTTGCCGCAAGGCACAGTATCGCCGAAAA
>F
CTTTTATACTGTGAAACTGCGAATGGCTCATTAAATCAGTTATCGTCTATTTGATTGTGCCCC-TGCTACATGGATAACCGTAGTAATTCTAGAGCTAATACATGCGAAAAGTCCCGACTTCTGGAAGGGATGTATTTATTAGATTAAAAACCAGCGCGTTCCGCAAGGGACGCTCCAAGGTGATTCATAATAACTGTTCGAATCGCACGGCCTCCGCGCCGGCGATGTTTCATTCGAGTTTCTGCCCTATCAACTTTCGATGGTAAGGTATTGGCTTACCATGGTTACAACGGGTAACGGAGAATTAGGGTTCGATTCCGGAGAGGGAGCCCGAGAAACGGCTACCACATCCAAGGAAGGCAGCAGGCGCGCAAATTACCCAATCCCGATTCGGGGAGGTAGTGACAATAAATAACGTTGCAGGTGCCTTTGGCCTCTGCAGTCGGAATGAGTACAATACAACACCCTTAACGAGGAACAATTGGAGGGCAAGTCTGGTGCCAGCAGCCGCGGTAATTCCAGCTCCAATAGCGTATATTAAAATTGCTGCAGTTAAAAAGCTCGTAGTTGAACTTCGGAACCGGTCGATTGGTCCGTCCTCTGGATTG-TGTACTGATCGATCTGTTCTTCTTCGCGAAGACCGCGTGTGCCCTTAACTGGGTGTGCACGGGATTCACGACGTTTACTTTGAAAAAATTAGAGTGTTCAAAGCAGGCATTCGCTTGAATATCTCAGCATGGAATAATAGAATAGGACTTTGGTCTTATTTTGTTGGTTTCCGAGACCGAAGTAATGATTAATAGGGACAGTTGGGGGCATTCGTATTTCATTGTCAGAGGTGAAATTCTTGGATTTATGAAAGACGAACTTCTGCGAAAGCATTTGCCAAGGATGTTTTCATTAATCAAGAACGAAAGTTGGAGGCTCGAAAACGATCAGATACCGTCCTAGTTCCAACCATAAACGATGCCGTCTGCGGATCAGCGGTCGCTCATTTAAGGCTCCGTTGGCACGCTATGAGAAATCAAAGACTTCGGGTTCC-GGGGGGAGTATGTTCGCAAGAATGAAACTTAAAGGAATTGACGGAAGGGCACCACCAGGAGTGGAACCTGCGGCTTAATTTGACTCAACACGGGAAAACTCACCAGGTCCAGACATAGGAAGGATTGACAGATTGAGAGCTCTTTCTTGATTCTATGGGTGGTGGTGCATGGCCGTTCTTAGTTGGTGGAGTGATTTGTCTGGTTAATTCCGTTAACGAACGAGACCTTAACCTGCTAAATAGTGACGCGGTTCAT-CGAACCGTGGGCCACTTCTTAGAGGGACTATCGGATTCAAACCGATGGAAGTGTGAGGCAATAACAGGTCTGTGATGCCCTTAGATGTTCTGGGCCGCACGCGCGTTACACTGATGAATGCAGCGAGTATATCGCCTTCACCGAAAGGTGCGGGTAATCTTGTCAAACTTCATCGTGCTGGGGATAGACCATTGCAATTTTTGGTCTTGAACGAGGAATTCCTAGTAAGCACGAGTCATCAACTCGTGCTGATTACGTCCCTGCCCTTTGTACACACCGCCCGTCGCTACTACCGATTGAATGGTTTAGTGAGATCTCGGGATTGGCGATGCCTTGCCGCAAGGCACAGTATCGCCGAAAA
>E
CTTTTATACTGTGAAACTGCGAATGGCTCATTAAATCAGTTATCGTCTATTTGATTGTGCCCC-TGCTACATGGATAACCGTAGTAATTCTAGAGCTAATACATGCGAAAAGTCCCGACTTCTGGAAGGGATGTATTTATTAGATTAAAAACCAGCGCGTTCCGCAAGGGACGCTCCAAGGTGATTCATAATAACTGTTCGAATCGCACGGCCTCCGCGCCGGCGATGTTTCATTCGAGTTTCTGCCCTATCAACTTTCGATGGTAAGGTATTGGCTTACCATGGTTACAACGGGTAACGGAGAATTAGGGTTCGATTCCGGAGAGGGAGCCCGAGAAACGGCTACCACATCCAAGGAAGGCAGCAGGCGCGCAAATTACCCAATCCCGATTCGGGGAGGTAGTGACAATAAATAACGTTGCAGGTGCCTTTGGCCTCTGCAGTCGGAATGAGTACAATACAACACCCTTAACGAGGAACAATTGGAGGGCAAGTCTGGTGCCAGCAGCCGCGGTAATTCCAGCTCCAATAGCGTATATTAAAATTGCTGCAGTTAAAAAGCTCGTAGTTGAACTTCGGAACCGGTCGATTGGTCCGTCCTCTGGATTG-TGTACTGATCGATCTGTTCTTCTTCGCGAAGACCGCGTGTGCCCTTAACTGGGTGTGCACGGGATTCACGACGTTTACTTTGAAAAAATTAGAGTGTTCAAAGCACGCATTCGCTTGAATATCTCAGCATGGAATAATAGAATAGGACTTTGGTCTTATTTTGTTGGTTTCCGAGACCGAAGTAATGATTAATAGGGACAGTTGGGGGCATTCGTATTTCATTGTCAGAGGTGAAATTCTTGGATTTATGAAAGACGAACTTCTGCGAAAGCATTTGCCAAGGATGTTTTCATTAATCAAGAACGAAAGTTGGAGGCTCGAAGACGATCAGATACCGTCCTAGTTCCAACCATAAACGATGCCGTCTGCGGATCAGCGGTCGCTCATTTAAGGCTCCGTTGGCACGCTATGAGAAATCAAAGACTTCGGGTTCC-GGGGGGAGTATGTTCGCAAGAATGAAACTTAAAGGAATTGACGGAAGGGCACCACCAGGAGTGGAACCTGCGGCTTAATTTGACTCAACACGGGAAAACTCACCAGGTCCAGACATAGGAAGGATTGACAGATTGAGAGCTCTTTCTTGATTCTATGGGTGGTGGTGCATGGCCGTTCTTAGTTGGTGGAGTGATTTGTCTGGTTAATTCCGTTAACGAACGAGACCTTAACCTGCTAAATAGTGACGCGGTTCAT-CGAACCGTGGGCCACTTCTTAGAGGGACTATCGGATTCAAACCGATGGAAGTGTGAGGCAATAACAGGTCTGTGATGCCCTTAGATGTTCTGGGCCGCACGCGCGTTACACTGATGAATGCAGCGAGTATATCGCCTTCACCGAAAGGTGCGGGTAATCTTGTCAAACTTCATCGTGCTGGGGATAGACCATTGCAATTTTTGGTCTTGAACGAGGAATTCCTAGTAAGCACGAGTCATCAACTCGTGCTGATTACGTCCCTGCCCTTTGTACACACCGCCCGTCGCTACTACCGATTGAATGGTTTAGTGAGATCTCGGGATTGGCGATGCCTTGCCGCAAGGCACAGTATCGCCGAAAA
>HE647719_2Euplokamissp_SM-2011
CTTTTATACTGTGAAACTGCGAATGGCTCATTAAATCAGTTATCGTCTATTTGATTGTGCCCC-TGCTACATGGATAACCGTAGTAATTCTAGAGCTAATACATGCGAAAAGTCCCGACTTCTGGAAGGGATGTATTTATTAGATTAAAAACCAGCGCGTTCCGCAAGGGACGCTCCAAGGTGATTCATAATAACTGTTCGAATCGCACGGCCTCCGCGCCGGCGATGTTTCATTCGAGTTTCTGCCCTATCAACTTTCGATGGTAAGGTATTGGCTTACCATGGTTACAACGGGTAACGGAGAATTAGGGTTCGATTCCGGAGAGGGAGCCCGAGAAACGGCTACCACATCCAAGGAAGGCAGCAGGCGCGCAAATTACCCAATCCCGATTCGGGGAGGTAGTGACAATAAATAACGTTGCAGGTGCCTTTGGCCTCTGCAGTCGGAATGAGTACAATACAACACCCTTAACGAGGAACAATTGGAGGGCAAGTCTGGTGCCAGCAGCCGCGGTAATTCCAGCTCCAATAGCGTATATTAAAATTGCTGCAGTTAAAAAGCTCGTAGTTGAACTTCGGAACCGGTCGATTGGTCCGTCCTCTGGATTG-TGTACTGATCGATCTGTTCTTCTTCGCGAAGACCGCGTGTGCCCTTAACTGGGTGTGCACGGGATTCACGACGTTTACTTTGAAAAAATTAGAGTGTTCAAAGCANGCATTCGCTTGAATATCTCAGCATGGAATAATAGAATAGGACTTTGGTCTTATTTTGTTGGTTTCCGAGACCGAAGTAATGATTAATATGGACAGTTGGGGGCATTCGTATTTCATTGTCAGAGGTGAAATTCTTGGATTTATGAAAGACGAACTTCTGCGAAAGCATTTGCCAAGGATGTTTTCATTACTCAAGAACGAAAGTTGGAGGCTCGAAGACGATCAGATACCGTCCTAGTTCCAACCATAAACGATGCCGTCTGCGGATCAGCGGTCGCTCATTTAAGGCTCCGTTGGCACGCTATGAGAAATCAAAGACTTCGGGTTCC-GGGGGGAGTATGTTCGCAAGAATGAAACTTAAAGGAATTGACGGAAGGGCACCACCAGGAGTGGAACCTGCGGCTTAATTTGACTCAACACGGGAAAACTCACCAGGTCCAGACATAGGAAGGATTGACAGATTGAGAGCTCTTTCTTGATTCTATGGGTGGTGGTGCATGGCCGTTCTTAGTTGGTGGAGTGATTTGTCTGGTTAATTCCGTTAACGAACGAGACCTTAACCTGCTAAATAGTGACGCGGTTCAT-CGAACCGTGGGCCACTTCTTAGAGGGACTATCGGATTCAAACCGATGGAAGTGTGAGGCAATAACAGGTCTGTGATGCCCTTAGATGTTCTGGGCCGCACGCGCGTTACACTGATGAATGCAGCGAGTATATCGCCTTCACCGAAAGGTGCGGGTAATCTTGTCAAACTTCATCGTGCTGGGGATAGACCATTGCAATTTTTGGTCTTGAACGAGGAATTCCTAGTAAGCACGAGTCATCAACTCGTGCTGATTACGTCCCTGCCCTTTGTACACACCGCCCGTCGCTACTACCGATTGAATGGTTTAGTGAGATCTCGGGATTGGCGATGCCTTGCCGCAAGGCACAGTATCGCCGAAAA
>D
CTTTTATACTGTGAAACTGCGAATGGCTCATTAAATCAGTTATCGTCTATTTGATTGTGCCCC-TGCTACATGGATAACCGTAGTAATTCTAGAGCTAATACATGCGAAAAGTCCCGACTTCTGGAAGGGATGTATTTATTAGATTAAAAACCAGCGCGTTCCGCAAGGGACGCTCCAAGGTGATTCATAATAACTGTTCGAATCGCACGGCCTCCGCGCCGGCGATGTTTCATTCGAGTTTCTGCCCTATCAACTTTCGATGGTAAGGTATTGGCTTACCATGGTTACAACGGGTAACGGAGAATTAGGGTTCGATTCCGGAGAGGGAGCCCGAGAAACGGCTACCACATCCAAGGAAGGCAGCAGGCGCGCAAATTACCCAATCCCGATTCGGGGAGGTAGTGACAATAAATAACGTTGCAGGTGCCTTTGGCCTCTGCAGTCGGAATGAGTACAATACAACACCCTTAACGAGGAACAATTGGAGGGCAAGTCTGGTGCCAGCAGCCGCGGTAATTCCAGCTCCAATAGCGTATATTAAAATTGCTGCAGTTAAAAAGCTCGTAGTTGAACTTCGGAACCGGTCGATTGGTCCGTCCTCTGGATTG-TGTACTGATCGATCTGTTCTTCTTCGCGAAGACCGCGTGTGCCCTTAACTGGGTGTGCACGGGATTCACGACGTTTACTTTGAAAAAATTAGAGTGTTCAAAGCACGCATTCGCTTGAATATCTCAGCATGGAATAATAGAATAGGACTTTGGTCTTATTTTGTTGGTTTCCGAGACCGAAGTAATGATTAATAGGGACAGTTGGGGGCATTCGTATTTCATTGTCAGAGGTGAAATTCTTGGATCTATGAAAGACGAACTTCTGCGAAAGCATTTGCCAAGGATGTTTTCATTAATCAAGAACGAAAGTTGGAGGCTCGAAGACGATCAGATACCGTCCTAGTTCCAACCATAAACGATGCCGTCTGCGGATCAGCGGTCGCTCATTTACGGCTCCGTTGGCACGCTATGAGAAATCAAAGACTTCGGGTTCC-GGGGGGAGTATGTTCGCAAGAATGAAACTTAAAGGAATTGACGGAAGGGCACCACCAGGAGTGGAACCTGCGGCTTAATTTGACTCAACACGGGAAAACTCACCAGGTCCAGACATAGGAAGGATTGACAGATTGAGAGCTCTTTCTTGATTCTATGGGTGGTGGTGCATGGCCGTTCTTAGTTGGTGGAGTGATTTGTCTGGTTAATTCCGTTAACGAACGAGACCTTAACCTGCTAAATAGTGACGCGGTTCAT-CGAACCGTGGGCCACTTCTTAGAGGGACTATCGGATTCAAACCGATGGAAGTGTGAGGCAATAACAGGTCTGTGATGCCCTTAGATGTTCTGGGCCGCACGCGCGTTACACTGATGAATGCAGCGAGTATATCGCCTTCACCGAAAGGTGCGGGTAATCTTGTCAAACTTCATCGTGCTGGGGATAGACCATTGCAATTTTTGGTCTTGAACGAGGAATTCCTAGTAAGCACGAGTCATCAACTCGTGCTGATTACGTCCCTGCCCTTTGTACACACCGCCCGTCGCTACTACCGATTGAATGGTTTAGTGAGATCTCGGGATTGGCGATGCCTTGCCGCAAGGCACAGCATCGCCGAAAA
>AA
??????????????????????????????????????????????????????????????????????????????????????ATTCTAGAGCTAATACATGCGAAAAGTCCCGACTTCTGGAAGGGATGTATTTATTAGATTAAAAACCAGCGCGTTCCGCAAGGGACGCTCCAAGGTGATTCATAATAACTGTTCGAATCGCACGGCCTCCGCGCCGGCGATGTTTCATTCGAGTTTCTGCCCTATCAACTTTCGATGGTAAGGTATTGGCTTACCATGGTTACAACGGGTAACGGAGAATTAGGGTTCGATTCCGGAGAGGGAGCCCGAGAAACGGCTACCACATCCAAGGAAGGCAGCAGGCGCGCAAATTACCCAATCCCGATTCGGGGAGGTAGTGACAATAAATAACGTTGCAGGTGCCTTTGGCCTCTGCAGTCGGAATGAGTACAATACAACACCCTTAACGAGGAACAATTGGAGGGCAAGTCTGGTGCCAGCAGCCGCGGTAATTCCAGCTCCAATAGCGTATATTAAAGTTGTTGCAGTTAAAAAGCTCGTAGTTGAACTTCGGAACCGGTCGATTGGTCCGTCCTCTGGATTG-TGTACTGATCGATCTGTTCTTCTTCGCGAAGACCGCGTGTGCCCTTAACTGGGTGTGCACGGGATTCACGACGTTTACTTTGAAAAAATTAGAGTGTTCAAAGCAGGCATTCGCTTGAATATCTCAGCATGGAATAATAGAATAGGACTTTGGTCTTATTTTGTTGGTTTCCGAGACCGAAGTAATGATTAATAGGGACAGTTGGGGGCATTCGTATTTCATTGTCAGAGGTGAAATTCTTGGATTTATGAAAGACGAACTTCTGCGAAAGCATTTGCCAAGGATGTTTTCATTAATCAAGAACGAAAGTTGGAGGCTCGAAGACGATCAGATACCGTCCTAGTTCCAACCATAAACGATGCCGTCTGCGGATCAGCGGTCGCTCATTTAAGGCTCCGTTGGCACGCTATGAGAAATCAAAGACTTCGGGTTCCGGGGGGGAGTATGTTCGCAAGAATGAAACTTAAAGGAATTGACGGAAGGGCACCACCAGGAGTGGAACCTGCGGCTTAATTTGACTCAACACGGGAAAACTCACCAGGTCCAGACATAGGAAGGATTGACAGATTGAGAGCTCTTTCTTGATTCTATGGGTGGTGGTGCATGGCCGTTCTTAGTTGGTGGAGTGATTTGTCTGGTTAATTCCGTTAACGAACGAGACCTTAACCTGCTAAATAGTGACGCGGTTCAT-CGAACCGTGGGCCACTTCTTAGAGGGACTATCGGATTCAAACCGATGGAAGTGTGAGGCAATAACAGGTCTGTGATGCCCTTAGATGTTCTGGGCCGCACGCGCGTTACACTGATGGATGCAGCGAGTATATCGCCTTCACCGAAAGGTGCGGGTAATCTTGTCAAACTCCATCGTGCTGGGGATAGACCATTGCAATTTTTGGTCTTGAACGAGGAATTCCTAGTAAGCACGAGTCATCAACTCGTGCTGATTACGTCCCTGCCCTTTGTACACACCGCCCGTCGCTACTACCGATTGAATGGTTTAGTGAGATCTCGGGATTGGCGATGCCTTGCCGCAAGGCACAGTATCGCCGAAAA
>S
CTTTTATACTGTGAAACTGCGAATGGCTCATTAAATCAGTTATCGTCTATTTGATTGTGCCCC-TGCTACATGGATAACCGTAGTAATTCTAGAGCTAATACATGCGAAAAGTCCCGACTTCTGGAAGGGATGTATTTATTAGATTAAAAACCAGCGCGTTCCGCAAGGGACGCTCCAAGGTGATTCATAATAACTGTTCGAATCGCACGGCCTCCGCGCCGGCGATGTTTCATTCGAGTTTCTGCCCTATCAACTTTCGATGGTAAGGTATTGGCTTACCATGGTTACAACGGGTAACGGAGAATTAGGGTTCGATTCCGGAGAGGGAGCCCGAGAAACGGCTACCACATCCAAGGAAGGCAGCAGGCGCGCAAATTACCCAATCCCGATTCGGGGAGGTAGTGACAATAAATAACGTTGCAGGTGCCTTTGGCCTCTGCAGTCGGAATGAGTACAATACAACACCCTTAACGAGGAACAATTGGAGGGCAAGTCTGGTGCCAGCAGCCGCGGTAATTCCAGCTCCAATAGCGTATATTAAAGTTGTTGCAGTTAAAAAGCTCGTAGTTGAACTTCGGAACCGGTCGATTGGTCCGTCCTCTGGATTG-TGTACTGATCGATCTGTTCTTCTTCGCGAAGACCGCGTGTGCCCTTAACTGGGTGTGCACGGGATTCACGACGTTTACTTTGAAAAAATTAGAGTGTTCAAAGCAGGCATTCGCTTGAATATCTCAGCATGGAATAATAGAATAGGACTTTGGTCTTATTTTGTTGGTTTCCGAGACCGAAGTAATGATTAATAGGGACAGTTGGGGGCATTCGTATTTCATTGTCAGAGGTGAAATTCTTGGATTTATGAAAGACGAACTTCTGCGAAAGCATTTGCCAAGGATGTTTTCATTAATCAAGAACGAAAGTTGGAGGCTCGAAGACGATCAGATACCGTCCTAGTTCCAACCATAAACGATGCCGTCTGCGGATCAGCGGTCGCTCATTTAAGGCTCCGTTGGCACGCTATGAGAAATCAAAGACTTCGGGTTCCGGGGGGGAGTATGTTCGCAAGAATGAAACTTAAAGGAATTGACGGAAGGGCACCACCAGGAGTGGAACCTGCGGCTTAATTTGACTCAACACGGGAAAACTCACCAGGTCCAGACATAGGAAGGATTGACAGATTGAGAGCTCTTTCTTGATTCTATGGGTGGTGGTGCATGGCCGTTCTTAGTTGGTGGAGTGATTTGTCTGGTTAATTCCGTTAACGAACGAGACCTTAACCTGCTAAATAGTGACGCGGTTCAT-CGAACCGTGGGCCACTTCTTAGAGGGACTATCGGATTCAAACCGATGGAAGTGTGAGGCAATAACAGGTCTGTGATGCCCTTAGATGTTCTGGGCCGCACGCGCGTTACACTGATGGATGCAGCGAGTATATCGCCTTCACCGAAAGGTGCGGGTAATCTTGTCAAACTCCATCGTGCTGGGGATAGACCATTGCAATTTTTGGTCTTGAACGAGGAATTCCTAGTAAGCACGAGTCATCAACTCGTGCTGATTACGTCCCTGCCCTTTGTACACACCGCCCGTCGCTACTACCGATTGAATGGTTTAGTGAGATCTCGGGATTGGCGATGCCTTGCCGCAAGGCACAGTATCGCCGAAAA
>R
CTTTTATACTGTGAAACTGCGAATGGCTCATTAAATCAGTTATCGTCTATTTGATTGTGCCCC-TGCTACATGGATAACCGTAGTAATTCTAGAGCTAATACATGCGAAAAGTCCCGACTTCTGGAAGGGATGTATTTATTAGATTAAAAACCAGCGCGTTCCGCAAGGGACGCTCCAAGGTGATTCATAATAACTGTTCGAATCGCACGGCCTCCGCGCCGGCGATGTTTCATTCGAGTTTCTGCCCTATCAACTTTCGATGGTAAGGTATTGGCTTACCATGGTTACAACGGGTAACGGAGAATTAGGGTTCGATTCCGGAGAGGGAGCCCGAGAAACGGCTACCACATCCAAGGAAGGCAGCAGGCGCGCAAATTACCCAATCCCGATTCGGGGAGGTAGTGACAATAAATAACGTTGCAGGTGCCTTTGGCCTCTGCAGTCGGAATGAGTACAATACAACACCCTTAACGAGGAACAATTGGAGGGCAAGTCTGGTGCCAGCAGCCGCGGTAATTCCAGCTCCAATAGCGTATATTAAAGTTGTTGCAGTTAAAAAGCTCGTAGTTGAACTTCGGAACCGGTCGATTGGTCCGTCCTCTGGATTG-TGTACTGATCGATCTGTTCTTCTTCGCGAAGACCGCGTGTGCCCTTAACTGGGTGTGCACGGGATTCACGACGTTTACTTTGAAAAAATTAGAGTGTTCAAAGCAGGCATTCGCTTGAATATCTCAGCATGGAATAATAGAATAGGACTTTGGTCTTATTTTGTTGGTTTCCGAGACCGAAGTAATGATTAATAGGGACAGTTGGGGGCATTCGTATTTCATTGTCAGAGGTGAAATTCTTGGATTTATGAAAGACGAACTTCTGCGAAAGCATTTGCCAAGGATGTTTTCATTAATCAAGAACGAAAGTTGGAGGCTCGAAGACGATCAGATACCGTCCTAGTTCCAACCATAAACGATGCCGTCTGCGGATCAGCGGTCGCTCATTTAAGGCTCCGTTGGCACGCTATGAGAAATCAAAGACTTCGGGTTCCGGGGGGGAGAATGTTCGCAAGAATGAAACTTAAAGGAATTGACGGAAGGGCACCACCAGGAGTGGAACCTGCGGCTTAATTTGACTCAACACGGGAAAACTCACCAGGTCCAGACATAGGAAGGATTGACAGATTGAGAGCTCTTTCTTGATTCTATGGGTGGTGGTGCATGGCCGTTCTTAGTTGGTGGAGTGATTTGTCTGGTTAATTCCGTTAACGAACGAGACCTTAACCTGCTAAATAGTGACGCGGTTCAT-CGAACCGTGGGCCACTTCTTAGAGGGACTATCGGATTCAAACCGATGGAAGTGTGAGGCAATAACAGGTCTGTGATGCCCTTAGATGTTCTGGGCCGCACGCGCGTTACACTGATGGATGCAGCGAGTATATCGCCTTCACCGAAAGGTGCGGGTAATCTTGTCAAACTCCATCGTGCTGGGGATAGACCATTGCAATTTTTGGTCTTGAACGAGGAATTCCTAGTAAGCACGAGTCATCAACTCGTGCTGATTACGTCCCTGCCCTTTGTACACACCGCCCGTCGCTACTACCGATTGAATGGTTTAGTGAGATCTCGGGATTGGCGATGCCTTGCCGCAAGGCACAGTATCGCCGAAAA
>K
CTTTTATACTGTGAAACTGCGAATGGCTCATTAAATCAGTTATCGTCTATTTGATTGTGCCCC-TGCTACATGGATAACCGTAGTAATTCTAGAGCTAATACATGCGAAAAGTCCCGACTTCTGGAAGGGATGTATTTATTAGATTAAAAACCAGCGCGTTCCGCAAGGGACGCTCCAAGGTGATTCATAATAACTGTTCGAATCGCACGGCCTCCGCGCCGGCGATGTTTCATTCGAGTTTCTGCCCTATCAACTTTCGATGGTAAGGTATTGGCTTACCATGGTTACAACGGGTAACGGAGAATTAGGGTTCGATTCCGGAGAGGGAGCCCGAGAAACGGCTACCACATCCAAGGAAGGCAGCAGGCGCGCAAATTACCCAATCCCGATTCGGGGAGGTAGTGACAATAAATAACGTTGCAGGTGCCTTTGGCCTCTGCAGTCGGAATGAGTACAATACAACACCCTTAACGAGGAACAATTGGAGGGCAAGTCTGGTGCCAGCAGCCGCGGTAATTCCAGCTCCAATAGCGTATATTAAAATTGCTGCAGTTAAAAAGCTCGTAGTTGAACTTCGGAACCGGTCGATTGGTCCGTCCTCTGGATTG-TGTACTGATCGATCTGTTCTTCTTCGCGAAGACCGCGTGTGCCCTTAACTGGGTGTGCACGGGATTCACGACGTTTACTTTGAAAAAATTAGAGTGTTCAAAGCAGGCATTCGCTTGAATATCTCAGCATGGAATAATAGAATAGGACTTTGGTCTTATTTTGTTGGTTTCCGAGACCGAAGTAATGATTAATAGGGACAGTTGGGGGCATTCGTATTTCATTGTCAGAGGTGAAATTCTTGGATTTATGAAAGACGAACTTCTGCGAAAGCATTTGCCAAGGATGTTTTCATTAATCAAGAACGAAAGTTGGAGGCTCGAAGACGATCAGATACCGTCCTAGTTCCAACCATAAACGATGCCGTCTGCGGATCAGCGGTCGCTCATTTAAGGCTCCGTTGGCACGCTATGAGAAATCAAAGACTTCGGGTCCCGGGGGGGAGTATGTTCGCAAGAATGAAACTTAAAGGAATTGACGGAAGGGCACCACCAGGAGTGGAACCTGCGGCTTAATTTGACTCAACACGGGAAAACTCACCAGGTCCAGACATAGGAAGGATTGACAGATTGAGAGCTCTTTCTTGATTCTATGGGTGGTGGTGCATGGCCGTTCTTAGTTGGTGGAGTGATTTGTCTGGTTAATTCCGTTAACGAACGAGACCTTAACCTGCTAAATAGTGACGCGGTTCAT-CGAACCGTGGGCCACTTCTTAGAGGGACTATCGGATTCAAACCGATGGAAGTGTGAGGCAATAACAGGTCTGTGATGCCCTTAGATGTTCTGGGCCGCACGCGCGTTACACTGATGAATGCAGCGAGTATATCGCCTTCACCGAAAGGTGCGGGTAATCTTGTCAAACTTCATCGTGCTGGGGATAGACCATTGCAATTTTTGGTCTTGAACGAGGAATTCCTAGTAAGCACGAGTCATCAACTCGTGCTGATTACGTCCCTGCCCTTTGTACACACCGCCCGTCGCTACTACCGATTGAATGGTTTAGTGAGATCTCGGGATTGGCGATGCCTTGCCGCAAGGCACAGTATCGCCGAAAA
>I
CTTTTATACTGTGAAACTGCGAATGGCTCATTAAATCAGTTATCGTCTATTTGATTGTGCCCC-TGCTACATGGATAACCGTAGTAATTCTAGAGCTAATACATGCGAAAAGTCCCGACTTCTGGAAGGGATGTATTTATTAGATTAAAAACCAGCGCGTTCCGCAAGGGACGCTCCAAGGTGATTCATAATAACTGTTCGAATCGCACGGCCTCCGCGCCGGCGATGTTTCATTCGAGTTTCTGCCCTATCAACTTTCGATGGTAAGGTATTGGCTTACCATGGTTACAACGGGTAACGGAGAATTAGGGTTCGATTCCGGAGAGGGAGCCCGAGAAACGGCTACCACATCCAAGGAAGGCAGCAGGCGCGCAAATTACCCAATCCCGATTCGGGGAGGTAGTGACAATAAATAACGTTGCAGGTGCCTTTGGCCTCTGCAGTCGGAATGAGTACAATACAACACCCTTAACGAGGAACAATTGGAGGGCAAGTCTGGTGCCAGCAGCCGCGGTAATTCCAGCTCCAATAGCGTATATTAAAATTGCTGCAGTTAAAAAGCTCGTAGTTGAACTTCGGAACCGGTCGATTGGTCCGTCCTCTGGATTG-TGTACTGATCGATCTGTTCTTCTTCGCGAAGACCGCGTGTGCCCTTAACTGGGTGTGCACGGGATTCACGACGTTTACTTTGAAAAAATTAGAGTGTTCAAAGCAGGCATTCGCTTGAATATCTCAGCATGGAATAATAGAATAGGACTTTGGTCTTATTTTGTTGGTTTCCGAGACCGAAGTAATGATTAATAGGGACAGTTGGGGGCATTCGTATTTCATTGTCAGAGGTGAAATTCTTGGATTTATGAAAGACGAACTTCTGCGAAAGCATCTGCCAAGGATGTTTTCATTAATCAAGAACGAAAGTTGGAGGCTCGAAGACGATCAGATACCGTCCTAGTTCCAACCATAAACGATGCCGTCTGCGGATCAGCGGTCGCTCATTTAAGGCTCCGTTGGCACGCTATGAGAAATCAAAGACTTCGGGTTCCGGGGGGGAGTATGTTCGCAAGAATGAAACTTAAAGGAATTGACGGAAGGGCACCACCAGGAGTGGAACCTGCGGCTTAATTTGACTCAACACGGGAAAACTCACCAGGTCCAGACATAGGAAGGATTGACAGATTGAGAGCTCTTTCTTGATTCTATGGGTGGTGGTGCATGGCCGTTCTTAGTTGGTGGAGTGATTTGTCTGGTTAATTCCGTTAACGAACGAGACCTTAACCTGCTAAATAGTGACGCGGTTCAT-CGAACCGTGGGCCACTTCTTAGAGGGACTATCGGATTCAAACCGATGGAAGTGTGAGGCAATAACAGGTCTGTGATGCCCTTAGATGTTCTGGGCCGCACGCGCGTTACACTGATGAATGCAGCGAGTATATCGCCTTCACCGAAAGGTGCGGGTAATCTTGTCAAACTTCATCGTGCTGGGGATAGACCATTGCAATTTTTGGTCTTGAACGAGGAATTCCTAGTAAGCACGAGTCATCAACTCGTGCTGATTACGTCCCTGCCCTTTGTACACACCGCCCGTCGCTACTACCGATTGAATGGTTTAGTGAGATCTCGGGATTGGCGATGCCTTGCCGCAAGGCACAGTATCGCCGAAAA
>J
CTTTTTTACTGTGAAACTGCGAATGGCTCATTAAATCAGTTATCGTCTATTTGATTGTGCCCC-TGCTACATGGATAACCGTAGTAATTCTAGAGCTAATACATGCGAAAAGTCCCGACTTCTGGAAGGGATGTATTTATTAGATTAAAAACCAGCGCGTTCCGCAAGGGACGCTCCAAGGTGATTCATAATAACTGTTCGAATCGCACGGCCTCCGCGCCGGCGATGTTTCATTCGAGTTTCTGCCCTATCAACTTTCGATGGTAAGGTATTGGCTTACCATGGTTACAACGGGTAACGGAGAATTAGGGTTCGATTCCGGAGAGGGAGCCCGAGAAACGGCTACCACATCCAAGGAAGGCAGCAGGCGCGCAAATTACCCAATCCCGATTCGGGGAGGTAGTGACAATAAATAACGTTGCAGGTGCCTTTGGCCTCTGCAGTCGGAATGAGTACAATACAACACCCTTAACGAGGAACAATTGGAGGGCAAGTCTGGTGCCAGCAGCCGCGGTAATTCCAGCTCCAATAGCGTATATTAAAATTGCTGCAGTTAAAAAGCTCGTAGTTGAACTTCGGAACCGGTCGATTGGTCCGTCCTCTGGATTG-TGTACTGATCGATCTGTTCTTCTTCGCGAAGACCGCGTGTGCCCTTAACTGGGTGTGCACGGGATTCACGACGTTTACTTTGAAAAAATTAGAGTGTTCAAAGCAGGCATTCGCTTGAATATCTCAGCATGGAATAATAGAATAGGACTTTGGTCTTATTTTGTTGGTTTCCGAGACCGAAGTAATGATTAATAGGGACAGTTGGGGGCATTCGTATTTCATTGTCAGAGGTGAAATTCTTGGATTTATGAAAGACGAACTTCTGCGAAAGCATTTGCCAAGGATGTTTTCATTAATCAAGAACGAAAGTTGGAGGCTCGAAGACGATCAGATACCGTCCTAGTTCCAACCATAAACGATGCCGTCTGCGGATCAGCGGTCGCTCATTTAAGGCTCCGTTGGCACGCTATGAGAAATCAAAGACTTCGGGTTCCGGGGGGGAATATGTTCGCAAGAATGAAACTTAAAGGAATTGACGGAAGGGCACCACCAGGAGTGGAACCTGCGGCTTAATTTGACTCAACACGGGAAAACTCACCAGGTCCAGACATAGGAAGGATTGACAGATTGAGAGCTCTTTCTTGATTCTATGGGTGGTGGTGCATGGCCGTTCTTAGTTGGTGGAGTGATTTGTCTGGTTAATTCCGTTAACGAACGAGACCTTAACCTGCTAAATAGTGACGCGGTTCAT-CGAACCGTGGGCCACTTCTTAGAGGGACTATCGGATTCAAACCGATGGAAGTGTGAGGCAATAACAGGTCTGTGATGCCCTTAGATGTTCTGGGCCGCACGCGCGTTACACTGATGAATGCAGCGAGTATATCGCCTTCACCGAAAGGTGCGGGTAATCTTGTCAAACTTCATCGTGCTGGGGATAGACCATTGCAATTTTTGGTCTTGAACGAGGAATTCCTAGTAAGCACGAGTCATCAACTCGTGCTGATTACGTCCCTGCCCTTTGTACACACCGCCCGTCGCTACTACCGATTGAATGGTTTAGTGAGATCTCGGGATTGGCGATGCCTTGCCGCAAGGCACAGTATCGCCGAAAA
>V
CTTTTATACTGTGAAACTGCGAATGGCTCATTAAATCAGTTATCGTCTATTTGATTGTGCCCCTTGCTACATGGATAACCGTAGTAATTCTAGAGCTAATACATGCGAAAAGTCCCGACTTCTGGAAGGGATGTATTTATTAGATTAAAAACCAGCGCGTTCCGCAAGGGACGCTCCAAGGTGATTCATAATAACTGTTCGAATCGCACGGCCTCCGCGCCGGCGATGTTTCATTCGAGTTTCTGCCCTATCAACTTTCGATGGTAAGGTATTGGCTTACCATGGTTACAACGGGTAACGGAGAATTAGGGTTCGATTCCGGAGAGGGAGCCCGAGAAACGGCTACCACATCCAAGGAAGGCAGCAGGCGCGCAAATTACCCAATCCCGATTCGGGGAGGTAGTGACAATAAATAACGTTGCAGGTGCCTTTGGCCTCTGCAGTCGGAATGAGTACAATACAACACCCTTAACGAGGAACAATTGGAGGGCAAGTCTGGTGCCAGCAGCCGCGGTAATTCCAGCTCCAATAGCGTATATTAAAGTTGTTGCAGTTAAAAAGCTCGTAGTTGAACTTCGGAACCGGTCGATTGGTCCGTCCTCTGGATTG-TGTACTGATCGATCTGTTCTTCTTCGCGAAGACCGCGTGTGCCCTTAACTGGGTGTGCACGGGATTCACGACGTTTACTTTGAAAAAATTAGAGTGTTCAAAGCAGGCATTCGCTTGAATATCTCAGCATGGAATAATAGAATAGGACTTTGGTCTTATTTTGTTGGTTTCCGAGACCGAAGTAATGATTAATAGGGACAGTTGGGGGCATTCGTATTTCATTGTCAGAGGTGAAATTCTTGGATTTATGAAAGACGAACTTCTGCGAAAGCATTTGCCAAGGATGTTTTCATTAATCAAGAACGAAAGTTGGAGGCTCGAAGACGATCAGATACCGTCCTAGTTCCAACCATAAACGATGCCGTCTGCGGATCAGCGGTCGCTCATTTAAGGCTCCGTTGGCACGCTATGAGAAATCAAAGACTTCGGGTTCC-GGGGGGAGTATGTTCGCAAGAATGAAACTTAAAGGAATTGACGGAAGGGCACCACCAGGAGTGGAACCTGCGGCTTAATTTGACTCAACACGGGAAAACTCACCAGGTCCAGACATAGGAAGGATTGACAGATTGAGAGCTCTTTCTTGATTCTATGGGTGGTGGTGCATGGCCGTTCTTAGTTGGTGGAGTGATTTGTCTGGTTAATTCCGTTAACGAACGAGACCTTAACCTGCTAAATAGTGACGCGGTTCAT-CGAACCGTGGGCCACTTCTTAGAGGGACTATCGGATTCAAACCGATGGAAGTGTGAGGCAATAACAGGTCTGTGATGCCCTTAGATGTTCTGGGCCGCACGCGCGTTACACTGATGGATGCAGCGAGTATATCGCCTTCACCGAAAGGTGCGGGTAATCTTGTCAAACTCCATCGTGCTGGGGATAGACCATTGCAATTTTTGGTCTTGAACGAGGAATTCCTAGTAAGCACGAGTCATCAACTCGTGCTGATTACGTCCCTGCCCTTTGTACACACCGCCCGTCGCTACTACCGATTGAATGGTTTAGTGAGATCTCGGGATTGGCGATGCCTTGCCGCAAGGCACAGTATCGCCGAAAA
>G
CTTTTATACTGTGAAACTGCGAATGGCTCATTAAATCAGTTATCGTCTATTTGATTGTGCCCC-TGCTACATGGATAACCGTAGTAATTCTAGAGCTAATACATGCGAAAAGTCCCGACTTCTGGAAGGGATGTATTTATTAGATTAAAAACCAGCGCGTTCCGCAAGGGACGCTCCAAGGTGATTCATAATAACTGTTCGAATCGCACGGCCTCCGCGCCGGCGATGTTTCATTCGAGTTTCTGCCCTATCAACTTTCGATGGTAAGGTATTGGCTTACCATGGTTACAACGGGTAACGGAGAATTAGGGTTCGATTCCGGAGAGGGAGCCCGAGAAACGGCTACCACATCCAAGGAAGGCAGCAGGCGCGCAAATTACCCAATCCCGATTCGGGGAGGTAGTGACAATAAATAACGTTGCAGGTGCCTTTGGCCTCTGCAGTCGGAATGAGTACAATACAACACCCTTAACGAGGAACAATTGGAGGGCAAGTCTGGTGCCAGCAGCCGCGGTAATTCCAGCTCCAATAGCGTATATTAAAATTGCTGCAGTTAAAAAGCTCGTAGTTGAACTTCGGAACCGGTCGATTGGTCCGTCCTCTGGATTG-TGTACTGATCGATCTGTTCTTCTTCGCGAAGACCGCGTGTGCCCTTAACTGGGTGTGCACGGGATTCACGACGTTTACTTTGAAAAAATTAGAGTGTTCAAAGCAGGCATTCGCTTGAATATCTCAGCATGGAATAATAGAATAGGACTTTGGTCTTATTTTGTTGGTTTCCGAGACCGAAGTAATGATTAATAGGGACAGTTGGGGGCATTCGTATTTCATTGTCAGAAGTGAAATTCTTGGATTTATGAAAGACGAACTTCTGCGAAAGCATTTGCCAAGGATGTTTTCATTAATCAAGAACGAAAGTTGGAGGCTCGAAGACGATCAGATACCGTCCTAGTTCCAACCATAAACGATGCCGTCTGCGGATCAGCGGTCGCTCATTTAAGGCTCCGTTGGCACGCTATGAGAAATCAAAGACTTCGGGTTCC-GGGGGGAGTATGTTCGCAAGAATGAAACTTAAAGGAATTGACGGAAGGGCACCACCAGGAGTGGAACCTGCGGCTTAATTTGACTCAACACGGGAAAACTCACCAGGTCCAGACATAGGAAGGATTGACAGATTGAGAGCTCTTTCTTGATTCTATGGGTGGTGGTGCATGGCCGTTCTTAGTTGGTGGAGTGATTTGTCTGGTTAATTCCGTTAACGAACGAGACCTTAACCTGCTAAATAGTGACGCGGTTCAT-CGAACCGTGGGCCACTTCTTAGAGGGACTATCGGATTCAAACCGATGGAAGTGTGAGGCAATAACAGGTCTGTGATGCCCTTAGATGTTCTGGGCCGCACGCGCGTTACACTGATGAATGCAGCGAGTATATCGCCTTCACCGAAAGGTGCGGGTAATCTTGTCAAACTTCATCGTGCTGGGGATAGACCATTGCAATTTTTGGTCTTGAACGAGGAATTCCTAGTAAGCACGAGTCATCAACTCGTGCTGATTACGTCCCTGCCCTTTGTACACACCGCCCGTCGCTACTACCGATTGAATGGTTTAGTGAGATCTCGGGATTGGCGATGCCTTGCCGCAAGGCACAGTATCGCCGAAAA
>H
CTTTTATACTGTGAAACTGCGAATGGCTCATTAAATCAGTTATCGTCTATTTGATTGTGCCCC-TGCTACATGGATAACCGTAGTAATTCTAGAGCTAATACATGCGAAAAGTCCCGACTTCTGGAAGGGATGTATTTATTAGATTAAAAACCAGCGCGTTCCGCAAGGGACGCTCCAAGGTGATTCATAATAACTGTTCGAATCGCACGGCCTCCGCGCCGGCGATGTTTCATTCGAGTTTCTGCCCTATCAACTTTCGATGGTAAGGTATTGGCTTACCATGGTTACAACGGGTAACGGAGAATTAGGGTTCGATTCCGGAGAGGGAGCCCGAGAAACGGCTACCACATCCAAGGAAGGCAGCAGGCGCGCAAATTACCCAATCCCGATTCGGGGAGGTAGTGACAATAAATAACGTTGCAGGTGCCTTTGGCCTCTGCAGTCGGAATGAGTACAATACAACACCCTTAACGAGGAACAATTGGAGGGCAAGTCTGGTGCCAGCAGCCGCGGTAATTCCAGCTCCAATAGCGTATATTAAAATTGCTGCAGTTAAAAAGCTCGTAGTTGAACTTCGGAACCGGTCGATTGGTCCGTCCTCTGGATTG-TGTACTGATCGATCTGTTCTTCTTCGCGAAGACCGCGTGTGCCCTTAACTGGGTGTGCACGGGATTCACGACGTTTACTTTGAAAAAATTAGAGTGTTCAAAGCAGGCATTCGCTTGAATATCTCAGCATGGAATAATAGAATAGGACTTTGGTCTTATTTTGTTGGTTTCCGAGACCGAAGTAATGATTAATAGGGACAGTTGGGGGCATTCGTATTTCATTGTCAGAAGTGAAATTCTTGGATTTATGAAAGACGAACTTCTGCGAAAGCATTTGCCAAGGATGTTTTCATTAATCAAGAACGAAAGTTGGAGGCTCGAAGACGATCAGATACCGTCCTAGTTCCAACCATAAACGATGCCGTCTGCGGATCACCGGTCGCTCATTTAAGGCTCCGTTGGCACGCTATGAGAAATCAAAGACTTCGGGTTCC-GGGGGGAGTATGTTCGCAAGAATGAAACTTAAAGGAATTGACGGAAGGGCACCACCAGGAGTGGAACCTGCGGCTTAATTTGACTCAACACGGGAAAACTCACCAGGTCCAGACATAGGAAGGATTGACAGATTGAGAGCTCTTTCTTGATTCTATGGGTGGTGGTGCATGGCCGTTCTTAGTTGGTGGAGTGATTTGTCTGGTTAATTCCGTTAACGAACGAGACCTTAACCTGCTAAATAGTGACGCGGTTCAT-CGAACCGTGGGCCACTTCTTAGAGGGACTATCGGATTCAAACCGATGGAAGTGTGAGGCAATAACAGGTCTGTGATGCCCTTAGATGTTCTGGGCCGCACGCGCGTTACACTGATGAATGCAGCGAGTATATCGCCTTCACCGAAAGGTGCGGGTAATCTTGTCAAACTTCATCGTGCTGGGGATAGACCATTGCAATTTTTGGTCTTGAACGAGGAATTCCTAGTAAGCACGAGTCATCAACTCGTGCTGATTACGTCCCTGCCCTTTGTACACACCGCCCGTCGCTACTACCGATTGAATGGTTTAGTGAGATCTCGGGATTGGCGATGCCTTGCCGCAAGGCACAGTATCGCCGAAAA
>U
CTTTTATACTGTGAAACTGCGAATGGCTCATTAAATCAGTTATCGTCTATTTGATTGTGCCCC-TGCTACATGGATAACCGTAGTAATTCTAGAGCTAATACATGCGAAAAGTCCCGACTTCTGGAAGGGATGTATTTATTAGATTAAAAACCAGCGCGTTCCGCAAGGGACGCTCCAAGGTGATTCATAATAACTGTTCGAATCGCACGGCCTCCGCGCCGGCGATGTTTCATTCGAGTTTCTGCCCTATCAACTTTCGATGGTAAGGTATTGGCTTACCATGGTTACAACGGGTAACGGAGAATTAGGGTTCGATTCCGGAGAGGGAGCCCGAGAAACGGCTACCACATCCAAGGAAGGCAGCAGGCGCGCAAATTACCCAATCCCGATTCGGGGAGGTAGTGACAATAAATAACGTTGCAGGTGCCTTTGGCCTCTGCAGTCGGAATGAGTACAATACAACACCCTTAACGAGGAACAATTGGAGGGCAAGTCTGGTGCCAGCAGCCGCGGTAATTCCAGCTCCAATAGCGTATATTAAAGTTGTTGCAGTTAAAAAGCTCGTAGTTGAACTTCGGAACCGGTCGATTGGTCCGTCCTCTGGATTG-TGTACTGATCGATCTGTTCTTCTTCGCGAAGACCGCGTGTGCCCTTAACTGGGTGTGCACGGGATTCACGACGTTTACTTTGAAAAAATTAGAGTGTTCAAAGCAGGCATTCGCTTGAATATCTCAGCATGGAATAATAGAATAGGACTTTGGTCTTATTTTGTTGGTTTCCGAGACCGAAGTAATGATTAATAGGGACAGTTGGGGGCATTCGTATTTCATTGTCAGAAGTGAAATTCTTGGATTTATGAAAGACGAACTTCTGCGAAAGCATTTGCCAAGGATGTTTTCATTAATCAAGAACGAAAGTTGGAGGCTCGAAGACGATCAGATACCGTCCTAGTTCCAACCATAAACGATGCCGTCTGCGGATCAGCGGTCGCTCATTTAAGGCTCCGTTGGCACGCTATGAGAAATCAAAGACTTCGGGTCCC-GGGGGGAGTATGTTCGCAAGAATGAAACTTAAAGGAATTGACGGAAGGGCACCACCAGGAGTGGAACCTGCGGCTTAATTTGACTCAACACGGGAAAACTCACCAGGTCCAGACATAGGAAGGATTGACAGATTGAGAGCTCTTTCTTGATTCTATGGGTGGTGGTGCATGGCCGTTCTTAGTTGGTGGAGTGATTTGTCTGGTTAATTCCGTTAACGAACGAGACCTTAACCTGCTAAATAGTGACGCGGTTCAT-CGAACCGTGGGCCACTTCTTAGAGGGACTATCGGATTCAAACCGATGGAAGTGTGAGGCAATAACAGGTCTGTGATGCCCTTAGATGTTCTGGGCCGCACGCGCGTTACACTGATGGATGCAGCGAGTATATCGCCTTCACCGAAAGGTGCGGGTAATCTTGTCAAACTCCATCGTGCTGGGGATAGACCATTGCAATTTTTGGTCTTGAACGAGGAATTCCTAGTAAGCACGAGTCATCAACTCGTGCTGATTACGTCCCTGCCCTTTGTACACACCGCCCGTCGCTACTACCGATTGAATGGTTTAGTGAGATCTCGGGATTGGCGATGCCTTGCCGCAAGGCACAGTATCGCCGAAAA
>MF599321_1Mertensiidaesp_Antarcticaisolate10
CTTTTATACTGTGAAACTGCGAATGGCTCATTAAATCAGTTATCGTCTATTTGATTGTGCCCT-TACTACATGGATAACCGTAGTAATTCTAGAGCTAATACATGCGAAAAGTCCCGACTTCTGGAAGGGATGTATTTATTAGATTAAAAACCAATGCGTTT----AACGACGCTCTAAGGTGATTCATAATAACTGTTCGAATCGCATGGCCTTTGTGCCGGCGATGTTTCATTCGAGTTTCTG-CCTATCAACTTTCGATGGTAAGGTATTGGCTTA-CATGGTGACAACGGGTAACGGAGAATTAGGGTTCGATTCCGGAGAGGGAGCCCGAGAAACGGCTACCACATCCAAGGAAGGCAGCAGGCGCGCAAATTACCCAATCCCGATTC-GGGAGGTAGTGACAATAAATAACGTTGCAGGCGCCAACGGCTTCTGCAGTCGGAATGAGTACAATACAACACCCTTAACGAGGAACAATTGGAGGGCAAGTCTGGTGCCAGCAG-CGCGGTAATTCCAGCTCCAATAGCGTATATTAAAGTTGTTGCAGTTAAAAAGCTCGTAGTTGGATTTCGGAACCGGCCGATTGGTCCGCCCTCTGGGTTG-TGTACTGATCGGTCTGTTCTTCTTCGCG-AGACCGCGTGTGCCCTTAACTGGGTGGGCGTGGGATTCACGACGTTTACTTTG-AAAAATTAGAGTGTTCAAAGCAGGCATTCGCTTGAATATCTCAGCATGGAATAATAGAATAGGACTTTGGTCTTATTTTGTTGGTTTCCGAGACCGAAGTAATGATTAATAGGGACAGTTGGGGGCATTCGTATTTCATTGTCAGAGGTGAAATTCTTGGATTTATGAAAGACGAACTTCTGCGAAAGCATTTGCCAAGGATGTTTTCATTAATCAAGAACGAAAGTTGGAGGCTCGAAGACGATCAGATACCGTCCTAGTTCCAACCATAAACGATGCCGTCTGCGGATCGGAGGTCGCTCATGT-AGGCTCCTTCGGCACGCTATGAGAAATCAAAGACTTCGGGTTCC-GGGGGGAGTATGTTCGCAAGAATGAAACTTAAAGGAATTGACGGAAGGGCACCACCAGGAGTGGAACCTGCGGTTTAATTTGACCCAACACGGGAAAACTCACCAGGTCCAGACATAGGAAGGATTGACAGATTGAGAGCTCTTTCTTGATTCTATGGGTGGTGGTGCATGGCCGTTCTTAGTTGGTGGAGTGATTTGTCTGGTTAATTCCGTTAACGAACGAGACCTTAACCTGCTAAATAGTGACACCGTTCC--TGAACGGTGGTTCACTTCTTAGAGGGACTATCGGATACAAGCCGATGGAAGTGTGAGGCAATAACAGGTCTGTGATGCCCTTAGATGTTCTGGGCCACACGCGCGTTACACTGATGAAGCCAGCGAGTATATCGCCTTCACCGGAAGGTGCGGGTAATCTTGTGAAACTTCATCGTGCTGGGGATAGACCATTGCAATTTTTGGTCTTGAACGAGGAATTCCTAGTAAGCACGAGTCATCAACTCGTGCTGATTACGTCCCTGCCCTTTGTACACACCGCCCGTCGCTACTACCGATTGAATGGTTTAGTGAGATCTCGGGATTGGCGACGCCATGCCGCGAGGCACGGCGCTGCTGAGAA
>AF293684_1Valliculamultiformis
CTTTTATACTGTGAAACTGCGAATGGCTCATTAAATCAGTTATCGTCTATTTGATTGTGCCCC-TACTACATGGATAACCGTAGTAATTCTAGAGCTAATACATGCGAAAAGTCCCGACTCCTGGAAGGGATGTATTTATTAGATTAAAAACCAATGCGTTTCTTCAGAGACGCTCCAAGGTGATTCATAATAACTGTTCGAATCGCACGGCCTCCGCGCCAGCGATGTTTCATTCGAGTTTCTGCCCTATCAACTTTCGATGGTAAGGTATTGGCTTACCATGGTTACAACGGGTAACGGAGAATTAGGGTTCGATTCCGGAGAGGGAGCCCGAGAAACGGCTACCACATCCAAGGAAGGCAGCAGGCGCGCAAATTACCCAATCCCGACTCGGGGAGGTAGTGACAATAAATAACGTTGCAGGCGCCAACGGCTTCTGCAGTCGGAATGAGTACAATATAACACCCTTAACGAGGAACAATTGGAGGGCAAGTCTGGTGCCAGCAGCCGCGGTAATTCCAGCTCCAATAGCGTATATTAAAGTTGTTGCAGTTAAAAAGCTCGTAGTTGGACTTCGGAACTGGCCGATTGGTCCGCCCTTCGGGTTG-TGTACTGATCGGTTTGTTCTTCTTCGCGAAGACCGCGTGTGCCCTTAACTGGGTGGGCGTGGGATTCGCGACGTTTACTTTGAAAAAATTAGAGTGTTCAAAGCAGGCCTTCGCTTGAATATCTCAGCATGGAATAATAGAATAGGACTTTGGTCTTATTTTGTTGGTTTCCGAGACCGAAGTAATGATTAATAGGGACAGTTGGGGGCATTCGTATTTCATTGTCAGAGGTGAAATTCTTGGATTTATGAAAGACGAACTTCTGCGAAAGCATTTGCCAAGGATGTTTTCATTAATCAAGAACGAAAGTTGGAGGCTCGAAGACGATCAGATACCGTCCTAGTTCCAACCATAAACGATGCCGTCTGCGGATCGGCGGATGCTCATTTAAGGCACCGTCGGCACGCTATGAGAAATCAAAGACTTCGGGTTCC-GGGGGGAGTATGTTCGCAAGAATGAAACTTAAAGGAATTGACGGAAGGGCACCACCAGGAGTGGAA-CTGCGGTTTAATTTGACTCAACACGGGAAAACTCACCAGGTCCAGACATAGGAAGGATTGACAGATTGATAGCTCTTTCTTGATTCTATGGGTGGTGGTGCATGGCCGTTCTTAGTTGGTGGAGTGATTTGTCTGGTTAATTCCGTTAACGAACGAGACCTTAACCTGCTAAATAGTGACACCGTTCTT-TGAACTGTGGTTCACTTCTTAGAGGGACTATCGGATTGAAGCCGATGGAAGTTTGAGGCAATAACAGGTCTGTGATGCCCTTAGATGTTCTGGGCCACACGCGCGTTACACTGATGAAGCCAGCGAGTATTTCGCCTTCACCGGAAGGTGCGGGTAATCTTGTGAAACTTTATCGTGCTGGGGATAGACCATTGCAATTATTGGTCTTGAACGAGGAATTCCTAGTAAGCACGAGTCATCAACTCGTGCTGATTACGTCCCTGCCCTTTGTACACACCGCCCGTCGCTACTACCGATTGAATGGTTTAGTGAGATCTCGGGATTGGCGACGCCATGTCTCACGACGCGGCGCCGCCGAAAA
>KT885944_1ValliculamultiformisisolateRS2005-2
CTTTTATACTGTGAAACTGCGAATGGCTCATTAAATCAGTTATCGTCTATTTGATTGTGCCCC-TACTACATGGATAACCGTAGTAATTCTAGAGCTAATACATGCGAAAAGTCCCGACTCCTGGAAGGGATGTATTTATTAGATTAAAAACCAATGCGTTTCTTCAGAGACGCTCCAAGGTGATTCATAATAACTGTTCGAATCGCACGGCCTCCGCGCCAGCGATGTTTCATTCGAGTTTCTGCCCTATCAACTTTCGATGGTAAGGTATTGGCTTACCATGGTTACAACGGGTAACGGAGAATTAGGGTTCGATTCCGGAGAGGGAGCCCGAGAAACGGCTACCACATCCAAGGAAGGCAGCAGGCGCGCAAATTACCCAATCCCGACTCGGGGAGGTAGTGACAATAAATAACGTTGCAGGCGCCAACGGCTTCTGCAGTCGGAATGAGTACAATATAACACCCTTAACGAGGAACAATTGGAGGGCAAGTCTGGTGCCAGCAGCCGCGGTAATTCCAGCTCCAATAGCGTATATTAAAGTTGTTGCAGTTAAAAAGCTCGTAGTTGGACTTCGGAACTGGCCGATTGGTCCGCCCTTCGGGTTG-TGTACTGATCGGTTTGTTCTTCTTCGCGAAGACCGCGTGTGCCCTTAACTGGGTGGGCGTGGGATTCGCGACGTTTACTTTGAAAAAATTAGAGTGTTCAAAGCAGGCCTTCGCTTGAATATCTCAGCATGGAATAATAGAATAGGACTTTGGTCTTATTTTGTTGGTTTCCGAGACCGAAGTAATGATTAATAGGGACAGTTGGGGGCATTCGTATTTCATTGTCAGAGGTGAAATTCTTGGATTTATGAAAGACGAACTTCTGCGAAAGCATTTGCCAAGGATGTTTTCATTAATCAAGAACGAAAGTTGGAGGCTCGAAGACGATCAGATACCGTCCTAGTTCCAACCATAAACGATGCCGTCTGCGGATCGGCGGATGCTCATTTAAGGCACCGTCGGCACGCTATGAGAAATCAAAGACTTCGGGTTCC-GGGGGGAGTATGTTCGCAAGAATGAAACTTAAAGGAATTGACGGAAGGGCACCACCAGGAGTGGAACCTGCGGTTTAATTTGACTCAACACGGGAAAACTCACCAGGTCCAGACATAGGAAGGATTGACAGATTGATAGCTCTTTCTTGATTCTATGGGTGGTGGTGCATGGCCGTTCTTAGTTGGTGGAGTGATTTGTCTGGTTAATTCCGTTAACGAACGAGACCTTAACCTGCTAAATAGTGACACCGTTCTT-TGAACTGTGGTTCACTTCTTAGAGGGACTATCGGATTGAAGCCGATGGAAGTTTGAGGCAATAACAGGTCTGTGATGCCCTTAGATGTTCTGGGCCACACGCGCGTTACACTGATGAAGCCAGCGAGTATTTCGCCTTCACCGGAAGGTGCGGGTAATCTTGTGAAACTTTATCGTGCTGGGGATAGACCATTGCAATTATTGGTCTTGAACGAGGAATTCCTAGTAAGCACGAGTCATCAACTCGTGCTGATTACGTCCCTGCCCTTTGTACACACCGCCCGTCGCTACTACCGATTGAATGGTTTAGTGAGATCTCGGGATTGGCGACGCCATGTCTCACGACGCGGCGCCGCCGAAAA
>KY026603_1Lyrocteissp_LMC-2016isolate196532
CTTTTATACTGTGAAACTGCGAATGGCTCATTAAATCAGTTATCGTCTATTTGATTGTGCACC-CACTACATGGATAACCGTAGTAATTCTAGAGCTAATACATGCGAAAAGTCCCGACTTCTGGAAGGGATGTATTTATTAGATTAAAAACCAATGCGTTTCAT-CGAGACGCTCCAAGGTGATTCATAATAACTGTTCGAATCGCACGGCCCCAGCGCCGGCGATGTTTCATTCGAGTTTCTGCCCTATCAACTTTCGATGGTAAGGTATTGGCTTACCATGGTTACAACGGGTAACGGAGAATTAGGGTTCGATTCCGGAGAGGGAGCCCGAGAAACGGCTACCACATCCAAGGAAGGCAGCAGGCGCGCAAATTACCCAATCCCGATTCGGGGAGGTAGTGACAATAAATAACGTTGCAGGCGCCAACGGCTTCTGCAGTCGGAATGAGTACAATATAACACCCTTAACGAGGAACAATTGGAGGGCAAGTCTGGTGCCAGCAGCCGCGGTAATTCCAGCTCCAATAGCGTATATTAAAGTTGTTGCAGTTAAAAAGCTCGTAGTTGGATCTCGGAACTGGCCGATTGGTCCGCCCTCCGGGTTG-AGTACTGATCGGTCTGTTCTTCTTCGCGAAGACTGCGTGTGCCCTTAAATGGGTGGGCGTGGGATTCACGACGTTTACTTTGAAAAAATTAGAGTGTTCAAAGCAGGCATTCGCTTGAATATCTCAGCATGGAATAATAGAATAGGACTTTGGTCTTATTTTGTTGGTTTCCGAGACCGAAGTAATGATTAATAGGGACAGTTGGGGGCATTCGTATTTCATTGTCAGAGGTGAAATTCTTGGATTTATGAAAGACGAACTTCTGCGAAAGCATTTGCCAAGGATGTTTTCATTAATCAAGAACGAAAGTTGGAGGCTCGAAGACGATCAGATACCGTCCTAGTTCCAACCATAAACGATGCCGTCTGCGGATCGGCGGATGCTCCTTTAAGGCACCGTCGGCACGCTATGAGAAATCAAAGACTTCGGGTTCC-GGGGGGAGTATGTTCGCAAGAATGAAACTTAAAGGAATTGACGGAAGGGCACCACCAGGAGTGGAACCTGCGGTTTAATTTGACTCAACACGGGAAAACTCACCAGGTCCAGACATAGGAAGGATTGACAGATTGATAGCTCTTTCTTGATTCTATGGGTGGTGGTGCATGGCCGTTCTTAGTTGGTGGAGTGATTTGTCTGGTTAATTCCGTTAACGAACGAGACCTTAACCTGCTAAATAGTGACACAGTTCAT-CGAACTGTGGTTCACTTCTTAGAGGGACTATCGGATTGAAGCCGATGGAAGTTTGAGGCAATAACAGGTCTGTGATGCCCTTAGATGTTCTGGGCCACACGCGCGTTACACTGATGAAGCCAGCGAGTATTTCGCCTTCACCGGAAGGTGCGGGTAATCTTGTGAAACTTCATCGTGCTGGGGATAGACCATTGCAATTATTGGTCTTGAACGAGGAATTCCTAGTAAGCACGAGTCATCAACTCGTGCTGATTACGTCCCTGCCCTTTGTACACACCGCCCGTCGCTACTACCGATTGAATGGTTTAGTGAGATCTCGGGATTGGCGACGCCATGCCGCAAGGCGCGGCGCCGCCGAGAA
>AF293683_1Coeloplanabannwarthii
CGTTTATACTGTGAAACTGCAAATGGCTCATTAAATCAGTTATCGTCTATTTGATTGTGCCCC-TACTACATGGATAACCGTAGTAATTCTAGAGCTAATACATGCGAAAAGTCCCGACTTACGGAAGGGATGTATTTATTAGATTAAAAACCAACGCGTTTCTCCAGAGACGCTCCAAGGTGATTCATAATAACTGTTCGAATCGCACGGCCTCCGCGCCAGCGATGTTTCATTCGAGTTTCTGCCCTATCAACTTTCGATGGTAAGGTATTGGCTTACCATGGTTACAACGGGTAACGGAGAATTAGGGTTCGATTCCGGAGAGGGAGCCCGAGAAACGGCTACCACATCCAAGGAAGGCAGCAGGCGCGCAAATTACCCAATCCCGACTCGGGGAGGTAGTGACAATAAATAACGTTGCAGGCGCCAACGGCTTCTGCAGTCGGAATGAGTACAATATAACACCCTTAACGAGGAACAATTGGAGGGCAAGTCTGGTGCCAGCAGCCGCGGTAATTCCAGCTCCAATAGCGTATATTAAAGTTGTTGCAGTTAAAAAGCTCGTAGTTGGACTTCGGAACTGGCCGATTGGTCCGCCCTCCGGGTTG-AGTACTGATCGGTCTGTTCTTCTTCGCGAAGACTGCGTGTGCCCTTAACTGGGTGTGCGTGGGATTCACGACGTTTACTTTGAAAAAATTAGAGTGTTCAAAGCAGGCAATCGCTTGAATATCTCAGCATGGAATAATAGAATAGGACTTTGGTCTTATTTTGTTGGTTTCCGAGACCGAAGTAATGATTAATAGGGACAGTTGGGGGCATTCGTATTTCATTGTCAGAGGTGAAATTCTTGGATTTATGAAAGACGAACTTCTGCGAAAGCATTTGCCAAGGATGTTTTCATTAATCAAGAACGAAAGTTGGAGGCTCGAAGACGATCAGATACCGTCCTAGTTCCAACCATAAACGATGCCGTCTGCGGATCGGCGGATGTTCACTTAAAGCACCGTCGGCACGCTATGAGAAATCAAAGACTTCGGGTTCC-GGGGGGAGTATGTTCGCAAGAATGAAACTTAAAGGAATTGACGGAAGGGCACCACCAGGAGTGGAA-CTGCGGTTTAATTTGACTCAACACGGGAAAACTCACCAGGTCCAGACATAGGAAGGATTGACAGATTGATAGCTCTTTCTTGATTCTATGGGTGGTGGTGCATGGCCGTTCTTAGTTGGTGGAGTGATTTGTCTGGTTAATTCCGTTAACGAACGAGACCTTAACCTGCTAAATAGTGACACAGTTCTTATGAAATGTGGTTCACTTCTTAGAGGGACTATCGGATTGAAGCCGATGGAAGTTTGAGGCAATAACAGGTCTGTGATGCCCTTAGATGTTCTGGGCCACACGCGCGTTACACTGATGAAGCCAGCGAGTATATCGCCTACACCGGAAGGTGCGGGTAATCTTGTGAAACTTCATCGTGCTGGGGATAGACCATTGCAATTATTGGTCTTGAACGAGGAATTCCTAGTAAGCACGAGTCATCAACTCGTGCTGATTACGTCCCTGCCCTTTGTACACACCGCCCGTCGCTACTACCGATTGAATGGTTTAGTGAGATCTCGGGATTGGCGACGCCATGCCGCAAGGCGCGGCGCCGCCGAGAA
>MF599309_1Coeloplanaastericolaisolate01979035
CTTTTATACTGTGAAACTGCGAATGGCTCATTAAATCAGTTATCGTCTATTTGATTGTGCCCCTTACTACATGGATAACCGTAGTAATTCTAGAGCTAATACATGCGAAAAGTCCCGACTTACGGAAGGGATGTATTTATTAGATTAAAAACCAACGCGTTTCTCCAGAGACGCTCCAAGGTGATTCATAATAACTGTTCGAATCGCACGGCCTCCGCGCCAGCGATGTTTCATTCGAGTTTCTGCCCTATCAACTTTCGATGGTAAGGTATTGGCTTACCATGGTTACAACGGGTAACGGAGAATTAGGGTTCGATTCCGGAGAGGGAGCCCGAGAAACGGCTACCACATCCAAGGAAGGCAGCAGGCGCGCAAATTACCCAATCCCGACTCGGGGAGGTAGTGACAATAAATAACGTTGCAGGCGCCAACGGCTTCTGCAGTCGGAATGAGTACAATATAACACCCTTAACGAGGAACAATTGGAGGGCAAGTCTGGTGCCAGCAGCCGCGGTAATTCCAGCTCCAATAGCGTATATTAAAGTTGTTGCAGTTAAAAAGCTCGTAGTTGGACTTCGGAACTGGCCGATTGGTCCGCCCTCCGGGTTG-AGTACTGATCGGTCTGTTCTTCTTCGCGAAGACTGCGTGTGCCCTTAACTGGGTGTGCGTGGGATTCACGACGTTTACTTTGAAAAAATTAGAGTGTTCAAAGCAGGCAATCGCTTGAATATCTCAGCATGGAATAATAGAATAGGACTTTGGTCTTATTTTGTTGGTTTCCGAGACCGAAGTAATGATTAATAGGGACAGTTGGGGGCATTCGTATTTCATTGTCAGAGGTGAAATTCTTGGATTTATGAAAGACGAACTTCTGCGAAAGCATTTGCCAAGGATGTTTTCATTAATCAAGAACGAAAGTTGGAGGCTCGAAGACGATCAGATACCGTCCTAGTTCCAACCATAAACGATGCCGTCTGCGGATCGGCGGATGTTCACTTAAAGCACCGTCGGCACGCTATGAGAAATCAAAGACTTCGGGTTCC-GGGGGGAGTATGTTCGCAAGAATGAAACTTAAAGGAATTGACGGAAGGGCACCACCAGGAGTGGAACCTGCGGTTTAATTTGACTCAACACGGGAAAACTCACCAGGTCCAGACATAGGAAGGATTGACAGATTGATAGCTCTTTCTTGATTCTATGGGTGGTGGTGCATGGCCGTTCTTAGTTGGTGGAGTGATTTGTCTGGTTAATTCCGTTAACGAACGAGACCTTAACCTGCTAAATAGTGACACAGTTCTTATGAAATGTGGTTCACTTCTTAGAGGGACTATCGGATTGAAGCCGATGGAAGTTTGAGGCAATAACAGGTCTGTGATGCCCTTAGATGTTCTGGGCCACACGCGCGTTACACTGATGAAGCCAGCGAGTATATCGCCTACACCGGAAGGTGCGGGTAATCTTGTGAAACTTCATCGTGCTGGGGATAGACCATTGCAATTATTGGTCTTGAACGAGGAATTCCTAGTAAGCACGAGTCATCAACTCGTGCTGATTACGTCCCTGCCCTTTGTACACACCGCCCGTCGCTACTACCGATTGAATGGTTTAGTGAGATCTCGGGATTGGCGACGCCATGCCGCAAGGCGCGGCGCCGCCGAGAA
>KT885943_1CoeloplanaloyaiisolateRS2013-2
CTTTTATACTGTGAAACTGCGAATGGCTCATTAAATCAGTTATCGTCTATTTGATTGTGCCCCTTACTACATGGATAACCGTAGTAATTCTAGAGCTAATACATGCGAAAAGTCCCGACTTACGGAAGGGATGTATTTATTAGATTAAAAACCAACGCGTTTCTCCAGAGACGCTCCAAGGTGATTCATAATAACTGTTCGAATCGCACGGCCTCCGCGCCAGCGATGTTTCATTCGAGTTTCTGCCCTATCAACTTTCGATGGTAAGGTATTGGCTTACCATGGTTACAACGGGTAACGGAGAATTAGGGTTCGATTCCGGAGAGGGAGCCCGAGAAACGGCTACCACATCCAAGGAAGGCAGCAGGCGCGCAAATTACCCAATCCCGACTCGGGGAGGTAGTGACAATAAATAACGTTGCAGGCGCCAACGGCTTCTGCAGTCGGAATGAGTACAATATAACACCCTTAACGAGGAACAATTGGAGGGCAAGTCTGGTGCCAGCAGCCGCGGTAATTCCAGCTCCAATAGCGTATATTAAAGTTGTTGCAGTTAAAAAGCTCGTAGTTGGACTTCGGAACTGGCCGATTGGTCCGCCCTNCGGGTTG-AGTACTGATCGGTCTGTTCTTCTTCGCGAAGACTGCGTGTGCCCTTAACTGGGTGTGCGTGGGATTCACGACGTTTACTTTGAAAAAATTAGAGTGTTCAAAGCAGGCAATCGCTTGAATATCTCAGCATGGAATAATAGAATAGGACTTTGGTCTTATTTTGTTGGTTTCCGAGACCGAAGTAATGATTAATAGGGACAGTTGGGGGCATTCGTATTTCATTGTCAGAGGTGAAATTCTTGGATTTATGAAAGACGAACTTCTGCGAAAGCATTTGCCAAGGATGTTTTCATTAATCAAGAACGAAAGTTGGAGGCTCGAAGACGATCAGATACCGTCCTAGTTCCAACCATAAACGATGCCGTCTGCGGATCGGCGGATGTTCACTTAAAGCACCGTCGGCACGCTATGAGAAATCAAAGACTTCGGGTTCC-GGGGGGAGTATGTTCGCAAGAATGAAACTTAAAGGAATTGACGGAAGGGCACCACCAGGAGTGGAACCTGCGGTTTAATTTGACTCAACACGGGAAAACTCACCAGGTCCAGACATAGGAAGGATTGACAGATTGATAGCTCTTTCTTGATTCTATGGGTGGTGGTGCATGGCCGTTCTTAGTTGGTGGAGTGATTTGTCTGGTTAATTCCGTTAACGAACGAGACCTTAACCTGCTAAATAGTGACACAGTTCTTATGAAATGTGGTTCACTTCTTAGAGGGACTATCGGATTGAAGCCGATGGAAGTTTGAGGCAATAACAGGTCTGTGATGCCCTTAGATGTTCTGGGCCACACGCGCGTTACACTGATGAAGCCAGCGAGTATATCGCCTACACCGGAAGGTGCGGGTAATCTTGTGAAACTTCATCGTGCTGGGGATAGACCATTGCAATTATTGGTCTTGAACGAGGAATTCCTAGTAAGCACGAGTCATCAACTCGTGCTGATTACGTCCCTGCCCTTTGTACACACCGCCCGTCGCTACTACCGATTGAATGGTTTAGTGAGATCTCGGGATTGGCGACGCCATGCCGCAAGGCGCGGCGCCGCCGAGAA
>KJ754157_1Coeloplanasp_PS-2014
CTTTTATACTGTGAAACTGCGAATGGCTCATTAAATCAGTTATCGTCTATTTGATTGTGCCCCTTACTACATGGATAACCGTAGTAATTCTAGAGCTAATACATGCGAAAAGTCCCGACTTACGGAAGGGATGTATTTATTAGATTAAAAACCAACGCGTTTCTCCAGAGACGCTCCAAGGTGATTCATAATAACTGTTCGAATCGCACGGCCTCCGCGCCAGCGATGTTTCATTCGAGTTTCTGCCCTATCAACTTTCGATGGTAAGGTATTGGCTTACCATGGTTACAACGGGTAACGGAGAATTAGGGTTCGATTCCGGAGAGGGAGCCCGAGAAACGGCTACCACATCCAAGGAAGGCAGCAGGCGCGCAAATTACCCAATCCCGACTCGGGGAGGTAGTGACAATAAATAACGTTGCAGGCGCCAACGGCTTCTGCAGTCGGAATGAGTACAATATAACACCCTTAACGAGGAACAATTGGAGGGCAAGTCTGGTGCCAGCAGCCGCGGTAATTCCAGCTCCAATAGCGTATATTAAAGTTGTTGCAGTTAAAAAGCTCGTAGTTGGACTTCGGAACTGGCCGATTGGTCCGCCCTTCGGGTTG-AGTACTGATCGGTCTGTTCTTCTTCGCGAAGACTGCGTGTGCCCTTAACTGGGTGTGCGTGGGATTCACGACGTTTACTTTGAAAAAATTAGAGTGTTCAAAGCAGGCAATCGCTTGAATATCTCAGCATGGAATAATAGAATAGGACTTTGGTCTTATTTTGTTGGTTTCCGAGACCGAAGTAATGATTAATAGGGACAGTTGGGGGCATTCGTATTTCATTGTCAGAGGTGAAATTCTTGGATTTATGAAAGACGAACTTCTGCGAAAGCATTTGCCAAGGATGTTTTCATTAATCAAGAACGAAAGTTGGAGGCTCGAAGACGATCAGATACCGTCCTAGTTCCAACCATAAACGATGCCGTCTGCGGATCGGCGGATGTTCACTTAAAGCACCGTCGGCACGCTATGAGAAATCAAAGACTTCGGGTTCC-GGGGGGAGTATGTTCGCAAGAATGAAACTTAAAGGAATTGACGGAAGGGCACCACCAGGAGTGGAACCTGCGGTTTAATTTGACTCAACACGGGAAAACTCACCAGGTCCAGACATAGGAAGGATTGACAGATTGATAGCTCTTTCTTGATTCTATGGGTGGTGGTGCATGGCCGTTCTTAGTTGGTGGAGTGATTTGTCTGGTTAATTCCGTTAACGAACGAGACCTTAACCTGCTAAATAGTGACACAGTTCTTATGAAATGTGGTTCACTTCTTAGAGGGACTATCGGATTGAAGCCGATGGAAGTTTGAGGCAATAACAGGTCTGTGATGCCCTTAGATGTTCTGGGCCACACGCGCGTTACACTGATGAAGCCAGCGAGTATATCGCCTACACCGGAAGGTGCGGGTAATCTTGTGAAACTTCATCGTGCTGGGGATAGACCATTGCAATTATTGGTCTTGAACGAGGAATTCCTAGTAAGCACGAGTCATCAACTCGTGCTGATTACGTCCCTGCCCTTTGTACACACCGCCCGTCGCTACTACCGATTGAATGGTTTAGTGAGATCTCGGGATTGGCGACGCCATGCCGCAAGGCGCGGCGCCGCCGAGAA
>HQ435813_1Coeloplanabocki
CTTTTATACTGTGAAACTGCGAATGGCTCATTAAATCAGTTATCGTCTATTTGATTGTGCCCCTTACTACATGGATAACCGTAGTAATTCTAGAGCTAATACATGCGAAAAGTCCCGACTTACGGAAGGGATGTATTTATTAGATTAAAAACCAACGCGTTTCTCCAGAGACGCTCCAAGGTGATTCATAATAACTGTTCGAATCGCACGGCCTCCGCGCCAGCGATGTTTCATTCGAGTTTCTGCCCTATCAACTTTCGATGGTAAGGTATTGGCTTACCATGGTTACAACGGGTAACGGAGAATTAGGGTTCGATTCCGGAGAGGGAGCCCGAGAAACGGCTACCACATCCAAGGAAGGCAGCAGGCGCGCAAATTACCCAATCCCGACTCGGGGAGGTAGTGACAATAAATAACGTTGCAGGCGCCAACGGCTTCTGCAGTCGGAATGAGTACAATATAACACCCTTAACGAGGAACAATTGGAGGGCAAGTCTGGTGCCAGCAGCCGCGGTAATTCCAGCTCCAATAGCGTATATTAAAGTTGTTGCAGTTAAAAAGCTCGTAGTTGGACTTCGGAACCGGCCGATTGGTCCGCCCTTCGGGTTG-AGTACTGATCGGTCTGTTCTTCTTCGCGAAGACTGCGTGTGCCCTTAACTGGGTGTGCGTGGGATTCACGACGTTTACTTTGAAAAAATTAGAGTGTTCAAAGCAGGCAATCGCTTGAATATCTCAGCATGGAATAATAGAATAGGACTTTGGTCTTATTTTGTTGGTTTCCGAGACCGAAGTAATGATTAATAGGGACAGTTGGGGGCATTCGTATTTCATTGTCAGAGGTGAAATTCTTGGATTTATGAAAGACGAACTTCTGCGAAAGCATTTGCCAAGGATGTTTTCATTAATCAAGAACGAAAGTTGGAGGCTCGAAGACGATCAGATACCGTCCTAGTTCCAACCATAAACGATGCCGTCTGCGGATCGGCGGATGTTCACTTAAAGCACCGTCGGCACGCTATGAGAAATCAAAGACTTCGGGTTCC-GGGGGGAGTATGTTCGCAAGAATGAAACTTAAAGGAATTGACGGAAGGGCACCACCAGGAGTGGAACCTGCGGTTTAATTTGACTCAACACGGGAAAACTCACCAGGTCCAGACATAGGAAGGATTGACAGATTGATAGCTCTTTCTTGATTCTATGGGTGGTGGTGCATGGCCGTTCTTAGTTGGTGGAGTGATTTGTCTGGTTAATTCCGTTAACGAACGAGACCTTAACCTGCTAAATAGTGACACAGTTCTTATGAAATGTGGTTCACTTCTTAGAGGGACTATCGGATTGAAGCCGATGGAAGTTTGAGGCAATAACAGGTCTGTGATGCCCTTAGATGTTCTGGGCCACACGCGCGTTACACTGATGAAGCCAGCGAGTATATCGCCTACACCGGAAGGTGCGGGTAATCTTGTGAAACTTCATCGTGCTGGGGATAGACCCTTGCAATTATGGGTCTTGAACGAGGAATTCCTAGTAAGCACGAGTCATCAACTCGTGCTGATTACGTCCCTGCCCTTTGTACACACCGCCCGTCGCTACTACCGATTGAATGGTTTAGTGAGATCTCGGGATTGGCGACGCCATGCCGCAAGGCGCGGCGCCGCCGAGAA
>MF599314_1Lobatolampeatetragonaisolate07426139
CTTTTATACTGTGAAACTGCGAATGGCTCATTAAATCAGTTATCGTCTATTTGATTATGCCC--TACTACATGGATAACCGTAGTAATTCTAGAGCTAATACATGCGAAAAGTCCCGACTTCTGGAAGGGATGTATTTATTAGATTAAAAACCAATGCGTTT----AACGACGCTCTCTGGTGATTCATAATAACTTATCGAATCGCATGGCCTCCGTGCCGGCGATGTTTCATTCGAGTTTCTGCCCTATCAACTTTCGATGGTAAGGTATTGGCTTA-CATGGTGACAACGGGTAACGGAGAATTAGGGTTCGATTCCGGAGAGGGAGCCCGAGAAACGGCTACCACATCCAAGGAAGGCAGCAGGCGCGCAAATTACCCAATCCCGACTCGGGGAGGTAGTGACAATAAATAACGTTGCAGGCGCCAACGGCTTCTGCAGTCGGAATGAGTACAATATAACACCCTTAACGAGGAACAATTGGA-GGCAAGTCTGGTGCCAGCAGCCGCGGTAATTCCAGCTCCAATAGCGTATATTAAAGTTGTTGCAGTTAAAAAGCTCGTAGTTGGATTTCGGAACCGGCCGATTGGTCCGTCCTCTGGATCG-TGTACTGATCGGTCTGTTCTTCTTCGCGAAGACCGCGCGTG-CCTTAACTGGGTGGGTGTGGGATTCGCGACGTTTACTTTGAAAAAATTAGAGTGTTCAAAGCAGGCAGCCGCTTGAATATCTCAGCATGGAATAATAGAATAGGACTTTGGTCTTATTTTGTTGGTTTCCGAGACCGAAGTAATGATTAATAGGGACAGTTGGGGGCATTCGTATTTCATTGTCAGAGGTGAAATTCTTGGATTTATGAAAGACGAACTTCTGCGAAAGCATTTGCCAAGGATGTTTTCATTAATCAAGAACGAAAGTTGGAGGCTCGAAGACGATCAGATACCGTCCTAGTTCCAACCATAAACGATGCCGTCTGCGGATCGGAGGTCGCTCATGT-AGGCTCCTTCGGCACGCTATGAGAAATCAAAGACTTCGGGTTCC-GGGGGGAGTATGTTCGCAAGAATGAAACTTAAAGGAATTGACGGAAGGGCACCACCAGGAGTGGAACCTGCGGTTTAATTTGACTCAACACGGGAAAACTCACCAGGTCCAGACATAGGAAGGATTGACAGATTGAGAGCTCTTTCTTGATTCTATGGGTGGTGGTGCATGGCCGTTCTTAGTTGGTGGAGTGATTTGTCTGGTTAATTCCGTTAACGAACGAGACCTTAACCTGCTAAATAGTGACGCGGTTCTTTTGAACCGTGGCTCGCTTCTTAGAGGGACTATCGGTCTTAAACCGATGGAAGTTTGAGGCAATAACAGGTCTGTGATGCCCTTAGATGTTCTGGGCCACACGCGCGTTACACTGATGAAGCCAGCGAGTGTATCGCCTTCACCGGAAGGTGCGGGTAATCTTGTGAAACTTCATCGTGCTGGGGATAGACCATTGCAATTATTGGTCTTGAACGAGGAATTCCTAGTAAGCACGAGTCATCAACTCGTGCTGATTACGTCCCTGCCCTTTGTACACACCGCCCGTCGCTACTACCGATTGAATGGTTTAGTGAGATCTCGAGATTGGCGACGCCATGCCGTCAGGCACGATGCCGCCGAGAA
>AF293678_1Pleurobrachiapileus
CTTTTATACGGTGAAACTGCGAATGGCTCATTAAATCAGTTATCGTCTATTTGATTGTGCCCT-TACTACATGGATAACCGTAGTAATTCTAGAGCTAATACATGCGAAAAGTCCCGACTTCTGGAAGGGGTGTATTTATTAGATT-AAAGCCAATGCGTTT----TACGACGCTTCTTGGTGATTCATAATAACTGTTCGAATCGCATGGCC-TCGAGCCGGCGATGTTTCATTCGAGTTTCTGCCCTATCAACTTTCGATGGTAAGGTATTGGCTTACCATGGTGACAACGGGTAACGGAGAATTAGGGTTCGATTCCGGAGAGGGAGCCCGAGAAACGGCTACCACATCCAAGGAAGGCAGCAGGCGCGCAAATTACCCAATCCCGATTCGGGGAGGTAGTGACAATAAATAACGTTGCAGGCGCCTACGGCTTCTGCAGTCGGAATGAGTACAATATAACACCCTTAACGAGGAACAATTGGAGGGCAAGTCTGGTGCCAGCAGCCGCGGTAATTCCAGCTCCAATAGCGTATATTAAAGTTGTTGCAGTTAAAAAGCTCGTAGTTGGACCTCGGAGCAGGTTGATTGGTCCGTCCTGAAGGATGCTGTACTGATCGGTCTGCTCTTCTTCGCGAAGACTCCGTGTGCCCTTAACTGGGTGGGCGAAGGATTCGCGACGTTTACTTTGAAAAAATTAGAGTGTTCAAAGCAGGCAATCGCTTGGATATCTCAGCATGGAATAATAGAATAGGACTTTGGTCTTATTTTGTTGGTTTCCGAGACCGAAGTAATGATTAATAGGGACAGTTGGGGGCATTCGTATTTCATTGTCAGAGGTGAAATTCTTGGATTTATGAAAGACGAACTACTGCGAAAGCATTTGCCAAGGATGTTTTCATTAATCAAGAACGAAAGTTGGAGGCTCGAAGACGATCAGATACCGTCCTAGTTCCAACCATAAACGATGCCGTCTGCGGATCGGAGGTCGCTCACAATAGGCTCCTTCGGCACGCTATGAGAAATCAAAGACTTCGGGTTCC-GGGGGGAGTATGTTCGCAAGAATGAAACTTAAAGGAATTGACGGAAGGGCACCACCAGGAGTGGAA-CTGCGGTTTAATTTGACTCAACACGGGAAAACTCACCAGGTCCAGACATAGGAAGGATTGACAGATTGATAGCTCTTTCTTGATTCTATGGGTGGTGGTGCATGGCCGTTCTTAGTTGGTGGAGTGATTTGTCTGGTTAATTCCGTTAACGAACGAGACCTTAACCTGCTAAATAGTGACACGGCTCTT-TGAGCCGTGGTTCACTTCTTAGAGGGACTATCGGCTTCAAGCCGATGGAAGTTTGAGGCAATAACAGGTCTGTGATGCCCTTAGATGTTCTGGGCCACACGCGCGTTACACTGATGAAGCCAGCGAGTATATCGCCTTCACCGGAAGGTGCGGGTAATCTTGTGAGACTTCATCGTGCTGGGGATAGACCATTGCAATTTTTGGTCTTGAACGAGGAATTCCTAGTAAGCATGAGTCATCAACTCGTGCTGATTACGTCCCTGCCCTTTGTACACACCGCCCGTCGCTACTACCGATTGAATGGTTTAGTGAGATCTCGGGATTGGAGACGTTGCGCCGCAAGGCACATCGTCCTCGAGAA
>AF293677_1Pleurobrachiabachei
CTTTTATACGGTGAAACTGCGAATGGCTCATTAAATCAGTTATCGTCTATTTGATTGTGCCCT-TACTACATGGATAACCGTAGTAATTCTAGAGCTAATACATGCGAAAAGTCCCGACTTCTGGAAGGGATGTATTTATTAGATT-AAAGCCAATGCGTTT----TACGACGCTTCTTGGTGATTCATAATAACTGTTCGAATCGCATGGCC-TCGAGCCGGCGATGTTTCATTCGAGTTTCTGCCCTATCAACTTTCGATGGTAAGGTATTGGCTTACCATGGTGACAACGGGTAACGGAGAATTAGGGTTCGATTCCGGAGAGGGAGCCCGAGAAACGGCTACCACATCCAAGGAAGGCAGCAGGCGCGCAAATTACCCAATCCCGATTCGGGGAGGTAGTGACAATAAATAACGTTGCAGGCGCCTACGGCTTCTGCAGTCGGAATGAGTACAATATAACACCCTTAACGAGGAACAATTGGAGGGCAAGTCTGGTGCCAGCAGCCGCGGTAATTCCAGCTCCAATAGCGTATATTAAAGTTGTTGCAGTTAAAAAGCTCGTAGTTGGACCTCGGAGCAGGTTGATTGGTCCGTCCTGAAGGATGCTGTACTGATCGGTCTGCTCTTCTTCGCGAAGACTCCGTGTGCCCTTAACTGGGTGGGCGAAGGATTCGCGACGTTTACTTTGAAAAAATTAGAGTGTTCAAAGCAGGCAATCGCTTGGATATCTCAGCATGGAATAATAGAATAGGACTTTGGTCTTATTTTGTTGGTTTCCGAGACCGAAGTAATGATTAATAGGGACAGTTGGGGGCATTCGTATTTCATTGTCAGAGGTGAAATTCTTGGATTTATGAAAGACGAACTACTGCGAAAGCATTTGCCAAGGATGTTTTCATTAATCAAGAACGAAAGTTGGAGGCTCGAAGACGATCAGATACCGTCCTAGTTCCAACCATAAACGATGCCGTCTGCGGATCGGAGGTCGCTCACAATAGGCTCCTTCGGCACGCTATGAGAAATCAAAGACTTCGGGTTCC-GGGGGGAGTATGTTCGCAAGAATGAAACTTAAAGGAATTGACGGAAGGGCACCACCAGGAGTGGAA-CTGCGGTTTAATTTGACTCAACACGGGAAAACTCACCAGGTCCAGACATAGGAAGGATTGACAGATTGATAGCTCTTTCTTGATTCTATGGGTGGTGGTGCATGGCCGTTCTTAGTTGGTGGAGTGATTTGTCTGGTTAATTCCGTTAACGAACGAGACCTTAACCTGCTAAATAGTGACACGGCTCTT-TGAGCCGTGGTTCACTTCTTAGAGGGACTATCGGCTTCAAGCCGATGGAAGTTTGAGGCAATAACAGGTCTGTGATGCCCTTAGATGTTCTGGGCCACACGCGCGTTACACTGATGAAGCCAGCGAGTATATCGCCTTCACCGGAAGGTGCGGGTAATCTTGTGAAACTTCATCGTGCTGGGGATAGACCATTGCAATTTTTGGTCTTGAACGAGGAATTCCTAGTAAGCATGAGTCATCAACTCGTGCTGATTACGTCCCTGCCCTTTGTACACACCGCCCGTCGCTACTACCGATTGAATGGTTTAGTGAGATCTCGGGATTGGAGACGTTGCGCCGCAAGGCACACCGTCCTCGAGAA
>AF293675_1UndescribedpleurobrachiidA
CTTTTATACGGTGAAACTGCGAATGGCTCATTAAATCAGTTATCGTCTATTTGATTGTGCCCT-TACCACATGGATAACCGTAGTAATTCTAGAGCTAATACATGCGAAAAGTCCCGACTTCTGGAAGGGATGTATTTATTAGATT-AAAGCCAATGCGTTT----TACGACGCTTCTTGGTGATTCATAATAACTGTTCGAATCGCATGGCC-TCGAGCCGGCGATGTCTCATTCGAGTTTCTGCCCTATCAACTTTCGATGGTAAGGTATTGGCTTACCATGGTGACAACGGGTAACGGAGAATTAGGGTTCGATTCCGGAGAGGGAGCCCGAGAAACGGCTACCACATCCAAGGAAGGCAGCAGGCGCGCAAATTACCCAATCCCGATTCGGGGAGGTAGTGACAATAAATAACGTTGCAGGCGCCTACGGCTTCTGCAGTCGGAATGAGTACAATATAACACCCTTAACGAGGAACAATTGGAGGGCAAGTCTGGTGCCAGCAGCCGCGGTAATTCCAGCTCCAATAGCGTATATTAAAGTTGTTGCAGTTAAAAAGCTCGTAGTTGGACCTCGGAGCAGGTTGATTGGTCCGTCCTGAAGGATGCTGTACTGATCGGTCTGCTCTTCTTCGCGAAGACTCCGTGTGCCCTTAACTGGGTGGGCGAAGGATTCGCGACGTTTACTTTGAAAAAATTAGAGTGTTCAAAGCAGGCAATCGCTTGGATGTCTCAGCATGGAATAATAGAATAGGACTTTGGTCTTATTTTGTTGGTTTCCGAGACCGAAGTAATGATTAATAGGGACAGTTGGGGGCATTCGTATTTCATTGTCAGAGGTGAAATTCTTGGATTTATGAAAGACGAACTACTGCGAAAGCATTTGCCAAGGATGTTTTCATTAATCAAGAACGAAAGTTGGAGGCTCGAAGACGATCAGATACCGTCCTAGTTCCAACCATAAACGATGCCGTCTGCGGATCGGAGGTCGCTCACAATAGGCTCCTTCGGCACGCTATGAGAAATCAAAGACTTCGGGTTCC-GGGGGGAGTATGTTCGCAAGAATGAAACTTAAAGGAATTGACGGAAGGGCACCACCAGGAGTGGAACCTGCGGTTTAATTTGACTCAACACGGGAAAACTCACCAGGTCCAGACATAGGAAGGATTGACAGATTGATAGCTCTTTCTTGATTCTATGGGTGGTGGTGCATGGCCGTTCTTAGTTGGTGGAGTGATTTGTCTGGTTAATTCCGTTAACGAACGAGACCTTAACCTGCTAAATAGTGACACGGCTCTT-TGAGCCGTGGTTCACCTCTTAGAGGGACTATCGGCTTCAAGCCGATGGAAGTTTGAGGCAATAACAGGTCTGTGATGCCCTTAGATGTTCTGGGCCACACGCGCGTTACACTGATGAAGCCAGCGAGTATATCGCCTTCACCGGAAGGTGCGGGTAATCTTGTGAAACTTCATCGTGCTGGGGATAGACCATTGCAATTTTTGGTCTTGAACGAGGAATTCCTAGTAAGCATGAGTCATCAACTCGTGCTGATTACGTCCCTGCCCTTTGTACACACCGCCCGTCGCTACTACCGATTGAATGGTTTAGTGAGATCTCGGGATTGGAGACGTTGCGCCGCAAGGCACACCGTCCTCGAGAA
>MF599334_1Pleurobrachiasp_1SouthCarolinaisolate22
CTTTTATACGGTGAAACTGCGAATGGCTCATTAAATCAGTTATCGTCTATTTGATTGTGCCCT-TACTACATGGATAACCGTAGTAATTCTAGAGCTAATACATGCGAAAAGTCCCGACTTCTGGAAGGGATGTATTTATTAGATT-AAAGCCAATGCGTTT----TACGACGCTTCTTGGTGATTCATAATAACTGTTCGAATCGCATGGCC-TCGAGCCGGCGATGTTTCATTCGAGTTTCTGCCCTATCAACTTTCGATGGTAAGGTATTGGCTTACCATGGTGACAACGGGTAACGGAGAATTAGGGTTCGATTCCGGAGAGGGAGCCCGAGAAACGGCTACCACATCCAAGGAAGGCAGCAGGCGCGCAAATTACCCAATCCCGACTCGGGGAGGTAGTGACAATAAATAACGTTGCAGGCGCCTACGGCTTCTGCAGTCGGAATGAGTACAATATAACACCCTTAACGAGGAACAATTGGAGGGCAAGTCTGGTGCCAGCAGCCGCGGTAATTCCAGCTCCAATAGCGTATATTAAAGTTGTTGCAGTTAAAAAGCTCGTAGTTGGACCTCGGAGCAGGTTGATTGGTCCGTCCTGAAGGATGCTGTACTGATCGGTCTGCTCTTCTTCGCGAAGACTCCGTGTGCCCTTAACTGGGTGGGCGAAGGATTCGCGACGTTTACTTTGAAAAAATTAGAGTGTTCAAAGCAGGCAATCGCTTGGATATCTCAGCATGGAATAATAGAATAGGACTTTGGTCTTATTTTGTTGGTTTCCGAGACCGAAGTAATGATTAATAGGGACAGTTGGGGGCATTCGTATTTCATTGTCAGAGGTGAAATTCTTGGATTTATGAAAGACGAACTACTGCGAAAGCATTTGCCAAGGATGTTTTCATTAATCAAGAACGAAAGTTGGAGGCTCGAAGACGATCAGATACCGTCCTAGTTCCAACCATAAACGATGCCGTCTGCGGATCGGAGGTCGCTCACAATAGGCTCCTTCGGCACGCTATGAGAAATCAAAGACTTCGGGTTCC-GGGGGGAGTATGTTCGCAAGAATGAAACTTAAAGGAATTGACGGAAGGGCACCACCAGGAGTGGAACCTGCGGTTTAATTTGACCCAACACGGGAAAACTCACCAGGTCCAGACATAGGAAGGATTGACAGATTGATAGCTCTTTCTTGATTCTATGGGTGGTGGTGCATGGCCGTTCTTAGTTGGTGGAGTGATTTGTCTGGTTAATTCCGTTAACGAACGAGACCTTAACCTGCTAAATAGTGACACGGCTCTT-TGAGCCGTGGTTCACTTCTTAGAGGGACTATCGGCTTCAAGCCGATGGAAGTTTGAGGCAATAACAGGTCTGTGATGCCCTTAGATGTTCTGGGCCACACGCGCGTTACACTGATGAAGCCAGCGAGTATATCGCCTTCACCGGAAGGTGCGGGTAATCTTGTGAAACTTCATCGTGCTGGGGATAGACCATTGCAATTTTTGGTCTTGAACGAGGAATTCCTAGTAAGCATGAGTCATCAACTCGTGCTGATTACGTCCCTGCCCTTTGTACACACCGCCCGTCGCTACTACCGATTGAATGGTTTAGTGAGATCTCGGGATTGGAGACGTTGTGCCGCGAGGCACACCGTCCTCGAGAA
>MF599335_1Pleurobrachiasp_2SouthCarolinaisolate23
????????????????????????GGCTCATTAAATCAGTTATCGTCTATTTGATTGTGCCCT-TACTACATGGATAACCGTAGTAATTCTAGAGCTAATACATGCGAAAAGTCCCGACTTCTGGAAGGGATGTATTTATTAGATT-AAAGCCAATGCGTTT----TACGACGCTTCTTGGTGATTCATAATAACTGTTCGAATCGCATGGCC-TCGAGCCGGCGATGTTTCATTCGAGTTTCTGCCCTATCAACTTTCGATGGTAAGGTATTGGCTTACCATGGTGACAACGGGTAACGGAGAATTAGGGTTCGATTCCGGAGAGGGAGCCCGAGAAACGGCTACCACATCCAAGGAAGGCAGCAGGCGCGCAAATTACCCAATCCCGACTCGGGGAGGTAGTGACAATAAATAACGTTGCAGGCGCCTACGGCTTCTGCAGTCGGAATGAGTACAATATAACACCCTTAACGAGGAACAATTGGAGGGCAAGTCTGGTGCCAGCAGCCGCGGTAATTCCAGCTCCAATAGCGTATATTAAAGTTGTTGCAGTTAAAAAGCTCGTAGTTGGACCTCGGAGCAGGTTGATTGGTCCGTCCTGAAGGATGCTGTACTGATCGGTCTGCTCTTCTTCGCGAAGACTCCGTGTGCCCTTAACTGGGTGGGCGAAGGATTCGCGACGTTTACTTTGAAAAAATTAGAGTGTTCAAAGCAGGCAATCGCTTGGATATCTCAGCATGGAATAATAGAATAGGACTTTGGTCTTATTTTGTTGGTTTCCGAGACCGAAGTAATGATTAATAGGGACAGTTGGGGGCATTCGTATTTCATTGTCAGAGGTGAAATTCTTGGATTTATGAAAGACGAACTACTGCGAAAGCATTTGCCAAGGATGTTTTCATTAATCAAGAACGAAAGTTGGAGGCTCGAAGACGATCAGATACCGTCCTAGTTCCAACCATAAACGATGCCGTCTGCGGATCGGAGGTCGCTCACAATAGGCTCCTTCGGCACGCTATGAGAAATCAAAGACTTCGGGTTCC-GGGGGGAGTATGTTCGCAAGAATGAAACTTAAAGGAATTGACGGAAGGGCACCACCAGGAGTGGAACCTGCGGTTTAATTTGACCCAACACGGGAAAACTCACCAGGTCCAGACATAGGAAGGATTGACAGATTGATAGCTCTTTCTTGATTCTATGGGTGGTGGTGCATGGCCGTTCTTAGTTGGTGGAGTGATTTGTCTGGTTAATTCCGTTAACGAACGAGACCTTAACCTGCTAAATAGTGACACGGCTCTT-TGAGCCGTGGTTCACTTCTTAGAGGGACTATCGGCTTCAAGCCGATGGAAGTTTGAGGCAATAACAGGTCTGTGATGCCCTTAGATGTTCTGGGCCACACGCGCGTTACACTGATGAAGCCAGCGAGTATATCGCCTTCACCGGAAGGTGCGGGTAATCTTGTGAAACTTCATCGTGCTGGGGATAGACCATTGCAATTTTTGGTCTTGAACGAGGAATTCCTAGTAAGCATGAGTCATCAACTCGTGCTGATTACGTCCCTGCCCTTTGTACACACCGCCCGTCGCTACTACCGATTGAATGGTTTAGTGAGATCTCGGGATTGGAGACGTTGTGCCGCGAGGCACACCGTCCTCGAGAA
>KJ754154_1Pleurobrachiabrunnea
CTTTTATACGGTGAAACTGCGAATGGCTCATTAAATCAGTTATCGTCTATTTGATTGTGCCCT-TACTACATGGATAACCGTAGTAATTCTAGAGCTAATACATGCGAAAAGTCCCGACTTCTGGAAGGGATGTATTTATTAGATT-AAAGCCAATGCGTTT----TACGACGCTTCTTGGTGATTCATAATAACTGTTCGAATCGCATGGCC-TCGAGCCGGCGATGTTTCATTCGAGTTTCTGCCCTATCAACTTTCGATGGTAAGGTATTGGCTTACCATGGTGACAACGGGTAACGGAGAATTAGGGTTCGATTCCGGAGAGGGAGCCCGAGAAACGGCTACCACATCCAAGGAAGGCAGCAGGCGCGCAAATTACCCAATCCCGACTCGGGGAGGTAGTGACAATAAATAACGTTGCAGGCGCCTACGGCTTCTGCAGTCGGAATGAGTACAATATAACACCCTTAACGAGGAACAATTGGAGGGCAAGTCTGGTGCCAGCAGCCGCGGTAATTCCAGCTCCAATAGCGTATATTAAAGTTGTTGCAGTTAAAAAGCTCGTAGTTGGACCTCGGAGCAGGTTGATTGGTCCGTCCTGAAGGATGCTGTACTGATCGGTCTGCTCTTCTTCGCGAAGACTCCGTGTGCCCTTAACTGGGTGGGCGAAGGATTCGCGACGTTTACTTTGAAAAAATTAGAGTGTTCAAAGCAGGCAATCGCTTGGATATCTCAGCATGGAATAATAGAATAGGACTTTGGTCTTATTTTGTTGGTTTCCGAGACCGAAGTAATGATTAATAGGGACAGTTGGGGGCATTCGTATTTCATTGTCAGAGGTGAAATTCTTGGATTTATGAAAGACGAACTACTGCGAAAGCATTTGCCAAGGATGTTTTCATTAATCAAGAACGAAAGTTGGAGGCTCNAAGACGATCAGATACCGTCCTAGTTCCAACCATAAACGATGCCGTCTGCGGATCGGAGGTCGNNNNNNNNNNNNNNNNNNNNNNCGCTATGAGAAATCAAAGACTTCGGGTTCC-GGGGGGAGTATGTTCGCAAGAATGAAACTTAAAGGAATTGACGGAAGGGCACCACCAGGAGTGGAACCTGCGGTTTAATTTGACTCAACACGGGAAAACTCACCAGGTCCAGACATAGGAAGGATTGACAGATTGATAGCTCTTTCTTGATTCTATGGGTGGTGGTGCATGGCCGTTCTTAGTTGGTGGAGTGATTTGTCTGGTTAATTCCGTTAACGAACGAGACCTTAACCTGCTAAATAGTGACACGGCTCTT-TGAGCCGTGGTTCACTTCTTAGAGGGACTATCGGCTTCAAGCCGATGGAAGTTTGAGGCAATAACAGGTCTGTGATGCCCTTAGATGTTCTGGGCCACACGCGCGTTACACTGATGAAGCCAGCGAGTATATCGCCTTCACCGGAAGGTGCGGGTAATCTTGTGAAACTTCATCGTGCTGGGGATAGACCATTGCAATTTTTGGTNTTGAACGAGGAATTCCTAGTAAGCATGAGTCATCAACTCGTGCTGATTACGTCCCTGCCCTTTGTACACACCGCCCGTCGCTACTACCGATTGAATGGTTTAGTGAGATCTCGGGATTGGAGACGTTGTGCCGCGAGGCACACCGTCCTCGAGAA
>MF599313_1Pleurobrachiapileusisolate2
CTTTTATACGGTGAAACTGCGAATGGCTCATTAAATCAGTTATCGTCTATTTGATTGTGCCCT-TACTACATGGATAACCGTAGTAATTCTAGAGCTAATACATGCGAAAAGTCCCGACTTCTGGAAGGGATGTATTTATTAGATT-AAAGCCAATGCGTTT----TACGACGCTTCTTGGTGATTCATAATAACTGTTCGAATCGCATGGCC-TCGAGCCGGCGATGTTTCATTCGAGTTTCTGCCCTATCAACTTTCGATGGTAAGGTATTGGCTTACCATGGTGACAACGGGTAACGGAGAATTAGGGTTCGATTCCGGAGAGGGAGCCCGAGAAACGGCTACCACATCCAAGGAAGGCAGCAGGCGCGCAAATTACCCAATCCCGATTCGGGGAGGTAGTGACAATAAATAACGTTGCAGGCGCCTACGGCTTCTGCAGTCGGAATGAGTACAATATAACACCCTTAACGAGGAACAATTGGAGGGCAAGTCTGGTGCCAGCAGCCGCGGTAATTCCAGCTCCAATAGCGTATATTAAAGTTGTTGCAGTTAAAAAGCTCGTAGTTGGACCTCGGAGCAGGTTGATTGGTCCGTCCTGAAGGATGCTGTACTGATCGGTCTGCTCTTCTTCGCGAAGACTCCGTGTGCCCTTAACTGGGTGGGCGAAGGATTCGCGACGTTTACTTTGAAAAAATTAGAGTGTTCAAAGCAGGCAATCGCTTGGATATCTCAGCATGGAATAATAGAATAGGACTTTGGTCTTATTTTGTTGGTTTCCGAGACCGAAGTAATGATTAATAGGGACAGTTGGGGGCATTCGTATTTCATTGTCAGAGGTGAAATTCTTGGATTTATGAAAGACGAACTACTGCGAAAGCATTTGCCAAGGATGTTTTCATTAATCAAGAACGAAAGTTGGAGGCTCGAAGACGATCAGATACCGTCCTAGTTCCAACCATAAACGATGCCGTCTGCGGATCGGAGGTCGCTCACAATAGGCTCCTTCGGCACGCTATGAGAAATCAAAGACTTCGGGTTCC-GGGGGGAGTATGTTCGCAAGAATGAAACTTAAAGGAATTGACGGAAGGGCACCACCAGGAGTGGAACCTGCGGTTTAATTTGACTCAACACGGGAAAACTCACCAGGTCCAGACATAGGAAGGATTGACAGATTGATAGCTCTTTCTTGATTCTATGGGTGGTGGTGCATGGCCGTTCTTAGTTGGTGGAGTGATTTGTCTGGTTAATTCCGTTAACGAACGAGACCTTAACCTGCTAAATAGTGACACGGCTCTT-TGAGCCGTGGTTCACTTCTTAGAGGGACTATCGGCTTCAAGCCGATGGAAGTTTGAGGCAATAACAGGTCTGTGATGCCCTTAGATGTTCTGGGCCACACGCGCGTTACACTGATGAAGCCAGCGAGTATATCGCCTTCACCGGAAGGTGCGGGTAATCTTGTGAAACTTCATCGTGCTGGGGATAGACCATTGCAATTTTTGGTCTTGAACGAGGAATTCCTAGTAAGCATGAGTCATCAACTCGTGCTGATTACGTCCCTGCCCTTTGTACACACCGCCCGTCGCTACTACCGATTGAATGGTTTAGTGAGATCTCGGGATTGGAGACGTTGCGCCGCAAGGCACATCGTCCTCGAGAA
>AF100944_1Hormiphorasp_
CTTTTATACGGTGAAACTGCGAATGGCTCATTAAATCAGTTATCGTCTATTTGATTGTGCCCT-TACTACATGGATAACCGTAGTAATTCTAGAGCTAATACATGCGAAAAGTCCCGACTTCTGGAAGGGATGTATTTATTAGATT-AAAGCCAATGCGTTT----TACGACGCTTCTTGGTGATTCATAATAACTGTTCGAATCGCATGGCC-TCGAGCCGGCGATGTTTCATTCGAGTTTCTGCCCTATCAACTTTCGATGGTAAGGTATTGGCTTACCATGGTGACAACGGGTAACGGAGAATTAGGGTTCGATTCCGGAGAGGGAGCCCGAGAAACGGCTACCACATCCAAGGAAGGCAGCAGGCGCGCAAATTACCCAATCCCGATTCGGGGAGGTAGTGACAATAAATAACGTTGCAGGCGCCTACGGCTTCTGCAGTCGGAATGAGTACAATATAACACCCTTAACGAGGAACAATTGGAGGGCAAGTCTGGTGCCAGCAGCCGCGGTAATTCCAGCTCCAATAGCGTATATTAAAGTTGTTGCAGTTAAAAAGCTCGTAGTTGGACCTCGGAGCAGGTTGATTGGTCCGTCCTGAAGGATGCTGTACTGATCGGTCTGCTCTTCTTCGCGAAGACTCCGTGTGCCCTTAACTGGGTGGGCGAAGGATTCGCGACGTTTACTTTGAAAAAATTAGAGTGTTCAAAGCAGGCAATCGCTTGGATATCTCAGCATGGAATAATAGAATAGGACTTTGGTCTTATTTTGTTGGTTTCCGAGACCGAAGTAATGATTAATAGGGACAGTTGGGGGCATTCGTATTTCATTGTCAGAGGTGAAATTCTTGGATTTATGAAAGACGAACTACTGCGAAAGCATTTGCCAAGGATGTTTTCATTAATCAAGAACGAAAGTTGGAGGCTCGAAGACGATCAGATACCGTCCTAGTTCCAACCATAAACGATGCCGTCTGCGGATCGGAGGTCGCTCACAATAGGCTCCTTCGGCACGCTATGAGAAATCAAAGACTTCGGGTTCC-GGGGGGAGTATGTTCGCAAGAATGAAACTTAAAGGAATTGACGGAAGGGCACCACCAGGAGTGGAACCTGCGGTTTAATTTGACTCAACACGGGAAAACTCACCAGGTCCAGACATAGGAAGGATTGACAGATTGATAGCTCTTTCTTGATTCTATGGGTGGTGGTGCATGGCCGTTCTTAGTTGGTGGAGTGATTTGTCTGGTTAATTCCGTTAACGAACGAGACCTTAACCTGCTAAATAGTGACACGGCTCTT-TGAGCCGTGGTTCACTTCTTAGAGGGACTATCGGCTTCAAGCCGATGGAAGTTTGAGGCAATAACAGGTCTGTGATGCCCTTAGATGTTCTGGGCCACACGCGCGTTACACTGATGAAGCCAGCGAGTATATCGCCTTCACCGGAAGGTGCGGGTAATCTTGTGAAACTTCATCGTGCTGGGGATAGACCATTGCAATTTTTGGTCTTGAACGAGGAATTCCTAGTAAGCATGAGTCATCAACTCGTGCTGATTACGTCCCTGCCCTTTGTACACACCGCCCGTCGCTACTACCGATTGAATGGTTTAGTGAGATCTCGGGATTGGAGACGTTGCGCCGCAAGGCACACCGTCCTCGAGAA
>MF599304_1Pleurobrachiasp_LLM-2015isolate01979039
CTTTTATACGGTGAAACTGCGAATGGCTCATTAAATCAGTTATCGTCTATTTGATTGTGCCCT-TACTACATGGATAACCGTAGTAATTCTAGAGCTAATACATGCGAAAAGTCCCGACTTCTGGAAGGGATGTATTTATTAGATT-AAAGCCAATGCGTTT----TACGACGCTTCTTGGTGATTCATAATAACTGTTCGAATCGCATGGCC-TCGAGCCGGCGATGTTTCATTCGAGTTTCTGCCCTATCAACTTTCGATGGTAAGGTATTGGCTTACCATGGTGACAACGGGTAACGGAGAATTAGGGTTCGATTCCGGAGAGGGAGCCCGAGAAACGGCTACCACATCCAAGGAAGGCAGCAGGCGCGCAACTTACCCACTCCCGGCACGGGGAGGTAGTGACAATAAATAACGTTGCAGGCGCCTACGGCTTCTGCAGTCGGAATGAGTACAATATAACACCCTTAACGAGGAACAATTGGAGGGCAAGTCTGGTGCCAGCAGCCGCGGTAATTCCAGCTCCAATAGCGTATATTAAAGTTGTTGCAGTTAAAAAGCTCGTAGTTGGACCTCGGAGCAGGTTGATTGGTCCGTCCTGAAGGATGCTGTACTGATCGGTCTGCTCTTCTTCGCGAAGACTCCGTGTGCCCTTAACTGGGTGGGCGAAGGATTCGCGACGTTTACTTTGAAAAAATTAGAGTGTTCAAAGCAGGCAATCGCTTGGATATCTCAGCATGGAATAATAGAATAGGACTTTGGTCTTATTTTGTTGGTTTCCGAGACCGAAGTAATGATTAATAGGGACAGTTGGGGGCATTCGTATTTCATTGTCAGAGGTGAAATTCTTGGATTTATGAAAGACGAACTACTGCGAAAGCATTTGCCAAGGATGTTTTCATTAATCAAGAACGAAAGTTGGAGGCTCGAAGACGATCAGATACCGTCCTAGTTCCAACCATAAACGATGCCGTCTGCGGATCGGAGGTCGCTCACAATAGGCTCCTTCGGCACGCTATGAGAAATCAAAGACTTCGGGTTCC-GGGGGGAGTATGTTCGCAAGAATGAAACTTAAAGGAATTGACGGAAGGGCACCACCAGGAGTGGAACCTGCGGTTTAATTTGACTCAACACGGGAAAACTCACCAGGTCCAGACATAGGAAGGATTGACAGATTGATAGCTCTTTCTTGATTCTATGGGTGGTGGTGCATGGCCGTTCTTAGTTGGTGGAGTGATTTGTCTGGTTAATTCCGTTAACGAACGAGACCTTAACCTGCTAAATAGTGACACGGCTCTT-TGAGCCGTGGTTCACTTCTTAGAGGGACTATCGGCTTCAAGCCGATGGAAGTTTGAGGCAATAACAGGTCTGTGATGCCCTTAGATGTTCTGGGCCACACGCGCGTTACACTGATGAAGCCAGCGAGTATATCGCCTTCACCGGAAGGTGCGGGTAATCTTGTGAAACTTCATCGTGCTGGGGATAGACCATTGCAATTTTTGGTCTTGAACGAGGAATTCCTAGTAAGCATGAGTCATCAACTCGTGCTGATTACGTCCCTGCCCTTTGTACACACCGCCCGTCGCTACTACCGATTGAATGGTTTAGTGAGATCTCGGGATTGGAGACGTTGCGCCGCAAGGCACATCGTCCTCGAGAA
>MF599326_1Pleurobrachiidaesp_GulfofMexicoisolate15
CTTTTATACGGTGAAACTGCGAATGGCTCATTAAATCAGTTATCGTCTATTTGATTGTGCCCT-TACTACATGGATAACCGTAGTAATTCTAGAGCTAATACATGCGAAAAGTCCCGACTTCTGGAAGGGATGTATTTATTAGATT-AAAGCCAATGCGTTT----TACGACGCTTCTTGGTGATTCATAATAACTGTTCGAATCGCATGGCC-TCGAGCCGGCGATGTTTCATTCGAGTTTCTGCCCTATCAACTTTCGATGGTAAGGTATTGGCTTACCATGGTGACAACGGGTAACGGAGAATTAGGGTTCGATTCCGGAGAGGGAGCCCGAGAAACGGCTACCACATCCAAGGAAGGCAGCAGGCGCGCAAATTACCCAATCCCGACTCGGGGAGGTAGTGACAATAAATAACGTTGCAGGCGCCTACGGCTTCTGCAGTCGGAATGAGTACAATATAACACCCTTAACGAGGAACAATTGGAGGGCAAGTCTGGTGCCAGCAGCCGCGGTAATTCCAGCTCCAATAGCGTATATTAAAGTTGTTGCAGTTAAAAAGCTCGTAGTTGGACCTCGGAGCAGGTTGATTGGTCCGTCCTGAAGGATGCTGTACTGATCGGTCTGCTCTTCTTCGCGAAGACTCCGTGTGCCCTTAACTGGGTGGGCGAAGGATTCGCGACGTTTACTTTGAAAAAATTAGAGTGTTCAAAGCAGGCAATCGCTTGGATATCTCAGCATGGAATAATAGAATAGGACTTTGGTCTTATTTTGTTGGTTTCCGAGACCGAAGTAATGATTAATAGGGACAGTTGGGGGCATTCGTATTTCATTGTCAGAGGTGAAATTCTTGGATTTATGAAAGACGAACTACTGCGAAAGCATTTGCCAAGGATGTTTTCATTAATCAAGAACGAAAGTTGGAGGCTCGAAGACGATCAGATACCGTCCTAGTTCCAACCATAAACGATGCCGTCTGCGGATCGGAGGTCGCTCACAATAGGCTCCTTCGGCACGCTATGAGAAATCAAAGACTTCGGGTTCC-GGGGGGAGTATGTTCGCAAGAATGAAACTTAAAGGAATTGACGGAAGGGCACCACCAGGAGTGGAACCTGCGGTTTAATTTGA--CAACACGGGAAAACTCACCAGGTCCAGACATAGGAAGGATTGACAGATTGATAGCTCTTTCTTGATTCTATGGGTGGTGGTGCATGGCCGTTCTTAGTTGGTGGAGTGATTTGTCTGGTTAATTCCGTTAACGAACGAGACCTTAACCTGCTAAATAGTGACACGGCTCTT-TGAGCCGTGGTTCACTTCTTAGAGGGACTATCGGCTTCAAGCCGATGGAAGTTTGAGGCAATAACAGGTCTGTGATGCCCTTAGATGTTCTGGGCCACACGCGCGTTACACTGATGAAGCCAGCGAGTATATCGCCTTCACCGGAAGGTGCGGGTAATCTTGTGAAACTTCATCGTGCTGGGGATAGACCATTGCAATTTTTGGTCTTGAACGAGGAATTCCTAGTAAGCATGAGTCATCAACTCGTGCTGATTACGTCCCTGCCCTTTGTACACACCGCCCGTCGCTACTACCGATTGAATGGTTTAGTGAGATCTCGGGATTGGAGACGTTGTGCCGCGAGGCACACCGTCCTCGAGAA
>MF599322_1Pukiafalcataisolate11
CTTTTATACGGTGAAACTGCGAATGGCTCATTAAATCAGTTATCGTCTATTTGATTGTGCCCT-TACTACATGGATAACCGTAGTAATTCTAGAGCTAATACATGCGAAAAGTCCCGACTTCTGGAAGGGATGTATTTATTAGATT-AAAGCCAATGCGTTT----CACGACGCTTCTTGGTGATTCATAATAACTGTTCGAATCGCATGGCC-TCGAGCCGGCGATGTTTCATTCGAGTTTCTGCCCTATCAACTTTCGATGGTAAGGTATTGGCTTACCATGGTGACAACGGGTAACGGAGAATTAGGGTTCGATTCCGGAGAGGGAGCCCGAGAAACGGCTACCACATCCAAGGAAGGCAGCAGGCGCGCAAATTACCCAATCCCGACTCGGGGAGGTAGTGACAATAAATAACGTTGCAGGCGCCTACGGCTTCTGCAGTCGGAATGAGTACAATATAACACCCTTAACGAGGAACAATTGGAGGGCAAGTCTGGTGCCAGCAGCCGCGGTAATTCCAGCTCCAATAGCGTATATTAAAGTTGTTGCAGTTAAAAAGCTCGTAGTTGGACCTCGGAGCAGGTTGATTGGTCCGCCCTGAAGGGTGCTGTACTGATCGGTCTGCTCTTCTTCGCGAAGACTCCGTGTGCCCTTAACTGGGTGGGCGAAGGATTCGCGACGTTTACTTTGAAAAAATTAGAGTGTTCAAAGCAGGCAATCGCTTGGATATCTCAGCATGGAATAATAGAATAGGACTTTGGTCTTATTTTGTTGGTTTCCGAGACCGAAGTAATGATTAATAGGGACAGTTGGGGGCATTCGTATTTCATTGTCAGAGGTGAAATTCTTGGATTTATGAAAGACGAACTACTGCGAAAGCATTTGCCAAGGATGTTTTCATTAATCAAGAACGAAAGTTGGAGGCTCGAAGACGATCAGATACCGTCCTAGTTCCAACCATAAACGATGCCGTCTGCGGATCGGAGGTCGCTGACTATAGGCTCCTTCGGCACGCTATGAGAAATCAAAGACTTCGGGTTCC-GGGGGGAGTATGTTCGCAAGAATGAAACTTAAAGGAATTGACGGAAGGGCACCACCAGGAGTGGAACCTGCGGTTTAATTTGACTCAACACGGGAAAACTCACCAGGTCCAGACATAGGAAGGATTGACAGATTGATAGCTCTTTCTTGATTCTATGGGTGGTGGTGCATGGCCGTTCTTAGTTGGTGGAGTGATTTGTCTGGTTAATTCCGTTAACGAACGAGACCTTAACCTGCTAAATAGTGACACGGCTCTC-TGAGCCGTGGTTCACTTCTTAGAGGGACTATCGGTTTCAAGCCGATGGAAGTTTGAGGCAATAACAGGTCTGTGATGCCCTTAGATGTTCTGGGCCACACGCGCGTTACACTGATGAAGCCAGCGAGTGTATCGCCTTCACCGGAAGGTGCGGGTAATCTTGTGAAACTTCATCGTGCTGGGGATAGACCATTGCAATTATTGGTCTTGAACGAGGAATTCCTAGTAAGCATGAGTCATCAACTCGTGCTGATTACGTCCCTGCCCTTTGTACACACCGCCCGTCGCTACTACCGATTGAATGGTTTAGTGAGATCTCGGGATTGGAGACTTTGTGTCGCAAGGCACACCGTCCTCGAGAA
>KJ859219_1Pleurobrachiaglobosa
CTTTTATACGGTGAAACTGCGAATGGCTCATTAAATCAGTTATCGTCTATTTGATTGTGCCCT-TACTACATGGATAACCGTAGTAATTCTAGAGCTAATACATGCGAAAAGTCCCGACTTCTGGAAGGGATGTATTTATTAGATT-AAAGCCAATGCGTTT----CACGACGCTTCTTGGTGATTCATAATAACTGTTCGAATCGCATGGCC-TCGAGCCGGCGATGTTTCATTCGAGTTTCTGCCCTATCAACTTTCGATGGTAAGGTATTGGCTTACCATGGTGACAACGGGTAACGGAGAATTAGGGTTCGATTCCGGAGAGGGAGCCCGAGAAACGGCTACCACATCCAAGGAAGGCAGCAGGCGCGCAAATTACCCAATCCCGACTCGGGGAGGTAGTGACAATAAATAACGTTGCAGGCGCCTACGGCTTCTGCAGTCGGAATGAGTACAATATAACACCCTTAACGAGGAACAATTGGAGGGCAAGTCTGGTGCCAGCAGCCGCGGTAATTCCAGCTCCAATAGCGTATATTAAAGTTGTTGCAGTTAAAAAGCTCGTAGTTGGACCTCGGAGCAGGTTGATTGGTCCGCCCTGAAGGGTGCTGTACTGATCGGTCTGCTCTTCTTCGCGAAGACTCCGTGTGCCCTTAACTGGGTGGGCGAAGGATTCGCGACGTTTACTTTGAAAAAATTAGAGTGTTCAAAGCAGGCAATCGCTTGGATATCTCAGCATGGAATAATAGAATAGGACTTTGGTCTTATTTTGTTGGTTTCCGAGACCGAAGTAATGATTAATAGGGACAGTTGGGGGCATTCGTATTTCATTGTCAGAGGTGAAATTCTTGGATTTATGAAAGACGAACTACTGCGAAAGCATTTGCCAAGGATGTTTTCATTAATCAAGAACGAAAGTTGGAGGCTCGAAGACGATCAGATACCGTCCTAGTTCCAACCATAAACGATGCCGTCTGCGGATCGGAGGTCGCTGACTATAGGCTCCTTCGGCACGCTATGAGAAATCAAAGACTTCGGGTTCC-GGGGGGAGTATGTTCGCAAGAATGAAACTTAAAGGAATTGACGGAAGGGCACCACCAGGAGTGGAACCTGCGGTTTAATTTGACTCAACACGGGAAAACTCACCAGGTCCAGACATAGGAAGGATTGACAGATTGATAGCTCTTTCTTGATTCTATGGGTGGTGGTGCATGGCCGTTCTTAGTTGGTGGAGTGATTTGTCTGGTTAATTCCGTTAACGAACGAGACCTTAACCTGCTAAATAGTGACACGGCTCTC-TGAGCCGTGGTTCACTTCTTAGAGGGACTATCGGTTTCAAGCCGATGGAAGTTTGAGGCAATAACAGGTCTGTGATGCCCTTAGATGTTCTGGGCCACACGCGCGTTACACTGATGAAGCCAGCGAGTGTATCGCCTTCACCGGAAGGTGCGGGTAATCTTGTGAAACTTCATCGTGCTGGGGATAGACCATTGCAATTATTGGTCTTGAACGAGGAATTCCTAGTAAGCATGAGTCATCAACTCGTGCTGATTACGTCCCTGCCCTTTGTACACACCGCCCGTCGCTACTACCGATTGAATGGTTTAGTGAGATCTCGGGATTGGAGACGTTGTGCCGCAAGGCACACCGTCCTCGAGAA
>AF293676_1Hormiphoraplumosa
CTTTTATACGGTGAAACTGCGAATGGCTCATTAAATCAGTTATCGTCTATTTGATTGTGCCCT-TACTACATGGATAACCGTAGTAATTCTAGAGCTAATACATGCGAAAAGTCCCGACTTCTGGAAGGGATGTATTTATTAGATT-AAAGCCAATGCGTTT----CACGACGCTCTTTGGTGATTCATAATAACTGTTCGAATCGCATGGCC-ACGAGCCGGCGATGTTTCATTCGAGTTTCTGCCCTATCAACTTTCGATGGTAAGGTATTGGCTTACCATGGTGACAACGGGTAACGGAGAATTAGGGTTCGATTCCGGAGAGGGAGCCCGAGAAACGGCTACCACATCCAAGGAAGGCAGCAGGCGCGCAAATTACCCAATCCCGATTCGGGGAGGTAGTGACAATAAATAACGTTGCAGGCGCCAACGGCTTCTGCAGTCGGAATGAGTACAATATAACACCCTTAACGAGGAACAATTGGAGGGCAAGTCTGGTGCCAGCAGCCGCGGTAATTCCAGCTCCAATAGCGTATATTAAAGTTGTTGCAGTTAAAAAGCTCGTAGTTGGACCTCGGGGCAGGTCGATTGGTCCGTCCTCAAGGATGCTGTACTGATCGGTCTGCTCTTCTTCGCGAAGACTCCGTGTGCCCTTAACTGGGTGGGCGAAGGATTCGCGACGTTTACTTTGAAAAAATTAGAGTGTTCAAAGCAGGCAATCGCTTGGATATCTCAGCATGGAATAATAGAATAGGACTTTGGTCTTATTTTGTTGGTTTCCGAGACCGAAGTAATGATTAATAGGGACAGTTGGGGGCATTCGTATTTCATTGTCAGAGGTGAAATTCTTGGATTTATGAAAGACGAACTACTGCGAAAGCATTTGCCAAGGATGTTTTCATTAATCAAGAACGAAAGTTGGAGGCTCGAAGACGATCAGATACCGTCCTAGTTCCAACCATAAACGATGCCGTCTGCGGATCGGAGGTCGCTCACAATAGGCTCCTTCGGCACGCTATGAGAAATCAAAGACTTCGGGTTCC-GGGGGGAGTATGTTCGCAAGAATGAAACTTAAAGGAATTGACGGAAGGGCACCACCAGGAGTGGAACCTGCGGTTTAATTTGACTCAACACGGGAAAACTCACCAGGTCCAGACATAGGAAGGATTGACAGATTGATAGCTCTTTCTTGATTCTATGGGTGGTGGTGCATGGCCGTTCTTAGTTGGTGGAGTGATTTGTCTGGTTAATTCCGTTAACGAACGAGACCTTAACCTGCTAAATAGTGACACGGCTCTT-TGAGCCGTGGTTCACTTCTTAGAGGGACTATCGGTTTCANGCCGATGGAAGTTTGAGGCAATAACAGGTCTGTGATGCCCTTAGATGTTCTGGGCCACACGCGCGTTACACTGATGAAGCCAGCGAGTATATCGCCTTCACCGGAAGGTGCGGGTAATCTTGTGAAACTTCATCGTGCTGGGGATAGACCATTGCAATTATTGGTCTTGAACGAGGAATTCCTAGTAAGCATGAGTCATCAACTCGTGCTGATTACGTCCCTGCCCTTTGTACACACCGCCCGTCGCTACTACCGATTGAATGGTTTAGTGAGATCTCGGGATTGGTGACGTTGCGCCGCAAGGCACACCGTCGTCGAGAA
>MF599328_1Hormiphoracalifornensisisolate03539694
CTTTTATACGGTGAAACTGCGAATGGCTCATTAAATCAGTTATCGTCTATTTGATTGTGCCCT-TACTACATGGATAACCGTAGTAATTCTAGAGCTAATACATGCGAAAAGTCCCGACTTCTGGAAGGGATGTATTTATTAGATT-AAAGCCAATGCGTTT----CACGACGCTCTTTGGTGATTCATAATAACTGTTCGAATCGCATGGCC-ACGAGCCGGCGATGTTTCATTCGAGTTTCTGCCCTATCAACTTTCGATGGTAAGGTATTGGCTTACCATGGTGACAACGGGTAACGGAGAATTAGGGTTCGATTCCGGAGAGGGAGCCCGAGAAACGGCTACCACATCCAAGGAAGGCAGCAGGCGCGCAAATTACCCAATCCCGATTCGGGGAGGTAGTGACAATAAATAACGTTGCAGGCGCCAACGGCTTCTGCAGTCGGAATGAGTACAATATAACACCCTTAACGAGGAACAATTGGAGGGCAAGTCTGGTGCCAGCAGCCGCGGTAATTCCAGCTCCAATAGCGTATATTAAAGTTGTTGCAGTTAAAAAGCTCGTAGTTGGACCTCGGGGCAGGTCGATTGGTCCGTCCTCAAGGATGCTGTACTGATCGGTCTGCTCTTCTTCGCGAAGACTCCGTGTGCCCTTAACTGGGTGGGCGAAGGATTCGCGACGTTTACTTTGAAAAAATTAGAGTGTTCAAAGCAGGCAATCGCTTGGATATCTCAGCATGGAATAATAGAATAGGACTTTGGTCTTATTTTGTTGGTTTCCGAGACCGAAGTAATGATTAATAGGGACAGTTGGGGGCATTCGTATTTCATTGTCAGAGGTGAAATTCTTGGATTTATGAAAGACGAACTACTGCGAAAGCATTTGCCAAGGATGTTTTCATTAATCAAGAACGAAAGTTGGAGGCTCGAAGACGATCAGATACCGTCCTAGTTCCAACCATAAACGATGCCGTCTGCGGATCGGAGGTCGCTCACAATAGGCTCCTTCGGCACGCTATGAGAAATCAAAGACTTCGGGTTCC-GGGGGGAGTATGTTCGCAAGAATGAAACTTAAAGGAATTGACGGAAGGGCACCACCAGGAGTGGAACCTGCGGTTTAATTTGACTCAACACGGGAAAACTCACCAGGTCCAGACATAGGAAGGATTGACAGATTGATAGCTCTTTCTTGATTCTATGGGTGGTGGTGCATGGCCGTTCTTAGTTGGTGGAGTGATTTGTCTGGTTAATTCCGTTAACGAACGAGACCTTAACCTGCTAAATAGTGACACGGCTCTT-TGAGCCGTGGTTCACTTCTTAGAGGGACTATCGGTTTCAAGCCGATGGAAGTTTGAGGCAATAACAGGTCTGTGATGCCCTTAGATGTTCTGGGCCACACGCGCGTTACACTGATGAAGCCAGCGAGTATATCGCCTTCACCGGAAGGTGCGGGTAATCTTGTGAAACTTCATCGTGCTGGGGATAGACCATTGCAATTATTGGTCTTGAACGAGGAATTCCTAGTAAGCATGAGTCATCAACTCGTGCTGATTACGTCCCTGCCCTTTGTACACACCGCCCGTCGCTACTACCGATTGAATGGTTTAGTGAGATCTCGGGATTGGTGACGTTGCGCCGCAAGGCACACCGTCGTCGAGAA
>MF599324_1Lobatasp_Chileisolate13
CTTTTATACTGTG-AACTGCGAATGGCTCATTAAATCAGTTATCGTCTATTTGATTGTG-CCT-TACTACATGGATAACCGTAGTAATTCTAGAGCTAATACATGCGAAAAGTCCCGACTTCTGGAA-GGATGTATTTATTAGATTAAAAACCAATGCGTTT----TACGACGCTTTTCGGTGATTCATAATAACTGTTCG-ATCGCATGGCC-TCGTGCCGGCGATGTTTCATTCGAGTTTCTG--CTATCAACTTTCGATGGTAAGGTATTGGCTTA-CATGGTGACAACGGGTAACGGAGAATTAGGGTTCGATTCCGGAGAGGGAGCCCGAGAAACGGCTACCACATCCAAGGAAGGCAGCA-GCGCGCAAATTACCCAATCCCGATTC-GGGAGGTAGTGACAATAAATAACGTTGCAGGCGCCAACGGCTTCTGCAGTCGGAATGAGTACAATATAACACCCTTAACGAGGAACAATTGGA-GGCAAGTCTGGTGCCAGCAG-CGCGGTAATTCCAGCTCCAATAGCGTATATTAAAGTTGTTGCAGTTAAAAAGCTCGTAGTTGGATTTCGGAACCGGCCGATTGGTCCGTCCTCTGGATCG-TGTACTGATCGGTCTGTTCTTCTTCGCGAAGACCGCGTGTG-CCTTAACTGGGTGGGCGCGGGATTCGCGACGTTTACTTTGAAAAAATTAGAGTGTTCAAAGCAGGCAGTCGCTTGAATATCTCAGCATGGAATAATAGAATAGGACTTTGGTCTTATTTTGTTGGTTTCCGAGACCGAAGTAATGATTAATAGGGACAGTT-GGGGCATTCGTATTTCATTGTCAGAGGTGAAATTCTTGGATTTATGAAAGACGAACTTCTGCGAAAGCATTTGCCAAGGATGTTTTCATTAATCAAGAACG-AAGTTGGAGGCTCGAAGACGATCAGATACCGTCCTAGTTCCAACCATAAACGATGCCGTCTGCGGATCGGAGGTCGCTCATGTAAGGCTCCTTCGGCACGCTATGAGAAATCAAAGACTTC-GGTTCC-GGGGGGAGTATGTTCGCAAGAATGAAACTTAAAGGAATTGACGGAA-GGCACCACCAGGAGTGGAACCTGCGGTTTAATTTGACTCAACACGGGAAAACTCACCAGGTCCAGACATAGGAAGGATTGACAGATTGAGAGCTCTTTCTTGATTCTATGGGTGGTGGTGCATGGCCGTTCTTAGTTGGTGGAGTGATTTGTCTGGTTAATTCCGTTAACGAACGAGA-CTTAACCTGCTAAATAGTGACACGGTTCCT-TGAACCGTGGCTCACTTCTTAGAGGGACTATCGGTTTCAAACCGATGGAAGTTTGAGGCAATAACAGGTCTGTGATGCCCTTAGATGTTCTGGGCCACACGCGCGTTACACTGATGAAGCCAGCGAGTATATCGCCTTCACCGGAAGGTGCGGGTAATCTTGTGAAACTTCATCGTGCTGGGGATAGACCATTGCAATTATTGGTCTTGAACGAGGAATTCCTAGTAAGCACGAGTCATCAACTCGTGCTGATTACGTCCCTGCCCTTTGTACACACCGCCCGTCGCTACTACCGATTGAATGGTTTAGTGAGATCTCGGGATTGGCGACGCCATGCCGCGAGGCACGGTGCCGCCGAGAA
>MF599315_1Beroesp_Antarcticaisolate07426140
CTTTTATACGGTGAAACTGCGAATGGCTCATTAAATCAGTTATCGTCTATTTGATTGTGCCCT-TACTACATGGATAACCGTAGTAATTCTAGAGCTAATACATGCGAAAAGTCCCGACTTCTGGAA-GGATGTATTTATTAGATTAAAAGCCAATGCGTTT----AACGACGCTTTTCGGTGATTCATAATAACTGTTCG-ATCGCACGGCCCTCGCGCCGGCGATGTTTCATTCGAGTTTCTGCCCTATCAACTTTCGATGGTAAGGTATTGGCTTACCATGGTTACAACGGGTAACGGAGAATTA-GGTTCGATTCCGGAGAGGGAGCCCGAGAAACGGCTACCACATCCAAGGAAGGCAGCA-GCGCGCAAATTACCCAATCCCGATTC-GGGAGGTAGTGACAATAAATAACGTTGCAGGCGCCAACGGCTTCTGCAGTCGGAATGAGTACAATATAACA-CCTTAACGAGGAACAATTGGA-GGCAAGTCTGGTGCCAGCAG-CGCGGTAATTCCAGCTCCAATAGCGTATATTAAAGTTGTTGCAGTTAAAAAGCTCGTAGTTGGATTTCGGAACCGGCCGATTGGTCCGTCCTCTGGATCG-TGTACTGATCGGTCTGTTCTTCTTCGCGAAGACCGCGTGTGCCCTTAACTGGGTGGGCGCGGGATTCGCGACGTTTACTTTGAAAAAATTAGAGTGTTCAAAGCAGGCATTCGCTTGAATATCTCAGCATGGAATAATAGAATAGGACTTTGGTCTTATTTTGTTGGTTTCCGAGACCGAAGTAATGATTAATAGGGACAGTT-GGGGCATTCGTATTTCATTGTCAGAGGTGAAATTCTTGGATTTATGAAAGACGAACTTCTGCGAAAGCATTTGCCAAGGATGTTTTCATTAATCAAGAACG-AAGTTGGAGGCTCGAAGACGATCAGATACCGTCCTAGTTCCAACCATAAACGATGCCGTCTGCGGATCGGAGGTCGCTCACGTAAGGCTCCTTCGGCACGCTATGAGAAATCAAAGACTTCGGGTTCC-GGGGGGAGTATGTTCGCAAGAATGAAACTTAAAGGAATTGACGGAAGGGCACCACCAGGAGTGGAACCTGCGGTTTAATTTGACTCAACACGGGAAAACTCACCAGGTCCAGACATAGGAAGGATTGACAGATTGAGAGCTCTTTCTTGATTCTATGGGTGGTGGTGCATGGCCGTTCTTAGTTGGTGGAGTGATTTGTCTGGTTAATTCCGTTAACGAACGAGA-CTTAACCTGCTAAATAGTGACACGGTTATT-TTAACCGTGGTTCACTTCTTAGAGGGACTATCGCTTTCAAAGCGATGGAAGTTTGAGGCAATAACAGGTCTGTGATGCCCTTAGATGTTCTGGGCCACACGCGCGTTACACTGATGAAGCCAGCGAGTATATCGCCTTCACCGAAAGGTGCGGGTAATCTTGTGAAACTTCATCGTGCTGGGGATAGACCCTTGCAATTATTGGTCTTGAACGAGGAATTCCTAGTAAGCACGAGTCATCAACTCGTGCTGATTACGTCCCTG-CCTTTGTACACACCGCCCGTCGCTACTACCGATTGAATGGTTTAGTGAGATCTCGGGATTGGCGACGCCATGCCGTAAGGCACGGTGCCGCCGAGAA
>D15068_1Beroecucumis
CTTTTATACGGTGAAACTGCGAATGGCTCATTAAATCAGTTATCGTCTATTTGATTGTGCCCT-TACTACATGGATAACCGTAGTAATTCTAGAGCTAATACATGCGAAAAGTCCCGACTTC-GGAAGGGATGTATTTATTAGATTAAAAGCCAATGCGTTT----AACGACGCTTTTCGGTGATTCATAATAACTGTTCGAATCGCAGCGCCCTAGTGCCGGCGATGTTTCATTCGAGTTTCTGCCCTATCAACTTTCGATGGTAAGGTATTGGCTTACCATGGTTACAACGGGTAACGGAGAATTAGGGTTCGATTCCGGAGAGGGAGCCCGAGAAACGGCTACCACATCCAAGGAAGGCAGCAGGCGCGCAAATTACCCAATCCCGATTCGGGGAGGTAGTGACAATAAATAACGTTGCAGGCGCCAATGGCTTCTGCAGTCGGAATGAGTACAATATAACACCCTTAACGAGGAACAATTGGAGGGCAAGTCTGGTGCCAGCAGCCGC-GTAATTCCAGCTCCAATAGCGTATA-TAAAGTTGTTGCAGTTAAAAAGCTCGTAGTTGGATTTCGGAACCGGCCGATTGGTCCGTCCTCTGGATCG-TGTACTGATCGGTCTGTTCTTCTTCGCGAAGACCACGTGTGCCCTTAACTGGGTGGGCGTGGGATTCGCGACGTTTACTTTGAAAAAATTAGAGTGTTCAAAGCAGGCATTCGCTTGAATATCTCAGCATGGAATAATAGAATAGGACTTTGGTCTTATTTTGTTGGTTTCCGAGACCGAAGTAATGATTAATAGGGACAGTTGGGGG-ATTCGTATTTCATTGTCAGAGGTGAAATTCTTGGATTTA-GAAAGACGAACTTCTGCG-AAGCATTTGCCAAGGATGTTTTCATTAATCAAGAACGAAAGTTGGAGGCTCGAAGACGATCAGATACCGTCCTAGTTCCAACCATAAACGATGCCGTCTGCGGATCGGAGGTCGCTCACATAAGGCTCCTTCGGCACGCTATGAGAAATCAAAGACTTCGGGTTCC-GGGGGGAGTATGTTCGCAAG-ATGAAACTTAAAGGAATTGACGGAAGGGCACCACCAGGAGT-GAACCTGCGG-TTAATTTGACTCA--ACGGGAAAACTCACCAGGTCCAGACATAGGAAGGATTGACAGATTGAGAGCTCTTTCTTGATTCTATGGGTGGTGGTGCATGGCCGTTCTTAGTTGGTGGAGTGATTTGTCTGGTTAATTCCGTTAACGAACGAGACCTTAACCTGCTAAATAGTGACACGGTTATT-TTAACCGTGGTTCACTTCTTAGAGGGACTATCGCTTTCAAAGCGATGGAAGTTTGAGGCAATAACAGGTCTGTGATGCCCTTAGATGTTCTGGGC--CACGCGCGTTACACTGATGAAGCCAGGGAGTATATCGCCTTCACCGAAAGGTGCGGGTAATCTTGTGAAACTTTATCGTGCTGGGGATAGACCCTTGCAATTATTGGTCTTGAACGAGGAATTCCTAGTAAGCACGAGTCATCAACTCGTGCTGATTACGTCCCTGCCCTTTGTACACA-CGCCCGTCGCTACTACCGATTGAATGGTTTAGTGAGATCTCGGGATT-GCGATGCCGTGCCGCAAGGAATGGTGCCGCCGAGAA
>MF599311_1DryodoraglandiformisLLM-2015isolate25
CTTTTATACTGTGAAACTGCGAATGGCTCATTAAATCAGTTATCGTCTATTTGATTGTGCCCT-TACTACATGGATAACCGTAGTAATTCTAGAGCTAATACATGCGAAAAGTCCCGACTTCTGGAAGGGATGTATTTATTAGATTAAAAACCAATGCGTTT----TACGACGCTCCCTGGTGATTCATAATAACTGTTCGAATCGCACGGCC-TTGCGCCGGCGATGTTTCATTCGAGTTTCTGCCCTATCAACTTTCGATGGTAAGGTATTGGCTTACCATGGTTACAACGGGTAACGGAGAATTAGGGTTCGATTCCGGAGAGGGAGCCCGAGAAACGGCTACCACATCCAAGGAAGGCAGCAGGCGCGCAAATTACCCAATCCCGACTCGGGGAGGTAGTGACAATAAATAACGTTGCAGGCGCCAACGGCTTCTGCAGTCGGAATGAGTACAATATAACACCCTTAACGAGGAACAATTGGAGGGCAAGTCTGGTGCCAGCAGCCGCGGTAATTCCAGCTCCAATAGCGTATATTAAAGTTGTTGCAGTTAAAAAGCTCGTAGTTGGATTTCGGAACCGGCCGATTGGTCCGTCCTCTGGATCG-TGTACTGATCGGTCTGTTCTTCTTCGCGAAGATCGCGTGTGCCCTTAACTGGGTGGACGTGCCTTTCCCGACGTTTACTTGGAAAAA-------------------------------------------------------------------------------------------------------------------------------------------------------------------AAAGACGAACTTCTGCGAAAGCATTGGCCAAGGATGTTTTCATTAATCAAGAACGAAAGTTGGAGGCTCGAAGACGATCAGATACCGTCCTAGTTCCAACCATAAACGATGCCGTCTGCGGATCGGAGGTCGCTCATGTAAGGCTCCTTCGGCACGCTATGAGAAATCAAAGACTTCGGGTTCC-GGGGGGAGTATGTTCGCAAGAATGAAACTTAAAGGAATTGACGGAAGGGCACCACCAGGAGTGGAACCTGCGGTTTAATTTGACTCAACACGGGAAAACTCACCAGGTCCAGACATAGGAAGGATTGACAGATTGAGAGCTCTTTCTTGATTCTATGGGTGGTGGTGCATGGCCGTTCTTAGTTGGTGGAGTGATTTGTCTGGTTAATTCCGTTAACGAACGAGACCTTAACCTGCTAAATAGTGACACGGTTCA--TGAACCGTGGCTCACTTCTTAGAGGGACTATCGGTTTCAAGCCGATGGAAGTTTGAGGCAATAACAGGTCTGTGATGCCCTTAGATGTCCTGGGCCACACGCGCGTTACACTGATGAAGCCAACGAGTACATCGCCTTCACCGGAAGGTGCGGGTAATCTTGTGAAACTTCATCGTGCTGGGGATAGACCATTGCAATTTTTGGTCTTGAACGAGGAATTCCTAGTAAGCATGAGTCATCAACTCGTGCTGATTACGTCCCTGCCCTTTGTACACACCGCCCGTCGCTACTACCGATTGAATGGTTTAGTGAGATCTCGGGATTGGCGACGCTTCGTGGCAAGGCACGGCGCCGCCGAAAA
