# Supplementary material for: Hiding in plain sight—Euplokamis dunlapae (Ctenophora) in Norwegian waters
Source: J Plankton Res. 2021 Mar 17;43(2):257–69. doi: 10.1093/plankt/fbab012 (PMC8009683; doi:10.1093/plankt/fbab012)
Supplement: Majaneva_et_al_Euplokamis_Prefilterest_Original_Euplo_18S_fbab012 [file majaneva_et_al_euplokamis_prefilterest_original_euplo_18s_fbab012.txt]

>MF599320_1Ctenophorasp_Floridaisolate9 MF599320.1Ctenophorasp.Floridaisolate9 5185 bp 2962 bp
C-T-TTTATACTGTGAAACTGCGAATGGCTC-ATTAAATCAGTTATCGTCTATTT--GAT
T-GTG-CCCT-TACTACAT-GGATAACCGTAGTAATTCTAGAGCTAATACATGCGAAAAG
TCCCGACTTCTGGAAGGGATGTATTTATTAGATTAAAAACCAATGCGTTT-----A-ACG
ACG------CTTTTCGGTGATTCATAATAACTGTTCGAATCGCATGGCCCTCGTGCCGGC
GATGTTTCATTCGAGTTTCTGCCCTATCAACTTTCGATGGTAAGGTATTGGCTTACCATG
GTGACAACGGGTAACGGAGAATTAGGGTTCGATTCCGGAGAGGGAGCCCGAGAAACGGCT
ACCACATCCAAGGAAGGCAGCAGGCGCGCAAATTACCCAATCCCGACTC-GGGGAGGTAG
TGACAAT-AAATAACGTTGC-AGGCGCCAACGGCTTCTGCAGTCGGAATGAGTACAATAT
AACACCCTTAACGAGGAACAATTGGAGGGCAAGTCTGGTGCCAGCAGCCGCGGTAATTCC
AGCTCCAATAGCGTATATTAAAGTTGTTGCAGTTAAAAAGCTCGTAGTTGGATTTCGGAA
-CCGGCCGATTGGTCCGTCCTC--TGGATCGT-GTACTGATCGGTCTGTTCTTCTTCGCG
AAGACCG-CGTGTGCCCTTAACTGGGTGGGCGCGGGA-TTCGCGACGTTTAC-TTTGAAA
AAATTAG-AGTGTTC-AAAGCAGGC-AGTCGCTTGAATATC-TCAG-CATGGAATAATAG
AATAGGACTTTGG-TCTTATTTTGTTGGTTTCCGA-GACCGAAGTAATGATTAATAGGGA
CAGTTGGGGGCATTCGTATTTCATTGTCAG-AGGTGAAATTCTTGGATTTATGAAAGACG
AACTTCTGCGAAAGCATTTG-CCAAGGA-TG-TTTTCA-TTAATCAAGAACGAAAGTTGG
AGGCTCGAAGACGATCAG-ATACCGTCCTAGTTCCAACCATAAACGATGCCGTCT-GC-G
GATCG--GAGGTCGCTCA-TGTAAGGCTCC-TTCGGCACGC-TATGAGAAATC-AAAGAC
TTCG-GGTTCC--GGGGGGAGTAT-GTTCGCAAGAA-TGAAACTTAAAGGAATTGACGGA
AGGGCACCACCAG-GAGTGGAA--CCTGCGGTTTAATTTGA--CAACA---CGGGAAAAC
TCACCAGGTCCAGACA-TAGGAAGGATT-------GACAGATTGAG--AGCTC-TTTCTT
GATT---CTATGGGTGG---TGGTGCATGGCCGTTCTTAGTTGGTGGAGTGATTTGTCTG
GTTAA-TTCCGTTA---ACGAACGAGACCTTAACCTGCTAAATAGTGAC--ACGGTTCCT
-TGAACCG-TGGCTCACTTCTTAGAGGGACTATCGGTTTCAAACCGATGGAAGTTTGAGG
CAATAACAGGTCTGTGATGCCCTTAGATGTTCTGGGCCACACGCGCGTTACACTGATGAA
GCCAGCGAGTATATCGCCTTCACCGGAAGGTGCGGGTAATCTTGTGAAACTTCATCGTGC
TGGGGATAGACCATTGCAATTATTGGTCTTGAACGAGGAATTCCTAGTAAGCACGAGTCA
TCAACTCGTGCTGATTACGTCCCTGCCC-TTTGTACACACCGCCCGTCGCTACTACCGAT
TGAATGGTTTAGTGAGATCTCGGGATTGGCGACGC--CATGCC--GCGAGGCACGGCGCC
GCCGAGAA
>AF293693_1Velamenparallelum 5185 bp 2962 bp
C-T-TTTATACTGTGAAACTGCGAATGGCTC-ATTAAATCAGTTATCGTCTATTT--GAT
T-GTG-CCCT-TACTACAT-GGATAACCGTAGTAATTCTAGAGCTAATACATGCGAAAAG
TCCCGACTTCTGGAAGGGATGTATTTATTAGATTAAAAACCAATGCGTTT-----A-ACG
ACG------CTTTTCGGTGATTCATAATAACTGTTCGAATCGCATGGCCCTCGTGCCGGC
GATGTTTCATTCGAGTTTCTGCCCTATCAACTTTCGATGGTAAGGTATTGGCTTACCATG
GTGACAACGGGTAACGGAGAATTAGGGTTCGATTCCGGAGAGGGAGCCCGAGAAACGGCT
ACCACATCCAAGGAAGGCAGCAGGCGCGCAAATTACCCAATCCCGATTC-GGGGAGGTAG
TGACAAT-AAATAACGTTGC-AGGCGCCAACGGCTTCTGCAGTCGGAATGAGTACAATAT
AACACCCTTAACGAGGAACAATTGGAGGGCAAGTCTGGTGCCAGCAGCCGCGGTAATTCC
AGCTCCAATAGCGTATATTAAAGTTGTTGCAGTTAAAAAGCTCGTAGTTGGATTTCGGAA
-CCGGCCGATTGGTCCGTCCTC--TGGATCGT-GTACTGATCGGTCTGTTCTTCTTCGCG
AAGACCG-CGTGTGCTCTTAACTGAGTGGGCGTGGGA-TTCGCGACGTTTAC-TTTGAAA
AAATTAG-AGTGTTC-AAAGCAGGC-AGTCGCTTGAATATC-TCAG-CATGGAATAATAG
AATAGGACTTTGG-TCTTATTTTGTTGGTTTCCGA-GACCGAAGTAATGATTAATAGGGA
CAGTTGGGGGCATTCGTATTTCATTGTCAG-AGGTGAAATTCTTGGATTTATGAAAGACG
AACTTCTGCGAAAGCATTTG-CCAAGGA-TG-TTTTCA-TTAATCAAGAACGAAAGTTGG
AGGCTCGAAGACGATCRG-ATACCGTCCTAGTTCCAACCATAAACGATGCCGTCT-GC-G
GATCG--GAGGTCGCTCA-TGTAAGGCTCC-TTCGGCACGC-TATGAGAAATC-AAAGAC
TTCG-GGTTCC--GGGGGGAGTAT-GTTCGCAAGAA-TGAAACTTAAAGGAATTGACGGA
AGGGCACCACCAG-GAGTGGAA--CCTGCGGTTTAATTTGACTCAACA---CGGGAAAAC
TCACCAGGTCCAGACA-TAGGAAGGATT-------GACAGATTGAG--AGCTC-TTTCTT
GATT---CTATGGGTGG---TGGTGCATGGCCGTTCTTAGTTGGTGGAGTGATTTGTCTG
GTTAA-TTCCGTTA---ACGAACGAGACCTTAACCTGCTAAATAGTGAC--ACGGTTCCT
-TGAACCG-TGGCTCACTTCTTAGAGGGACTATCGGTTTCAAACCGATGGAAGTTTGAGG
CAATAACAGGTCTGTGATGCCCTTAGATGTTCTGGGCCACACGCGCGTTACACTGATGAA
GCCAGCGAGTATATCGCCTTCACCGGAAGGTGCGGGTAATCTTGTGAAACTTCATCGTGC
TGGGGATAGACCATTGCAATTATTGGTCTTGAACGAGGAATTCCTAGTAAGCACGAGTCA
TCAACTCGTGCTGATTACGTCCCTGCCC-TTTGTACACACCGCCCGTCGCTACTACCGAT
TGAATGGTTTAGTGAGATCTCGGGATTGGCGACGC--CATGCC--GCGAGGCACGGCGCC
GCCGAGAA
>AF293687_1Bolinopsisinfundibulum AF293687.1Bolinopsisinfundibulum 5185 bp 2962 bp
C-T-TTTATACTGTGAAACTGCGAATGGCTC-ATTAAATCAGTTATCGTCTATTT--GAT
T-GTG-CCCT-TACTACAT-GGATAACCGTAGTAATTCTAGAGCTAATACATGCGAAAAG
TCCCGACTTCTGGAAGGGATGTATTTATTAGATTAAAAACCAATGCGTTT-----A-ACG
ACG------CTTTTCGGTGATTCATAATAACTGTTCGAATCGCATGGCCCTCGTGCCGGC
GATGTTTCATTCGAGTTTCTGCCCTATCAACTTTCGATGGTAAGGTATTGGCTTACCATG
GTGACAACGGGTAACGGAGAATTAGGGTTCGATTCCGGAGAGGGAGCCCGAGAAACGGCT
ACCACATCCAAGGAAGGCAGCAGGCGCGCAAATTACCCAATCCCGATTC-GGGGAGGTAG
TGACAAT-AAATAACGTTGC-AGGCGCCAACGGCTTCTGCAGTCGGAATGAGTACAATAT
AACACCCTTAACGAGGAACAATTGGAGGGCAAGTCTGGTGCCAGCAGCCGCGGTAATTCC
AGCTCCAATAGCGTATATTAAAGTTGTTGCAGTTAAAAAGCTCGTAGTTGGATTTCGGAA
-CCGGCCGATTGGTCCGTCCTC--TGGATCGT-GTACTGATCGGTCTGTTCTTCTTCGCG
AAGACCG-CGTGTGCCCTTAACTGGGTGGGCGCGGGA-TTCGCGACGTTTAC-TTTGAAA
AAATTAG-AGTGTTC-AAAGCAGGC-AGTCGCTTGAATATC-TCAG-CATGGAATAATAG
AATAGGACTTTGG-TCTTATTTTGTTGGTTTCCGA-GACCGAAGTAATGATTAATAGGGA
CAGTTGGGGGCATTCGTATTTCATTGTCAG-AGGTGAAATTCTTGGATTTATGAAAGACG
AACTTCTGCGAAAGCATTTG-CCAAGGA-TG-TTTTCA-TTAATCAAGAACGAAAGTTGG
AGGCTCGAAGACGATCAG-ATACCGTCCTAGTTCCAACCATAAACGATGCCGTCT-GC-G
GATCG--GAGGTCGCTCA-TGTAAGGCTCC-TTCGGCACGC-TATGAGAAATC-AAAGAC
TTCG-GGTTCC--GGGGGGAGTAT-GTTCGCAAGAA-TGAAACTTAAAGGAATTGACGGA
AGGGCACCACCAG-GAGTGGAA--CCTGCGGTTTAATTTGACTCAACA---CGGGAAAAC
TCACCAGGTCCAGACA-TAGGAAGGATT-------GACAGATTGAG--AGCTC-TTTCTT
GATT---CTATGGGTGG---TGGTGCATGGCCGTTCTTAGTTGGTGGAGTGATTTGTCTG
GTTAA-TTCCGTTA---ACGAACGAGACCTTAACCTGCTAAATAGTGAC--ACGGTTCTT
-TGAACCG-TGGCTCACTTCTTAGAGGGACTATCGGTTTCAAACCGATGGAAGTTTGAGG
CAATAACAGGTCTGTGATGCCCTTAGATGTTCTGGGCCACACGCGCGTTACACTGATGAA
GCCAGCGAGTATATCGCCTTCACCGGAAGGTGCGGGTAATCTTGTGAAACTTCATCGTGC
TGGGGATAGACCATTGCAATTATTGGTCTTGAACGAGGAATTCCTAGTAAGCACGAGTCA
TCAACTCGTGCTGATTACGTCCCTGCCC-TTTGTACACACCGCCCGTCGCTACTACCGAT
TGAATGGTTTAGTGAGATCTCGAGATTGGCGACGC--CATGCC--GCGAGGCACGGTGCC
GCCGAGAA
>AF293685_1Thalassocalyceinconstans AF293685.1Thalassocalyceinconstans 5185 bp 2962 bp
C-T-TCTATACTGTGAAACTGCGAATGGCTC-ATTAAATCAGTTATCGTCTATTT--GAT
T-GTG-CCCT-TACTACAT-GGATAACCGTAGTAATTCTAGAGCTAATACATGCGAAAAG
TCCCGACTTCTGGAAGGGATGTATTTATTAGATTAAAAACCAATGCGTTT-----A-ACG
ACG------CTTCGTGGTGATTCATAATAACTGTTCGAATCGCATGGCCCTCGTGCCGGC
GATGTTTCATTCGAGTTTCTGCCCTATCAACTTTCGATGGTAAGGTATTGGCTTACCATG
GTGACAACGGGTAACGGAGAATTAGGGTTCGATTCCGGAGAGGGAGCCCGAGAAACGGCT
ACCACATCCAAGGAAGGCAGCAGGCGCGCAAATTACCCAATCCCGATTC-GGGGAGGTAG
TGACAAT-AAATAACGTTGC-AGGCGCCAACGGCTTCTGCAGTCGGAATGAGTACAATAT
AACACCCTTAACGAGGAACAATTGGAGGGCAAGTCTGGTGCCAGCAGCCGCGGTAATTCC
AGCTCCAATAGCGTATATTAAAGTTGTTGCAGTTAAAAAGCTCGTAGTTGGATTTCGGAA
-CCGGCCGATTGGTCCGTCCTC--TGGATCGT-GTACTGATCGGTCTGTTCTTCTTCGCG
AAGACCG-CGTGTGCCCTTAACTGGGTGGGCGCGGGA-TTCGCGACGTTTAC-TTTGAAA
AAATTAG-AGTGTTC-AAAGCAGGC-AGTCGCTTGAATATC-TCAG-CATGGAATAATAG
AATAGGACTTTGG-TCTTATTTTGTTGGTTTCCGA-GACCGAAGTAATGATTAATAGGGA
CAGTTGGGGGCATTCGTATTTCATTGTCAG-AGGTGAAATTCTTGGATTTATGAAAGACG
AACTTCTGCGAAAGCATTTG-CCAAGGA-TG-TTTTCA-TTAATCAAGAACGAAAGTTGG
AGGCTCGAAGACGATCAG-ATACCGTCCTAGTTCCAACCATAAACGATGCCGTCT-GC-G
GATCG--GAGGTCGCTCA-TGTAAGGCTCC-TTCGGCACGC-TATGAGAAATC-AAAGAC
TTCG-GGTTCC--GGGGGGAGTAT-GTTCGCAAGAA-TGAAACTTAAAGGAATTGACGGA
AGGGCACCACCAG-GAGTGGAA--CCTGCGGTTTAATTTGACTCAACA---CGGGAAAAC
TCACCAGGTCCAGACA-TAGGAAGGATT-------GACAGATTGAG--AGCTC-TTTCTT
GATT---CTATGGGTGG---TGGTGCATGGCCGTTCTTAGTTGGTGGAGTGATTTGTCTG
GTTAA-TTCCGTTA---ACGAACGAGACCTTAACCTGCTAAATAGTGAC--ACGGTTCCT
-TGAACCG-TGGCTCACTTCTTAGAGGGACTATCGGTTTCAAACCGATGGAAGTTTGAGG
CAATAACAGGTCTGTGATGCCCTTAGATGTTCTGGGCCACACGCGCGTTACACTGATGAA
GCCAGCGAGTATATCGCCTTCACCGGAAGGTGCGGGTAATCTTGTGAAACTTCATCGTGC
TGGGGATAGACCATTGCAATTATTGGTCTTGAACGAGGAATTCCTAGTAAGCACGAGTCA
TCAACTCGTGCTGATTACGTCCCTGCCC-TTTGTACACACCGCCCGTCGCTACTACCGAT
TGAATGGTTTAGTGAGATCTCGGGATTGGCGACGC--CATGCC--GCGAGGCACGGTGCC
GCCGAAAA
>MF599331_1Mnemiopsissp_NewJerseyisolate19 MF599331.1Mnemiopsissp.NewJerseyisolate19 5185 bp 2962 bp
C-T-TTTATACTGTGAAACTGCGAATGGCTC-ATTAAATCAGTTATCGTCTATTT--GAT
T-GTG-CCCT-TACTACAT-GGATAACCGTAGTAATTCTAGAGCTAATACATGCGAAAAG
TCCCGACTTCTGGAAGGGATGTATTTATTAGATTAAAAACCAATGCGTTT-----A-ACG
ACG------CTTTTCGGTGATTCATAATAACTGTTCGAATCGCATGGCCCTCGTGCCGGC
GATGTTTCATTCGAGTTTCTGCCCTATCAACTTTCGATGGTAAGGTATTGGCTTACCATG
GTGACAACGGGTAACGGAGAATTAGGGTTCGATTCCGGAGAGGGAGCCCGAGAAACGGCT
ACCACATCCAAGGAAGGCAGCAGGCGCGCAAATTACCCAATCCCGATTC-GGGGAGGTAG
TGACAAT-AAATAACGTTGC-AGGCGCCAACGGCTTCTGCAGTCGGAATGAGTACAATAT
AACACCCTTAACGAGGAACAATTGGAGGGCAAGTCTGGTGCCAGCAGCCGCGGTAATTCC
AGCTCCAATAGCGTATATTAAAGTTGTTGCAGTTAAAAAGCTCGTAGTTGGATTTCGGAA
-CCGGCCGATTGGTCCGTCCTC--TGGATCGT-GTACTGATCGGTCTGTTCTTCTTCGCG
AAGACCG-CGTGTGCCCTTAACTGGGTGGGCGTGGGA-TTCGCGACGTTTAC-TTTGAAA
AAATTAG-AGTGTTC-AAAGCAGGC-AGTCGCTTGAATATC-TCAG-CATGGAATAATAG
AATAGGACTTTGG-TCTTATTTTGTTGGTTTCCGA-GACCGAAGTAATGATTAATAGGGA
CAGTTGGGGGCATTCGTATTTCATTGTCAG-AGGTGAAATTCTTGGATTTATGAAAGACG
AACTTCTGCGAAAGCATTTG-CCAAGGA-TG-TTTTCA-TTAATCAAGAACGAAAGTTGG
AGGCTCGAAGACGATCAG-ATACCGTCCTAGTTCCAACCATAAACGATGCCGTCT-GC-G
GATCG--GAGGTCGCTCA-ATTAAGGCTCC-TTCGGCACGC-TATGAGAAATC-AAAGAC
TTCG-GGTTCC--GGGGGGAGTAT-GTTCGCAAGAA-TGAAACTTAAAGGAATTGACGGA
AGGGCACCACCAG-GAGTGGAA--CCTGCGGTTTAATTTGACCCAACA---CGGGAAAAC
TCACCAGGTCCAGACA-TAGGAAGGATT-------GACAGATTGAG--AGCTC-TTTCTT
GATT---CTATGGGTGG---TGGTGCATGGCCGTTCTTAGTTGGTGGAGTGATTTGTCTG
GTTAA-TTCCGTTA---ACGAACGAGACCTTAACCTGCTAAATAGTGAC--ACGGTTCTT
-TGAACCG-TGGCTCACTTCTTAGAGGGACTATCGGTTTCAAACCGATGGAAGTTTGAGG
CAATAACAGGTCTGTGATGCCCTTAGATGTTCTGGGCCACACGCGCGTTACACTGATGAA
GCCAGCGAGTATATCGCCTTCACCGGAAGGTGCGGGTAATCTTGTGAAACTTCATCGTGC
TGGGGATAGACCATTGCAATTATTGGTCTTGAACGAGGAATTCCTAGTAAGCACGAGTCA
TCAACTCGTGCTGATTACGTCCCTGCCC-TTTGTACACACCGCCCGTCGCTACTACCGAT
TGAATGGTTTAGTGAGATCTCGGGATTGGCGACGC--CATGCC--GCGAGGCACGGCGCC
GCCGAGAA
>MF599319_1Bolinopsisashleyiisolate07426137 MF599319.1Bolinopsisashleyiisolate07426137 5185 bp 2962 bp
C-T-TTTATACTGTGAAACTGCGAATGGCTC-ATTAAATCAGTTATCGTCTATTT--GAT
T-GTG-CCCT-TACTACAT-GGATAACCGTAGTAATTCTAGAGCTAATACATGCGAAAAG
TCCCGACTTCTGGAAGGGATGTATTTATTAGATTAAAAACCAATGCGTTT-----A-ACG
ACG------CTTTTCGGTGATTCATAATAACTGTTCGAATCGCATGGCCCTCGTGCCGGC
GATGTTTCATTCGAGTTTCTGCCCTATCAACTTTCGATGGTAAGGTATTGGCTTACCATG
GTGACAACGGGTAACGGAGAATTAGGGTTCGATTCCGGAGAGGGAGCCCGAGAAACGGCT
ACCACATCCAAGGAAGGCAGCAGGCGCGCAAATTACCCAATCCCGACTC-GGGGAGGTAG
TGACAAT-AAATAACGTTGC-AGGCGCCAACGGCTTCTGCAGTCGGAATGAGTACAATAT
AACACCCTTAACGAGGAACAATTGGAGGGCAAGTCTGGTGCCAGCAGCCGCGGTAATTCC
AGCTCCAATAGCGTATATTAAAGTTGTTGCAGTTAAAAAGCTCGTAGTTGGATTTCGGAA
-CCGGCCGATTGGTCCGTCCTC--TGGATCGT-GTACTGATCGGTCTGTTCTTCTTCGCG
AAGACCG-CGTGTGCCCTTAACTGGGTGGGCGCGGGA-TTCGCGACGTTTAC-TTTGAAA
AAATTAG-AGTGTTC-AAAGCAGGC-AGTCGCTTGAATATC-TCAG-CATGGAATAATAG
AATAGGACTTTGG-TCTTATTTTGTTGGTTTCCGA-GACCGAAGTAATGATTAATAGGGA
CAGTTGGGGGCATTCGTATTTCATTGTCAG-AGGTGAAATTCTTGGATTTATGAAAGACG
AACTTCTGCGAAAGCATTTG-CCAAGGA-TG-TTTTCA-TTAATCAAGAACGAAAGTTGG
AGGCTCGAAGACGATCAG-ATACCGTCCTAGTTCCAACCATAAACGATGCCGTCT-GC-G
GATCG--GAGGTCGCTCA-TGTAAGGCTCC-TTCGGCACGC-TATGAGAAATC-AAAGAC
TTCG-GGTTCC--GGGGGGAGTAT-GTTCGCAAGAA-TGAAACTTAAAGGAATTGACGGA
AGGGCACCACCAG-GAGTGGAA--CCTGCGGTTTAATTTGACTCAACA---CGGGAAAAC
TCACCAGGTCCAGACA-TAGGAAGGATT-------GACAGATTGAG--AGCTC-TTTCTT
GATT---CTATGGGTGG---TGGTGCATGGCCGTTCTTAGTTGGTGGAGTGATTTGTCTG
GTTAA-TTCCGTTA---ACGAACGAGACCTTAACCTGCTAAATAGTGAC--ACGGTTCTT
-TGAACCG-TGGCTCACTTCTTAGAGGGACTATCGGTTTCAAACCGATGGAAGTTTGAGG
CAATAACAGGTCTGTGATGCCCTTAGATGTTCTGGGCCACACGCGCGTTACACTGATGAA
GCCAGCGAGTATATCGCCTTCACCGGAAGGTGCGGGTAATCTTGTGAAACTTCATCGTGC
TGGGGATAGACCATTGCAATTATTGGTCTTGAACGAGGAATTCCTAGTAAGCACGAGTCA
TCAACTCGTGCTGATTACGTCCCTGCCC-TTTGTACACACCGCCCGTCGCTACTACCGAT
TGAATGGTTTAGTGAGATCTCGGGATTGGCGACGC--CATGCC--GCGAGGCACGGCGCC
GCCGAGAA
>KJ754160_1Deiopeakaloktenota 5185 bp 2962 bp
C-T-TTTATACTGTGAAACTGCGAATGGCTC-ATTAAATCAGTTATCGTCTATTT--GAT
T-GTG-CCCT-TACTACAT-GGATAACCGTAGTAATTCTAGAGCTAATACATGCGAAAAG
TCCCGACTTCTGGAAGGGATGTATTTATTAGATTAAAAACCAATGCGTTT-----A-ACG
ACG------CTTTTCGGTGATTCATAATAACTGTTCGAATCGCATGGCCCTCGTGCCGGC
GATGTTTCATTCGAGTTTCTGCCCTATCAACTTTCGATGGTAAGGTATTGGCTTACCATG
GTGACAACGGGTAACGGAGAATTAGGGTTCGATTCCGGAGAGGGAGCCCGAGAAACGGCT
ACCACATCCAAGGAAGGCAGCAGGCGCGCAAATTACCCAATCCCGATTC-GGGGAGGTAG
TGACAAT-AAATAACGTTGC-AGGCGCCAACGGCTTCTGCAGTCGGAATGAGTACAATAT
AACACCCTTAACGAGGAACAATTGGAGGGCAAGTCTGGTGCCAGCAGCCGCGGTAATTCC
AGCTCCAATAGCGTATATTAAAGTTGTTGCAGTTAAAAAGCTCGTAGTTGGATTTCGGAA
-CCGGCCGATTGGTCCGTCCTC--TGGATCGT-GTACTGATCGGTCTGTTCTTCTTCGCG
AAGACCG-CGTGTGCCCTTAACTGGGTGGGCGCGGGA-TTCGCGACGTTTAC-TTTGAAA
AAATTAG-AGTNNNN-NNNNNNNNN-NNNNNNNNNAATATC-TCAG-CATGGAATAATAG
AATAGGACTTTGG-TCTTATTTTGTTGGTTTCCGA-GACCGAAGTAATGATTAATAGGGA
CAGTTGGGGGCATTCGTATTTCATTGTCAG-AGGTGAAATTCTTGGATTTATGAAAGACG
AACTTCTGCGAAAGCATTTG-CCAAGGA-TG-TTTTCA-TTAATCAAGAACGAAAGTTGG
AGGCTCGAAGACGATCAG-ATACCGTCCTAGTTCCAACCATAAACGATGCCGTCT-GC-G
GATCG--GAGGTCGCTCA-TGTAAGGCTCC-TTCGGCACGC-TATGAGAAATC-AAAGAC
TTCG-GGTTCC--GGGGGGAGTAT-GTTCGCAAGAA-TGAAACTTAAAGGAATTGACGGA
AGGGCACCACCAG-GAGTGGAA--CCTGCGGTTTAATTTGACTCAACA---CGGGAAAAC
TCACCAGGTCCAGACA-TAGGAAGGATT-------GACAGATTGAG--AGCTC-TTTCTT
GATT---CTATGGGTGG---TGGTGCATGGCCGTTCTTAGTTGGTGGAGTGATTTGTCTG
GTTAA-TTCCGTTA---ACGAACGAGACCTTAACCTGCTAAATAGTGAC--ACGGTTCCT
-TGAACCG-TGGCTCACTTCTTAGAGGGACTATCGGTTTCAAACCGATGGAAGTTTGAGG
CAATAACAGGTCTGTGATGCCCTTAGATGTTCTGGGCCACACGCGCGTTACACTGATGAA
GCCAGCGAGTATATCGCCTTCACCGGAAGGTGCGGGTAATCTTGTGAAACTTCATCGTGC
TGGGGATAGACCATTGCAATTATTGGTCTTGAACGAGGAATTCCTAGTAAGCACGAGTCA
TCAACTCGTGCTGATTACGTCCCTGCCC-TTTGTACACACCGCCCGTCGCTACTACCGAT
TGAATGGTTTAGTGAGATCTCGGGATTGGCGACGC--CATGCC--GCGAGGCACGGCGCC
GCCGAGAA
>KJ754159_1Leucotheamulticornis 5185 bp 2962 bp
C-T-TTTATACTGTGAAACTGCGAATGGCTC-ATTAAATCAGTTATCGTCTATTT--GAT
T-GTG-CCCT-TACTACAT-GGATAACCGTAGTAATTCTAGAGCTAATACATGCGAAAAG
TCCCGACTTCTGGAAGGGATGTATTTATTAGATTAAAAACCAATGCGTTT-----A-ACG
ACG------CTTTTCGGTGATTCATAATAACTGTTCGAATCGCATGGCCCTCGTGCCGGC
GATGTTTCATTCGAGTTTCTGCCCTATCAACTTTCGATGGTAAGGTATTGGCTTACCATG
GTGACAACGGGTAACGGAGAATTAGGGTTCGATTCCGGAGAGGGAGCCCGAGAAACGGCT
ACCACATCCAAGGAAGGCAGCAGGCGCGCAAATTACCCAATCCCGACTC-GGGGAGGTAG
TGACAAT-AAATAACGTTGC-AGGCGCCAACGGCTTCTGCAGTCGGAATGAGTACAATAT
AACACCCTTAACGAGGAACAATTGGAGGGCAAGTCTGGTGCCAGCAGCCGCGGTAATTCC
AGCTCCAATAGCGTATATTAAAGTTGTTGCAGTTAAAAAGCTCGTAGTTGGATCTCGGAA
-CCGGCCGATTGGTCCGTCCTC--TGGATCGT-GTACTGATCGGTCTGTTCTTCTTCGCG
AAGACCG-CGTGTGCCCTTAACTGGGTGGGCGCGGGA-TTCGCGACGTTTAC-TTTGAAA
AAATTAG-AGTGTTC-AAAGCAGGC-AGTCGCTTGAATATC-TCAG-CATGGAATAATAG
AATAGGACTTTGG-TCTTATTTTGTTGGTTTCCGA-GACCGAAGTAATGATTAATAGGGA
CAGTTGGGGGCATTCGTATTTCATTGTCAG-AGGTGAAATTCTTGGATTTATGAAAGACG
AACTTCTGCGAAAGCATTTG-CCAAGGA-TG-TTTTCA-TTAATCAAGAACGAAAGTTGG
AGGCTCGAAGACGATCAG-ATACCGTCCTAGTTCCAACCATAAACGATGCCGTCT-GC-G
GATCG--GAGGTCGCTCA-TGTAAGGCTCC-TTCGGCACGC-TATGAGAAATC-AAAGAC
TTCG-GGTTCC--GGGGGGAGTAT-GTTCGCAAGAA-TGAAACTTAAAGGAATTGACGGA
AGGGCACCACCAG-GAGTGGAA--CCTGCGGTTTAATTTGACTCAACA---CGGGAAAAC
TCACCAGGTCCAGACA-TAGGAAGGATT-------GACAGATTGAG--AGCTC-TTTCTT
GATT---CTATGGGTGG---TGGTGCATGGCCGTTCTTAGTTGGTGGAGTGATTTGTCTG
GTTAA-TTCCGTTA---ACGAACGAGACCTTAACCTGCTAAATAGTGAC--ACGGTTCCT
-TGAACCG-TGGCTCACTTCTTAGAGGGACTATCGGTTTCAAACCGATGGAAGTTTGAGG
CAATAACAGGTCTGTGATGCCCTTAGATGTTCTGGGCCACACGCGCGTTACACTGATGAA
GCCAGCGAGTATATCGCCTTCACCGGAAGGTGCGGGTAATCTTGTGAAACTTCATCGTGC
TGGGGATAGACCATTGCAATTATTGGTCTTGAACGAGGAATTCCTAGTAAGCACGAGTCA
TCAACTCGTGCTGATTACGTCCCTGCCC-TTTGTACACACCGCCCGTCGCTACTACCGAT
TGAATGGTTTAGTGAGATCTCGGGATTGGCGACGC--CATGCC--GCGAGGCACGGCGCC
GCCGAGAA
>KJ754161_1Cestumveneris 5185 bp 2962 bp
C-T-TTTATACTGTGAAACTGCGAATGGCTC-ATTAAATCAGTTATCGTCTATTT--GAT
T-GTG-CCCT-TACTACAT-GGATAACCGTAGTAATTCTAGAGCTAATACATGCGAAAAG
TCCCGACTTCTGGAAGGGATGTATTTATTAGATTAAAAACCAATGCGTTT-----A-ACG
ACG------CTTTTCGGTGATTCATAATAACTGTTCGAATCGCATGGCCCTCGTGCCGGC
GATGTTTCATTCGAGTTTCTGCCCTATCAACTTTCGATGGTAAGGTATTGGCTTACCATG
GTGACAACGGGTAACGGAGAATTAGGGTTCGATTCCGGAGAGGGAGCCCGAGAAACGGCT
ACCACATCCAAGGAAGGCAGCAGGCGCGCAAATTACCCAATCCCGACTC-GGGGAGGTAG
TGACAAT-AAATAACGTTGC-AGGCGCCAACGGCTTCTGCAGTCGGAATGAGTACAATAT
AACACCCTTAACGAGGAACAATTGGAGGGCAAGTCTGGTGCCAGCAGCCGCGGTAATTCC
AGCTCCAATAGCGTATATTAAAGTTGTTGCAGTTAAAAAGCTCGTAGTTGGATTTCGGAA
-CCGGCCGATTGGTCCGTCCTC--TGGATCGT-GTACTGATCGGTCTGTTCTTCTTCGCG
AAGACCG-CGTGTGCTCTTAACTGAGTGGGCGCGGGA-TTCGCGACGTTTAC-TTTGAAA
AAATTAG-AGTGTTC-AAAGCAGGC-AGTCGCTTGAATATC-TCAG-CATGGAATAATAG
AATAGGACTTTGG-TCTTATTTTGTTGGTTTCCGA-GACCGAAGTAATGATTAATAGGGA
CAGTTGGGGGCATTCGTATTTCATTGTCAG-AGGTGAAATTCTTGGATTTATGAAAGACG
AACTTCTGCGAAAGCATTTG-CCAAGGA-TG-TTTTCA-TTAATCAAGAACGAAAGTTGG
AGGCTCGAAGACGATCAG-ATACCGTCCTAGTTCCAACCATAAACGATGCCGTCT-GC-G
GATCG--GAGGTCGCTCA-TGTAAGGCTCC-TTCGGCACGC-TATGAGAAATC-AAAGAC
TTCG-GGTTCC--GGGGGGAGTAT-GTTCGCAAGAA-TGAAACTTAAAGGAATTGACGGA
AGGGCACCACCAG-GAGTGGAA--CCTGCGGTTTAATTTGACTCAACA---CGGGAAAAC
TCACCAGGTCCAGACA-TAGGAAGGATT-------GACAGATTGAG--AGCTC-TTTCTT
GATT---CTATGGGTGG---TGGTGCATGGCCGTTCTTAGTTGGTGGAGTGATTTGTCTG
GTTAA-TTCCGTTA---ACGAACGAGACCTTAACCTGCTAAATAGTGAC--ACGGTTCCT
-TGAACCG-TGGCTCACTTCTTAGAGGGACTATCGGTTTCAAACCGATGGAAGTTTGAGG
CAATAACAGGTCTGTGATGCCCTTAGATGTTCTGGGCCACACGCGCGTTACACTGATGAA
GCCAGCGAGTATATCGCCTTCACCGGAAGGTGCGGGTAATCTTGTGAAACTTCATCGTGC
TGGGGATAGACCATTGCAATTATTGGTCTTGAACGAGGAATTCCTAGTAAGCACGAGTCA
TCAACTCGTGCTGATTACGTCCCTGCCC-TTTGTACACACCGCCCGTCGCTACTACCGAT
TGAATGGTTTAGTGAGATCTCGGGATTGGCGACGC--CATGCC--GCGAGGCACGGCGCC
GCCGAGAA
>AF293692_1Cestumveneris 5185 bp 2962 bp
C-T-TTTATACTGTGAAACTGCGAATGGCTC-ATTAAATCAGTTATCGTCTATTT--GAT
T-GTG-CCCT-TACTACAT-GGATAACCGTAGTAATTCTAGAGCTAATACATGCGAAAAG
TCCCGACTTCTGGAAGGGATGTATTTATTAGATTAAAAACCAATGCGTTT-----A-ACG
ACG------CTTTTCGGTGATTCATAATAACTGTTCGAATCGCATGGCCCTCGTGCCGGC
GATGTTTCATTCGAGTTTCTGCCCTATCAACTTTCGATGGTAAGGTATTGGCTTACCATG
GTGACAACGGGTAACGGAGAATTAGGGTTCGATTCCGGAGAGGGAGCCCGAGAAACGGCT
ACCACATCCAAGGAAGGCAGCAGGCGCGCAAATTACCCAATCCCGACTC-GGGGAGGTAG
TGACAAT-AAATAACGTTGC-AGGCGCCAACGGCTTCTGCAGTCGGAATGAGTACAATAT
AACACCCTTAACGAGGAACAATTGGAGGGCAAGTCTGGTGCCAGCAGCCGCGGTAATTCC
AGCTCCAATAGCGTATATTAAAGTTGTTGCAGTTAAAAAGCTCGTAGTTGGATTTCGGAA
-CCGGCCGATTGGTCCGTCCTC--TGGATCGT-GTACTGATCGGTCTGTTCTTCTTCGCG
AAGACCG-CGTGTGCTCTTAACTGAGTGGGCGCGGGA-TTCGCGACGTTTAC-TTTGAAA
AAATTAG-AGTGTTC-AAAGCAGGC-AGTCGCTTGAATATC-TCAG-CATGGAATAATAG
AATAGGACTTTGG-TCTTATTTTGTTGGTTTCCGA-GACCGAAGTAATGATTAATAGGGA
CAGTTGGGGGCATTCGTATTTCATTGTCAG-AGGTGAAATTCTTGGATTTATGAAAGACG
AACTTCTGCGAAAGCATTTG-CCAAGGA-TG-TTTTCA-TTAATCAAGAACGAAAGTTGG
AGGCTCGAAGACGATCAG-ATACCGTCCTAGTTCCAACCATAAACGATGCCGTCT-GC-G
GATCG--GAGGTCGCTCA-TGTAAGGCTCC-TTCGGCACGC-TATGAGAAATC-AAAGAC
TTCG-GGTTCC--GGGGGGAGTAT-GTTCGCAAGAA-TGAAACTTAAAGGAATTGACGGA
AGGGCACCACCAG-GAGTGGAA---CTGCGGTTTAATTTGACTCAACA---CGGGAAAAC
TCACCAGGTCCAGACA-TAGGAAGGATT-------GACAGATTGAG--AGCTC-TTTCTT
GATT---CTATGGGTGG---TGGTGCATGGCCGTTCTTAGTTGGTGGAGTGATTTGTCTG
GTTAA-TTCCGTTA---ACGAACGAGACCTTAACCTGCTAAATAGTGAC--ACGGTTCCT
-TGAACCG-TGGCTCACTTCTTAGAGGGACTATCGGTTTCAAACCGATGGAAGTTTGAGG
CAATAACAGGTCTGTGATGCCCTTAGATGTTCTGGGCCACACGCGCGTTACACTGATGAA
GCCAGCGAGTATATCGCCTTCACCGGAAGGTGCGGGTAATCTTGTGAAACTTCATCGTGC
TGGGGATAGACCATTGCAATTATTGGTCTTGAACGAGGAATTCCTAGTAAGCACGAGTCA
TCAACTCGTGCTGATTACGTCCCTGCCC-TTTGTACACACCGCCCGTCGCTACTACCGAT
TGAATGGTTTAGTGAGATCTCGGGATTGGCGACGC--CATGCC--GCGAGGCACGGCGCC
GCCGAGAA
>AF293688_1Leucotheapulchra 5185 bp 2962 bp
C-T-TTTATACTGTGAAACTGCGAATGGCTC-ATTAAATCAGTTATCGTCTATTT--GAT
T-GTG-CCCT-TACTACAT-GGATAACCGTAGTAATTCTAGAGCTAATACATGCGAAAAG
TCCCGACTTCTGGAAGGGATGTATTTATTAGATTAAAAACCAATGCGTTT-----A-ACG
ACG------CTTTTCGGTGATTCATAATAACTGTTCGAATCGCATGGCCCTCGTGCCGGC
GATGTTTCATTCGAGTTTCTGCCCTATCAACTTTCGATGGTAAGGTATTGGCTTACCATG
GTGACAACGGGTAACGGAGAATTAGGGTTCGATTCCGGAGAGGGAGCCCGAGAAACGGCT
ACCACATCCAAGGAAGGCAGCAGGCGCGCAAATTACCCAATCCCGACTC-GGGGAGGTAG
TGACAAT-AAATAACGTTGC-AGGCGCCAACGGCTTCTGCAGTCGGAATGAGTACAATAT
AACACCCTTAACGAGGAACAATTGGAGGGCAAGTCTGGTGCCAGCAGCCGCGGTAATTCC
AGCTCCAATAGCGTATATTAAAGTTGTTGCAGTTAAAAAGCTCGTAGTTGGATCTCGGAA
-CCGGCCGATTGGTCCGTCCTC--TGGATCGT-GTACTGATCGGTCTGTTCTTCTTCGCG
AAGACCG-CGTGTGCCCTTAACTGGGTGGGCGCGGGA-TTCGCGACGTTTAC-TTTGAAA
AAATTAG-AGTGTTC-AAAGCAGGC-AGTCGCTTGAATATC-TCAG-CATGGAATAATAG
AATAGGACTTTGG-TCTTATTTTGTTGGTTTCCGA-GACCGAAGTAATGATTAATAGGGA
CAGTTGGGGGCATTCGTATTTCATTGTCAG-AGGTGAAATTCTTGGATTTATGAAAGACG
AACTTCTGCGAAAGCATTTG-CCAAGGA-TG-TTTTCA-TTAATCAAGAACGAAAGTTGG
AGGCTCGAAGACGATCAG-ATACCGTCCTAGTTCYAACCATAAACGATGCCGTCT-GC-G
GATCG--GAGGTCGCTCA-TGTAAGGCTCC-TTCGGCACGC-TATGAGAAATC-AAAGAC
TTCG-GGTTCC--GGGGGGAGTAT-GTTCGCAAGAA-TGAAACTTAAAGGAATTGACGGA
AGGGCACCACCAG-GAGTGGAA---CTGCGGTTTAATTTGACTCAACA---CGGGAAAAC
TCACCAGGTCCAGACA-TAGGAAGGATT-------GACAGATTGAG--AGCTC-TTTCTT
GATT---CTATGGGTGG---TGGTGCATGGCCGTTCTTAGTTGGTGGAGTGATTTGTCTG
GTTAA-TTCCGTTA---ACGAACGAGACCTTAACCTGCTAAATAGTGAC--ACGGTTCCT
-TGAACCG-TGGCTCACTTCTTAGAGGGACTATCGGTTTCAAACCGATGGAAGTTTGAGG
CAATAACAGGTCTGTGATGCCCTTAGATGTTCTGGGCCACACGCGCGTTACACTGATGAA
GCCAGCGAGTATATCGCCTTCACCGGAAGGTGCGGGTAATCTTGTGAAACTTCATCGTGC
TGGGGATAGACCATTGCAATTATTGGTCTTGAACGAGGAATTCCTAGTAAGCACGAGTCA
TCAACTCGTGCTGATTACGTCCCTGCCC-TTTGTACACACCGCCCGTCGCTACTACCGAT
TGAATGGTTTAGTGAGATCTCGGGATTGGCGACGC--CATGCC--GCGAGGCACGGCGCC
GCCGAGAR
>AF293700_1Mnemiopsisleidyi 5185 bp 2962 bp
C-T-TTTATACTGTGAAACTGCGAATGGCTC-ATTAAATCAGTTATCGTCTATTT--GAT
T-GTG-CCCT-TACTACAT-GGATAACCGTAGTAATTCTAGAGCTAATACATGCGAAAAG
TCCCGACTTCTGGAAGGGATGTATTTATTAGATTAAAAACCAATGCGTTT-----A-ACG
ACG------CTTTTCGGTGATTCATAATAACTGTTCGAATCGCATGGCCCTCGTGCCGGC
GATGTTTCATTCGAGTTTCTGCCCTATCAACTTTCGATGGTAAGGTATTGGCTTACCATG
GTGACAACGGGTAACGGAGAATTAGGGTTCGATTCCGGAGAGGGAGCCCGAGAAACGGCT
ACCACATCCAAGGAAGGCAGCAGGCGCGCAAATTACCCAATCCCGATTC-GGGGAGGTAG
TGACAAT-AAATAACGTTGC-AGGCGCCAACGGCTTCTGCAGTCGGAATGAGTACAATAT
AACACCCTTAACGAGGAACAATTGGAGGGCAAGTCTGGTGCCAGCAGCCGCGGTAATTCC
AGCTCCAATAGCGTATATTAAAGTTGTTGCAGTTAAAAAGCTCGTAGTTGGATTTCGGAA
-CCGGCCGATTGGTCCGTCCTC--TGGATCGT-GTACTGATCGGTCTGTTCTTCTTCGCG
AAGACCG-CGTGTGCCCTTAACTGGGTGGGCGYGGGA-TTCGCGACGTTTAC-TTTRAAA
AAATTAG-AGTGTTC-AAAGCAGGC-AGTCGCTYGAATATC-TCAG-CATGGAATAATAG
AATAGGACTTTGG-TCTTATTTTGTTGGTTTCCGA-GACCGAAGTAATGATTAATAGGGA
CAGTTGGGGGCATTCGTATTTCATTGTCAG-AGGTGAAATTCTTGGATTTATGAAAGACG
AACTTCTGCGAAAGCATTTG-CCAAGGA-TG-TTTTCA-TTAATCAAGAACGAAAGTTGG
AGGCTCGAAGACGATCAG-ATACCGTCCTAGTTCCAACCATAAACGATGCCGTCT-GC-G
GATCG--GAGGTCGCTCA-ATTAAGGCTCC-TTCGGCACGC-TATGAGAAATC-AAAGAC
TTCG-GGTTCC--GGGGGGAGTAT-GTTCGCAAGAA-TGAAACTTAAAGGAATTGACGGA
AGGGCACCACCAG-GAGTGGAA--CCTGCGGTTTAATTTGACTCAACA---CGGGAAAAC
TCACCAGGTCCAGACA-TAGGAAGGATT-------GACAGATTGAG--AGCTC-TTTCTT
GATT---CTATGGGTGG---TGGTGCATGGCCGTTCTTAGTTGGTGGAGTGATTTGTCTG
GTTAA-TTCCGTTA---ACGAACGAGACCTTAACCTGCTAAATAGTGAC--ACGGTTCTT
-TGAACCG-TGGCTCACTTCTTAGAGGGACTATCGGTTTCAAACCGATGGAAGTTTGAGG
CAATAACAGGTCTGTGATGCCCTTAGATGTTCTGGGCCACACGCGCGTTACACTGATGAA
GCCAGCGAGTATATCGCCTTCACCGGAAGGTGCGGGTAATCTTGTGAAACTTCATCGTGC
TGGGGATAGACCATTGCAATTATTGGTCTTGAACGAGGAATTCCTAGTAAGCACGAGTCA
TCAACTCGTGCTGATTACGTCCCTGCCC-TTTGTACACACCGCCCGTCGCTACTACCGAT
TGAATGGTTTAGTGAGATCTCGGGATTGGCGACGC--CATGCY--GCGAGGCACGGCGCC
GCCGAGAA
>KF202290_1Lampocteiscruentiventer KF202290.1Lampocteiscruentiventer 5185 bp 2962 bp
C-T-TTTATACTGTGAAACTGCGAATGGCTC-ATTAAATCAGTTATCGTCTATTT--GAT
T-GTG-CCCT-TACTACAT-GGATAACCGTAGTAATTCTAGAGCTAATACATGCGAAAAG
TCCCGACTTCTGGAAGGGATGTATTTATTAGATTAAAAACCAATGCGTTT-----A-ACG
ACG------CTTCGTGGTGATTCATAATAACTGTTCGAATCGCATGGCCCTCGTGCCGGC
GATGTTTCATTCGAGTTTCTGCCCTATCAACTTTCGATGGTAAGGTATTGGCTTACCATG
GTGACAACGGGTAACGGAGAATTAGGGTTCGATTCCGGAGAGGGAGCCCGAGAAACGGCT
ACCACATCCAAGGAAGGCAGCAGGCGCGCAAATTACCCAATCCCGACTC-GGGGAGGTAG
TGACAAT-AAATAACGTTGC-AGGCGCCAACGGCTTCTGCAGTCGGAATGAGTACAATAT
AACACCCTTAACGAGGAACAATTGGAGGGCAAGTCTGGTGCCAGCAGCCGCGGTAATTCC
AGCTCCAATAGCGTATATTAAAGTTGTTGCAGTTAAAAAGCTCGTAGTTGGATTTCGGAA
-CCGGCCGATTGGTCCGTCCTC--TGGATCGT-GTACTGATCGGTCTGTTCTTCTTCGCG
AAGACCG-CGTGTGCCCTTAACTGGGTGGGCGTGGGA-TTCGCGACGTTTAC-TTTGAAA
AAATTAG-AGTGTTC-AAAGCAGGC-AGTCGCTTGAATATC-TCAG-CATGGAATAATAG
AATAGGACTTTGG-TCTTATTTTGTTGGTTTCCGA-GACCGAAGTAATGATTAATAGGGA
CAGTTGGGGGCATTCGTATTTCATTGTCAG-AGGTGAAATTCTTGGATTTATGAAAGACG
AACTTCTGCGAAAGCATTTG-CCAAGGA-TG-TTTTCA-TTAATCAAGAACGAAAGTTGG
AGGCTCGAAGACGATCAG-ATACCGTCCTAGTTCCAACCATAAACGATGCCGTCT-GC-G
GATCG--GAGGTCGCTCA-TGTAAGGCTCC-TTCGGCACGC-TATGAGAAATC-AAAGAC
TTCG-GGTTCC--GGGGGGAGTAT-GTTCGCAAGAA-TGAAACTTAAAGGAATTGACGGA
AGGGCACCACCAG-GAGTGGAA--CCTGCGGTTTAATTTGACTCAACA---CGGGAAAAC
TCACCAGGTCCAGACA-TAGGAAGGATT-------GACAGATTGAG--AGCTC-TTTCTT
GATT---CTATGGGTGG---TGGTGCATGGCCGTTCTTAGTTGGTGGAGTGATTTGTCTG
GTTAA-TTCCGTTA---ACGAACGAGACCTTAACCTGCTAAATAGTGAC--ACGGTTCTT
-TGAACCG-TGGCTCACTTCTTAGAGGGACTATCGGTTTCAAACCGATGGAAGTTTGAGG
CAATAACAGGTCTGTGATGCCCTTAGATGTTCTGGGCCACACGCGCGTTACACTGATGAA
GCCAGCGAGTATATCGCCTTCACCGGAAGGTGCGGGTAATCTTGTGAAACTTCATCGTGC
TGGGGATAGACCATTGCAATTATTGGTCTTGAACGAGGAATTCCTAGTAAGCACGAGTCA
TCAACTCGTGCTGATTACGTCCCTGCCC-TTTGTACACACCGCCCGTCGCTACTACCGAT
TGAATGGTTTAGTGAGATCTCGGGATTGGCGACGC--CATGCC--GCGAGGCACGGCGCC
GCCGAGAA
>KJ754158_1Mnemiopsisleidyi 5185 bp 2962 bp
C-T-TTTATACTGTGAAACTGCGAATGGCTC-ATTAAATCAGTTATCGTCTATTT--GAT
T-GTG-CCCT-TACTACAT-GGATAACCGTAGTAATTCTAGAGCTAATACATGCGAAAAG
TCCCGACTTCTGGAAGGGATGTATTTATTAGATTAAAAACCAATGCGTTT-----A-ACG
ACG------CTTTTCGGTGATTCATAATAACTGTTCGAATCGCATGGCCCTCGTGCCGGC
GATGTTTCATTCGAGTTTCTGCCCTATCAACTTTCGATGGTAAGGTATTGGCTTACCATG
GTGACAACGGGTAACGGAGAATTAGGGTTCGATTCCGGAGAGGGAGCCCGAGAAACGGCT
ACCACATCCAAGGAAGGCAGCAGGCGCGCAAATTACCCAATCCCGATTC-GGGGAGGTAG
TGACAAT-AAATAACGTTGC-AGGCGCCAACGGCTTCTGCAGTCGGAATGAGTACAATAT
AACACCCTTAACGAGGAACAATTGGAGGGCAAGTCTGGTGCCAGCAGCCGCGGTAATTCC
AGCTCCAATAGCGTATATTAAAGTTGTTGCAGTTAAAAAGCTCGTAGTTGGATTTCGGAA
-CCGGCCGATTGGTCCGTCCTC--TGGATCGT-GTACTGATCGGTCTGTTCTTCTTCGCG
AAGACCG-CGTGTGCCCTTAACTGGGTGGGCGTGGGA-TTCGCGACGTTTAC-TTTGAAA
AAATTAG-AGTGTTC-AAAGCAGGC-AGTCGCTTGAATATC-TCAG-CATGGAATAATAG
AATAGGACTTTGG-TCTTATTTTGTTGGTTTCCGA-GACCGAAGTAATGATTAATAGGGA
CAGTTGGGGGCATTCGTATTTCATTGTCAG-AGGTGAAATTCTTGGATTTATGAAAGACG
AACTTCTGCGAAAGCATTTG-CCAAGGA-TG-TTTTCA-TTAATCAAGAACGAAAGTTGG
AGGCTCGAAGACGATCAG-ATACCGTCCTAGTTCCAACCATAAACGATGCCGTCT-GC-G
GATCG--GAGGTCGCTCA-ATTAAGGCTCC-TTCGGCACGC-TATGAGAAATC-AAAGAC
TTCG-GGTTCC--GGGGGGAGTAT-GTTCGCAAGAA-TGAAACTTAAAGGAATTGACGGA
AGGGCACCACCAG-GAGTGGAA--CCTGCGGTTTAATTTGACTCAACA---CGGGAAAAC
TCACCAGGTCCAGACA-TAGGAAGGATT-------GACAGATTGAG--AGCTC-TTTCTT
GATT---CTATGGGTGG---TGGTGCATGGCCGTTCTTAGTTGGTGGAGTGATTTGTCTG
GTTAA-TTCCGTTA---ACGAACGAGACCTTAACCTGCTAAATAGTGAC--ACGGTTCTT
-TGAACCG-TGGCTCACTTCTTAGAGGGACTATCGGTTTCAAACCGATGGAAGTTTGAGG
CAATAACAGGTCTGTGATGCCCTTAGATGTTCTGGGCCACACGCGCGTTACACTGATGAA
GCCAGCGAGTATATCGCCTTCACCGGAAGGTGCGGGTAATCTTGTGAAACTTCATCGTGC
TGGGGATAGACCATTGCAATTATTGGTCTTGAACGAGGAATTCCTAGTAAGCACGAGTCA
TCAACTCGTGCTGATTACGTCCCTGCCC-TTTGTACACACCGCCCGTCGCTACTACCGAT
TGAATGGTTTAGTGAGATCTCGGGATTGGCGACGC--CATGCC--GCGAGGCACGGCGCC
GCCGAGAA
>AF293686_1Undescribedctenophoresp_4 AF293686.1Undescribedctenophoresp.4 5185 bp 2962 bp
C-T-TTTATACTGTGAAACTGCGAATGGCTC-ATTAAATCAGTTATCGTCTATTT--GAT
T-GTG-CCCT-TACTACAT-GGATAACCGTAGTAATTCTAGAGCTAATACATGCGAAAAG
TCCCGACTCCTGGAAGGGATGTATTTATTAGATTAAAAACCAATGCGTTT-----A-ACG
ACG------CTTCGTGGTGATTCATAATAACTGTTCGAATCGCATGGCCCTCGTGCCGGC
GATGTTTCATCCGAGTTTCTGCCCTATCAACTTTCGATGGTAAGGTATTGGCTTACCATG
GTGACAACGGGTAACGGAGAATTAGGGTTCGATTCCGGAGAGGGAGCCCGAGAAACGGCT
ACCACATCCAAGGAAGGCAGCAGGCGCGCAAATTACCCAATCCCGACTC-GGGGAGGTAG
TGACAAT-AAATAACGTTGC-AGGCGCCAACGGCTTCTGCAGTCGGAATGAGTACAATAT
AACACCCTTAACGAGGAACAATTGGAGGGCAAGTCTGGTGCCAGCAGCCGCGGTAATTCC
AGCTCCAATAGCGTATATTAAAGTTGTTGCAGTTAAAAAGCTCGTAGTTGGATTTCGGAA
-CCGGCCGATTGGTCCGTCCTC--TGGAT-GT-GTACTGATCGGTCTGTTCTTCTTCGCG
AAGACCG-CGTGTGCCCTTAACTGGGTGGGCGTGGGA-TTCGCGACGTTTAC-TTTGAAA
AAATTAG-AGTGTTC-AAAGCAGGC-AGTCGCTTGAATATC-TCAG-CATGGAATAATAG
AATAGGACTTTGG-TCTTATTTTGTTGGTTTCCGA-GACCGAAGTAATGATTAATAGGGA
CAGTTGGGGGCATTCGTATTTCATTGTCAG-AGGCGAAATTCTTGGATTTATGAAAGACG
AACTTCTGCGAAAGCATTTG-CCAAGGA-TG-TTTTCA-TTAATCAAGAACGAAAGTTGG
AGGCTCGAAGACGATCAG-ATACCGTCCTAGTTCCAACCATAAACGATGCCGTCT-GC-G
GATCG--GAGGTCGCTCA-TGTAAGGCTCC-TTCGGCACGC-TATGAGAAATC-AAAGAC
TTCG-GGTTCC--GGGGGGAGTAT-GTTCGCAAGAA-TGAAACTTAAAGGAATTGACGGA
AGGGCACCACCAG-GAGTGGAA--CCTGCGGTTTAATTTGACTCAACA---CGGGAAAAC
TCACCAGGTCCAGACA-TAGGAAGGATT-------GACAGATTGAG--AGCTC-TTTCTT
GATT---CTATGGGTGG---TGGTGCATGGCCGTTCTTAGTTGGTGGAGTGATTTGTCTG
GTTAA-TTCCGTTA---ACGAACGAGACCTTAACCTGCTAAATAGTGAC--ACGGTTCTT
-TGAACCG-TGGCTCACTTCTTAGAGGGACTATCGGGTTCAAACCGATGGAAGTTTGAGG
CAATAACAGGTCTGTGATGCCCTTAGATGTTCTGGGCCACACGCGCGTTACACTGATGAA
GCCAGCGAGTATATCGCCTTCACCGGAAGGTGCGGGTAATCTTGTGAAACTTCATCGTGC
TGGGGATAGACCATTGCAATTATTGGTCTTGAACGAGGAATTCCTAGTAAGCACGAGTCA
TCAACTCGTGCTGATTACGTCCCTGCCC-TTTGTACACACCGCCCGTCGCTACTACCGAT
TGAATGGTTTAGTGAGATCTCGGGATTGGCGACGC--CATGCC--GCGAGGCACGGTGCC
GCCGAGAA
>AF293691_1Ocyropsiscrystallinaguttata AF293691.1Ocyropsiscrystallinaguttata 5185 bp 2962 bp
C-T-TTTATACTGTGAAACTGCGAATGGCTC-ATTAAATCAGTTATCGTCTATTT--GAT
T-GTG-CCCT-TACTACAT-GGATAACCGTGGTAATTCTAGAGCTAATACATGCGAAAAG
TCCCGACTTCTGGAAGGGATGTATTTATTAGATTAAAAACCAATGCGTTT-----C-ACG
ACG------CTATTCGGTGATTCATAATAACTGTTCGAATCGCATGGCCCTCGTGCCGGC
GATGTTTCATTCGAGTTTCTGCCCTATCAACTTTCGATGGTAAGGTATTGGCTTACCATG
GTTGCAACGGGTAACGGAGAATTAGGGTTCGATTCCGGAGAGGGAGCCCGAGAAACGGCT
ACCACATCCAAGGAAGGCAGCAGGCGCGCAAATTACCCAATCCCGACCC-GGGGAGGTAG
TGACAAT-AAATAACGTTGC-AGGCGCCAACGGCTTCTGCAGTCGGAATGAGTACAATAT
AACACCCTTAACGAGGAACAATTGGAGGGCAAGCCTGGTGCCAGCAGCCGCGGTAATTCC
AGCTCCAATAGCGTATATTAAAGTTGTTGCAGTTAAAAAGCTCGTAGTTGGATTTCGGAA
-CCGGCCGATTGGTCCGTCCTT--TGGATCGT-GTACTGATCGGTCTGTTCTTCTTCGCG
AAGACCG-CGTGTGCCCTTAACTGGGTGGGCGTGGGA-TTCGCGACGTTTAC-TTTGAAA
AAATTAG-AGTGTTC-AAAGCAGGC-CTTCGCTTGAATATC-TCAG-CATGGAATAATAG
AATAGGACTTTGG-TCTTATTTTGTTGGTTTCCGA-GACCGAAGTAATGATTAATAGGGA
CAGTTGGGGGCATTCGTATTTCATTGTCAG-AGGTGAAATTCTTGGATTTATGAAAGACG
AACTTCTGCGAAAGCATTTG-CCAAGGA-TG-TTTTCA-TTAATCAAGAACGAAAGTTGG
AGGCTCGAAGACGATCAG-ATACCGTCCTAGTTCCAACCATAAACGATGCCGTCT-GC-G
GATCG--GAGGTCGCTCA-TGTAAGGCTCC-TTCGGCACGC-TATGAGAAATC-AAAGAC
TTCG-GGTTCC--GGGGGGAGTAT-GTTCGCAAGAA-TGAAACTTAAAGGAATTGACGGA
AGGGCACCACCAG-GAGTGGAA--CCTGCGGTTTAATTTGACTCAACA---CGGGAAAAC
TCACCAGGTCCAGACA-TAGGAAGGATT-------GACAGATTGAG--AGCTC-TTTCTT
GATT---CTATGGGTGG---TGGTGCATGGCCGTTCTTAGTTGGTGGAGTGATTTGTCTG
GTTAA-TTCCGTTA---ACGAACGAGACCTTAACCTGCTAAATAGTGAC--ACGGTTCTT
--GAACCG-TGGTTCACTTCTTAGAGGGACTATCGGTTTCAAACCGATGGAAGTTTGAGG
CAATAACAGGTCTGTGATGCCCTTAGATGTTCTGGGCCACACGCGCGTTACACTGATGAA
GCCAGCGAGTATATCGCCTTCACCGGAAGGTGCGGGTAATCTTGTGAAACTTCATCGTGC
TGGGGATAGACCATTGCAATTATTGGTCTTGAACGAGGAATTCCTAGTAAGCACGAGTCA
TCAACTCGTGCTGATTACGTCCCTGCCC-TTTGTACACACCGCCCGTCGCTACTACCGAT
TGAATGGTTTAGTGAGATCTCGGGATTGGCGACGC--CATGCC--GCGAGGCACGGCGCC
GCCGAGAA
>AF293690_1Ocyropsiscrystallina 5185 bp 2962 bp
C-T-TTTATACTGTGAAACTGCGAATGGCTC-ATTAAATCAGTTATCGTCTATTT--GAT
T-GTG-CCCT-TACTACAT-GGATAACCGTAGTAATTCTAGAGCTAATACATGCGAAAAG
TCCCGACTTCTGGAAGGGATGTATTTATTAGATTAAAAACCAATGCGTTT-----C-ACG
ACG------CTATTCGGTGATTCATAATAACTGTTCGAATCGCATGGCCCTCGTGCCGGC
GATGTTTCATTCGAGTTTCTGCCCTATCAACTTTCGATGGTAAGGTATTGGCTTACCATG
GTTGCAACGGGTAACGGAGAATTAGGGTTCGATTCCGGAGAGGGAGCCCGAGAAACGGCT
ACCACATCCAAGGAAGGCAGCAGGCGCGCAAATTACCCAATCCCGACCC-GGGGAGGTAG
TGACAAT-AAATAACGTTGC-AGGCGCCAACGGCTTCTGCAGTCGGAATGAGTACAATAT
AACACCCTTAACGAGGAACAATTGGAGGGCAAGCCTGGTGCCAGCAGCCGCGGTAATTCC
AGCTCCAATAGCGTATATTAAAGTTGTTGCAGTTAAAAAGCTCGTAGTTGGATTTCGGAA
-CCGGCCGATTGGTCCGTCCTT--TGGATCGT-GTACTGATCGGTCTGTTCTTCTTCGCG
AAGACTG-CGTGTGCCCTTAACTGGGTGGGCGTGGGA-TTCGCGACGTTTAC-TTTGAAA
AAATTAG-AGTGTTC-AAAGCAGGC-CTTCGCTTGAATATC-TCAG-CATGGAATAATAG
AATAGGACTTTGG-TCTTATTTTGTTGGTTTCCGA-GACCGAAGTAATGATTAATAGGGA
CAGTTGGGGGCATTCGTATTTCATTGTCAG-AGGTGAAATTCTTGGATTTATGAAAGACG
AACTTCTGCGAAAGCATTTG-CCAAGGA-TG-TTTTCA-TTAATCAAGAACGAAAGTTGG
AGGCTCGAAGACGATCAG-ATACCGTCCTAGTTCCAACCATAAACGATGCCGTCT-GC-G
GATCG--GAGGTCGCTCA-TGTAAGGCTCC-TTCGGCACGC-TATGAGAAATC-AAAGAC
YTCG-GGTTCC--GGGGGGAGTAT-GTTCGCAAGAA-TGAAACTTAAAGGAATTGACGGA
AGGGCACCACCAG-GAGTGGAA--CCTGCGGTTTAATTTGACTCAACA---CGGGAAAAC
TCACCAGGTCCAGACA-TAGGAAGGATT-------GACAGATTGAG--AGCTC-TTTCTT
GATT---CTATGGGTGG---TGGTGCATGGCCGTTCTTAGTTGGTGGAGTGATTTGTCTG
GTTAA-TTCCGTTA---ACGAACGAGACCTTAACCTGCTAAATAGTGAC--ACGGTTCTT
--GAACCG-TGGTTCACTTCTTAGAGGGACTATCGGTTTCAAACCGATGGAAGTTTGAGG
CAATAACAGGTCTGTGATGCCCTTAGATGTTCTGGGCCACACGCGCGTTACACTGATGAA
GCCAGCGAGTATATCGCCTTCACCGGAAGGTGCGGGTAATCTTGTGAAACTTCATCGTGC
TGGGGATAGACCATTGCAATTATTGGTCTTGAACGAGGAATTCCTAGTAAGCACGAGTCA
TCAACTCGTGCTGATTACGTCCCTGCCC-TTTGTACACACCGCCCGTCGCTACTACCGAT
TGAATGGTTTAGTGAGATCTCGGGATTGGCGACGC--CATGCC--GCGAGGCACGGCGCC
GCCGAGAA
>AF293689_1Ocyropsismaculata 5185 bp 2962 bp
C-T-TTTATACTGTGAAACTGCGAATGGCTC-ATTAAATCAGTTATCGTCTATTT--GAT
T-GTG-CCCT-TACTACAT-GGATAACCGTAGTAATTCTAGAGCTAATACATGCGAAAAG
TCCCGACTTCTGGAAGGGATGTATTTATTAGATTAAAAACCAATGCGTTT-----C-ACG
ACG------CTATTCGGTGATTCATAATAACTGTTCGAATCGCATGGCCCTCGTGCCGGC
GATGTTTCATTCGAGTTTCTGCCCTATCAACTTTCGATGGTAAGGTATTGGCTTACCATG
GTGACAACGGGTAACGGAGAATTAGGGTTCGATTCCGGAGAGGGAGCCCGAGAAACGGCT
ACCACATCCAAGGAAGGCAGCAGGCGCGCAAATTACCCAATCCCGACTC-GGGGAGGTAG
TGACAAT-AAATAACGTTGC-AGGCGCCAACGGCTTCTGCAGTCGGAATGAGTACAATAT
AACACCCTTAACGAGGAACAATTGGAGGGCAAGCCTGGTGCCAGCAGCCGCGGTAATTCC
AGCTCCAATAGCGTATATTAAAGTTGTTGCAGTTAAAAAGCTCGTAGTTGGATTTCGGAA
-CCGGCCGATTGGTCCGTCCTT--TGGATCGT-GTACTGATCGGTCTGTTCTTCTTCGCG
AAGACCG-CGTGTGCCCTTAACTGGGTGGGCGTGGGA-TTCGCGACGTTTAC-TTTGAAA
AAATTAG-AGTGTTC-AAAGCAGGC-CTTCGCTTGAATATC-TCAG-CATGGAATAATAG
AATAGGACTTTGG-TCTTATTTTGTTGGTTTCCGA-GACCGAAGTAATGATTAATAGGGA
CAGTTGGGGGCATTCGTATTTCATTGTCAG-AGGTGAAATTCTTGGATTTATGAAAGACG
AACTTCTGCGAAAGCATTTG-CCAAGGA-TG-TTTTCA-TTAATCAAGAACGAAAGTTGG
AGGCTCGAAGACGATCAG-ATACCGTCCTAGTTCCAACCATAAACGATGCCGTCT-GC-G
GATCG--GAGGTCGCTCA-TGTAAGGCTCC-TTCGGCACGC-TATGAGAAATC-AAAGAC
TTCG-GGTTCC--GGGGGGAGTAT-GTTCGCAAGAA-TGAAACTTAAAGGAATTGACGGA
AGGGCACCACCAG-GAGTGGAA--CCTGCGGTTTAATTTGACTCAACA---CGGGAAAAC
TCACCAGGTCCAGACA-TAGGAAGGATT-------GACAGATTGAG--AGCTC-TTTCTT
GATT---CTATGGGTGG---TGGTGCATGGCCGTTCTTAGTTGGTGGAGTGATTTGTCTG
GTTAA-TTCCGTTA---ACGAACGAGACCTTAACCTGCTAAATAGTGAC--ACGGTTCTT
--GAACCG-TGGTTCACTTCTTAGAGGGACTATCGGTTTCAAACCGATGGAAGTTTGAGG
CAATAACAGGTCTGTGATGCCCTTAGATGTTCTGGGCCACACGCGCGTTACACTGATGAA
GCCAGCGAGTATATCGCCTTCACCGGAAGGTGCGGGTAATCTTGTGAAACTTCATCGTGC
TGGGGATAGACCATTGCAATTATTGGTCTTGAACGAGGAATTCCTAGTAAGCACGAGTCA
TCAACTCGTGCTGATTACGTCCCTGCCC-TTTGTACACACCGCCCGTCGCTACTACCGAT
TGAATGGTTTAGTGAGATCTCGGGATTGGCGACGC--CATGCC--GCGAGGCACGGCGCC
GCCGAGAA
>MF599329_1Ocyropsissp_Floridaisolate17 MF599329.1Ocyropsissp.Floridaisolate17 5185 bp 2962 bp
C-T-TTTATACTGTGAAACTGCGAATGGCTC-ATTAAATCAGTTATCGTCTATTT--GAT
T-GTG-CCCT-TACTACAT-GGATAACCGTAGTAATTCTAGAGCTAATACATGCGAAAAG
TCCCGACTTCTGGAAGGGATGTATTTATTAGATTAAAAACCAATGCGTTT-----C-ACG
ACG------CTATTCGGTGATTCATAATAACTGTTCGAATCGCATGGCCCTCGTGCCGGC
GATGTTTCATTCGAGTTTCTGCCCTATCAACTTTCGATGGTAAGGTATTGGCTTACCATG
GTGACAACGGGTAACGGAGAATTAGGGTTCGATTCCGGAGAGGGAGCCCGAGAAACGGCT
ACCACATCCAAGGAAGGCAGCAGGCGCGCAAATTACCCAATCCCGACTC-GGGGAGGTAG
TGACAAT-AAATAACGTTGC-AGGCGCCAACGGCTTCTGCAGTCGGAATGAGTACAATAT
AACACCCTTAACGAGGAACAATTGGAGGGCAAGCCTGGTGCCAGCAGCCGCGGTAA----
-----------CGTATATTAAAGTTGTTGCAGTTAAAAAGCTCGTAGTTGGATTTCGGAA
-CCGGCCGATTGGTCCGTCCTT--AGGATCGT-GTACTGATCGGTCTGTTCTTCTTCGCG
AAGACCG-CGTGTGCCCTTAACTGGGTGGGCGTGGGA-TTCGCGACGTTTAC-TTTGAAA
AAATTAG-AGTGTTC-AAAGCAGGC-CTTCGCTTGAATATC-TCAG-CATGGAATAATAG
AATAGGACTTTGG-TCTTATTTTGTTGGTTTCCGA-GACCGAAGTAATGATTAATAGGGA
CAGTTGGGGGCATTCGTATTTCATTGTCAG-AGGTGAAATTCTTGGATTTATGAAAGACG
AACTTCTGCGAAAGCATTTG-CCAAGGA-TG-TTTTCA-TTAATCAAGAACGAAAGTTGG
AGGCTCGAAGACGATCAG-ATACCGTCCTAGTTCCAACCATAAACGATGCCGTCT-GC-G
GATCG--GAGGTCGCTCA-TGTAAGGCTCC-TTCGGCACGC-TATGAGAAATC-AAAGAC
TTCG-GGTTCC--GGGGGGAGTAT-GTTCGCAAGAA-TGAAACTTAAAGGAATTGACGGA
AGGGCACCACCAG-GAGTGGAA--CCTGCGGTTTAATTTGACCCAACA---CGGGAAAAC
TCACCAGGTCCAGACA-TAGGAAGGATT-------GACAGATTGAG--AGCTC-TTTCTT
GATT---CTATGGGTGG---TGGTGCATGGCCGTTCTTAGTTGGTGGAGTGATTTGTCTG
GTTAA-TTCCGTTA---ACGAACGAGACCTTAACCTGCTAAATAGTGAC--ACGGTTCTT
--GAACCG-TGGTTCACTTCTTAGAGGGACTATCGGTTTCAAACCGATGGAAGTTTGAGG
CAATAACAGGTCTGTGATGCCCTTAGATGTTCTGGGCCACACGCGCGTTACACTGATGAA
GCCAGCGAGTATATCGCCTTCACCGGAAGGTGCGGGTAATCTTGTGAAACTTCATCGTGC
TGGGGATAGACCATTGCAATTATTGGTCTTGAACGAGGAATTCCTAGTAAGCACGAGTCA
TCAACTCGTGCTGATTACGTCCCTGCCC-TTTGTACACACCGCCCGTCGCTACTACCGAT
TGAATGGTTTAGTGAGATCTCGGGATTGGCGACGC--CATGCC--GCGAGGCACGGCGCC
GCCGAGAA
>AF293681_1Undescribedmertensiidsp_3 AF293681.1Undescribedmertensiidsp.3 5185 bp 2962 bp
C-T-TTTATACTGTGAAACTGCGAATGGCTC-ATTAAATCAGTTATCGTCTATTT--GAT
T-GTG-CCCT-TACTACAT-GGATAACCGTAGTAATTCTAGAGCTAATACATGCGAAAAG
TCCCGACTTCTGGAAGGGATGTATTTATTAGATTAAAAACCAATGCGTTT-----A-ACG
ACG------CTCTAAGGTGATTCATAATAACTGTTCGAATCGCATGGCCTTTGTGCCGGC
GATGTTTCATTCGAGTTTCTGCCCTATCAACTTTCGATGGTAAGGTATTGGCTTACCATG
GTGACAACGGGTAACGGAGAATTAGGGTTCGATTCCGGAGAGGGAGCCCGAGAAACGGCT
ACCACATCCAAGGAAGGCAGCAGGCGCGCAAATTACCCAATCCCGATTC-GGGGAGGTAG
TGACAAT-AAATAACGTTGC-AGGCGCCAACGGCTTCTGCAGTCGGAATGAGTACAATAC
AACACCCTTAACGAGGAACAATTGGAGGGCAAGTCTGGTGCCAGCAGCCGCGGTAATTCC
AGCTCCAATAGCGTATATTAAAGTTGTTGCAGTTAAAAAGCTCGTAGTTGGATTTCGGAA
-CCGGCCGATTGGTCCGCCCTC--TGGGTTGT-GTACTGATCGGTCTGTTCTTCTTCGCG
AAGACCG-CGTGTGCCCTTAACTGGGTGGGCGTGGGA-TTCACGACGTTTAC-TTTGAAA
AAATTAG-AGTGTTC-AAAGCAGGC-ATTCGCTTGAAYATC-TCAG-CATGGAATAATAG
AATAGGACTTTGG-TCTTATTTTGTTGGTTTCCGA-GACCGAAGTAATGATTAATAGGGA
CAGTTGGGGGCATTCGTATTTCATTGTCAG-AGGTGAAATTCTTGGATTTATGAAAGACG
AACTTCTGCGAAAGCATTTG-CCAAGGA-TG-TTTTCA-TTAATCAAGAACGAAAGTTGG
AGGCTCGAAGACGATCAG-ATACCGTCCTAGTTCCAACCATAAACGATGCCGTCT-GC-G
GATCG--GAGGTCGCTCA-TGTAAGGCTCC-TTCGGCACGC-TATGAGAAATC-AAAGAC
TTCG-GGTTCC--GGGGGGAGTAT-GTTCGCAAGAA-TGAAACTTAAAGGAATTGACGGA
AGGGCACCACCAG-GAGTGGAA--CCTGCGGTTTAATTTGACTCAACA---CGGGAAAAC
TCACCAGGTCCAGACA-TAGGAAGGATT-------GACAGATTGAG--AGCTC-TTTCTT
GATT---CTATGGGTGG---TGGTGCATGGCCGTTCTTAGTTGGTGGAGTGATTTGTCTG
GTTAA-TTCCGTTA---ACGAACGAGACCTTAACCTGCTAAATAGTGAC--ACCGTTCCT
--GAACGG-TGGTTCACTTCTTAGAGGGACTATCGGATRCAAGCCGATGGAAGTGTGAGG
CAATAACAGGTCTGTGATGCCCTTAGATGTTCTGGGCCACACGCGCGTTACACTGATGAA
GCCAGCGAGTATATCGCCTTCACCGGAAGGTGCGGGTAATCTTGTGAAACTTCATCGTGC
TGGGGATAGACCATTGCAATTTTTGGTCTTGAACGAGGAATTCCTAGTAAGCACGAGTCA
TCAACTCGTGCTGATTACGTCCCTGCCC-TTTGTACACACCGCCCGTCGCTACTACCGAT
TGAATGGTTTAGTGAGATCTCGGGATTGGCGACGC--CATGCC--GCGAGGCACGGCGCT
GCCGAGAA
>MF599325_1Cestumvenerisisolate07426136 MF599325.1Cestumvenerisisolate07426136 5185 bp 2962 bp
C-T-TTTATACTGTGAAACTGCGAATGGCTC-ATTAAATCAGTTATCGTCTATTT--GAT
T-GTG-CCCT-TACTACAT-GGATAACCGTAGTAATTCTAGAGCTAATACATGCGAAAAG
TCCCGACTTCTGGAAGGGATGTATTTATTAGATTAAAAACCAATGCGTTT-----A-ACG
ACG------CTTTTCGGTGATTCATAATAACTGTTCGAATCGCATGGCCCTCGTGCCGGC
GATGTTTCATTCGAGTTTCTGCCCTATCAACTTTCGATGGTAAGGTATTGGCTTA-CATG
GTGACAACGGGTAACGGAGAATTAGGGTTCGATTCCGGAGAGGGAGCCCGAGAAACGGCT
ACCACATCCAAGGAAGGCAGCAGGCGCGCAAATTACCCAATCCCGACTC-GGGGAGGTAG
TGACAAT-AAATAACGTTGC-AGGCGCCAACGGCTTCTGCAGTCGGAATGAGTACAATAT
AACACCCTTAACGAGGAACAATTGGAGGGCAAGTCTGGTGCCAGCAG-CGCGGTAATTCC
AGCTCCAATAGCGTATATTAAAGTTGTTGCAGTTAAAAAGCTCGTAGTTGGATTTCGGAA
-CCGGCCGATTGGTCCGTCCTC--TGGATCGT-GTACTGATCGGTCTGTTCTTCTTCGCG
-AGACCG-CGTGTGCTCTTAACTGAGTGGGCGCGGGA-TTCGCGACGTTTAC-TTTGAAA
AAATTAG-AGTGTTC-AAAGCAGGC-AGTCGCTTGAATATC-TCAG-CATGGAATAATAG
AATAGGACTTTGG-TCTTATTTTGTTGGTTTCCGA-GACCGAAGTAATGATTAATAGGGA
CAGTTGGGGGCATTCGTATTTCATTGTCAG-AGGTGAAATTCTTGGATTTATGAAAGACG
AACTTCTGCGAAAGCATTTG-CCAAGGA-TG-TTTTCA-TTAATCAAGAACGAAAGTTGG
AGGCTCGAAGACGATCAG-ATACCGTCCTAGTTCCAACCATAAACGATGCCGTCT-GC-G
GATCG--GAGGTCGCTCA-TGTAAGGCTCC-TTCGGCACGC-TATGAGAAATC-AAAGAC
TTCG-GGTTCC--GGGGGGAGTAT-GTTCGCAAGAA-TGAAACTTAAAGGAATTGACGGA
AGGGCACCACCAG-GAGTGGAA--CCTGCGGTTTAATTTGAC-CAACA---CGGGAAAAC
TCACCAGGTCCAGACA-TAGGAAGGATT-------GACAGATTGAG--AGCTC-TTTCTT
GATT---CTATGGGTGG---TGGTGCATGGCCGTTCTTAGTTGGTGGAGTGATTTGTCTG
GTTAA-TTCCGTTA---ACGAACGAGACCTTAACCTGCTAAATAGTGAC--ACGGTTCCT
-TGAACCG-TGGCTCACTTCTTAGAGGGACTATCGGTTTCAAACCGATGGAAGTTTGAGG
CAATAACAGGTCTGTGATGCCCTTAGATGTTCTGGGCCACACGCGCGTTACACTGATGAA
GCCAGCGAGTATATCGCCTTCACCGGAAGGTGCGGGTAATCTTGTGAAACTTCATCGTGC
TGGGGATAGACCATTGCAATTATTGGTCTTGAACGAGGAATTCCTAGTAAGCACGAGTCA
TCAACTCGTGCTGATTACGTCCCTGCCC-TTTGTACACACCGCCCGTCGCTACTACCGAT
TGAATGGTTTAGTGAGATCTCGGGATTGGCGACGC--CATGCC--GCGAGGCACGGCGCC
GCCGAGAA
>AF293673_1Haeckeliabeehleri 5185 bp 2962 bp
C-T-TTTATACGGTGAAACTGCGAATGGCTC-ATTAAATCAGTTATCGTCTATTT--GAT
T-GTG-CCCT-TACTACAT-GGATAACCGTAGTAATTCTAGAGCTAATACATGCGAAAAG
TCCCGACTTCTGGAAGGGATGTATTTATTAGATTAAAAACCAATGCGTTT-----ATACG
ACG------CTTTTCGGTGATTCATAATAACTGTTCGAATCGCACGGCCCTCGTGCCGGC
GATGTTTCATTCGAGTTTCTGCCCTATCAACTTTCGATGGTAAGGTATTGGCTTACCATG
GTTACAACGGGTAACGGAGAATTAGGGTTCGATTCCGGAGAGGGAGCCCGAGAAACGGCT
ACCACATCCAAGGAAGGCAGCAGGCGCGCAAATTACCCAATCCCGATTC-GGGGAGGTAG
TGACAAT-AAATAACGTTGC-AGGCGCCAACGGCTTCTGCAGTCGGAATGAGTACAATAT
AACACCCTTAACGAGGAACAATTGGAGGGCAAGTCTGGTGCCAGCAGCCGCGGTAATTCC
AGCTCCAATAGCGTATATTAAAGTTGTTGCAGTTAAAAAGCTCGTAGTTGGATTTCGGAA
-CCGGCCGATTGGTCCATCCTC--TGGATCGT-GTACTGATCGGTCTGTTCTTCTTCGCG
AAGACCA-TGTGTGCCCTTAACTGGGTGGGCGTGGGA-TTCGCGACGTTTAC-TTTGAAA
AAATTAG-AGTGTTC-AAAGCAGGC-ATTCGCTTGAATATC-TCAG-CATGGAATAATAG
AATAGGACTTTGG-TCTTATTTTGTTGGTTTCCGA-GACCGAAGTAATGATTAATAGGGA
CAGTTGGGGGCATTCGTATTTCATTGTCAG-AGGTGAAATTCTTGGATTTATGAAAGACG
AACTTCTGCGAAAGCATTTG-CCAAGGA-YG-TTTTCA-TTAATCAAGAACGAAAGTTGG
AGGCTCGAAGACGATCAG-ATACCGTCCTAGTTCCAACCATAAACGATGCCGTCT-GC-G
GATCG--GAGGTCGCTCR-CGTAAGGCTCC-TCCGGCACGC-TATGAGAAATC-ARAGAC
TTCG-GGTTCC--GGGGGGAGTAT-GTTCGCAAGAA-TGAAACTTAAAGGAATTGACGGA
AGGGCACCACCAG-GAGTGGAA---CTGCGGTTTAATTTGACTCAACA---CGGGAAAAC
TCACCAGGTCCAGACA-TAGGAAGGATT-------GACAGATTGAG--AGCTC-TTTCTT
GATT---CTATGGGTGG---TGGTGCATGGCCGTTCTTAGTTGGTGGAGTGATTTGTCTG
GTTAA-TTCCGTTA---ACGAACGAGACCTTAACCTGCTAAATAGTGAC--GCGGTTATT
-TTAACCG-TGGCTCACTTCTTAGAGGGACTATCGTTTTCAAGACGATGGAAGTTTGAGG
CAATAACAGGTCTGTGATGCCCTTAGATGTTCTGGGCCACACGCGCGTTACACTGATGAA
GCCAGCGAGTATATCGCCTTCACCGAAAGGTGCGGGTAATCTTGTGAAACTTTATCGTGC
TGGGGATAGACCCTTGCAATTATTGGTCTTGAACGAGGAATTCCTAGTAAGCACGAGTCA
TCAACTCGTGCTGATTACGTCCCTGCCC-TTTGTACACACCGCCCGTCGCTACTACCGAT
TGAATGGTTTAGTGAGATCTCGGGATTGGCRACGC--CATGCC--GCGAGGCACGGTGCC
GCCGRGAA
>MF599336_1Cydippidasp_Marylandisolate24 MF599336.1Cydippidasp.Marylandisolate24 5185 bp 2962 bp
C-T-TTTATACTGTGAAACTGCGAATGGCTC-ATTAAATCAGTTATCGTCTATTT--GAT
T-GTG-CCCC-TACTACAT-GGATAACCGTAGTAATTCTAGAGCTAATACATGCAAAAAG
TCCCGACTTCTGGAAGGGATGTATTTATTAGATTAAAAACCAATGCGTTT-----A-ACG
ACG------CTTGAAGGTGATTCATAATAACTGTTCGAATCGCACGGCCTTTGCGCCGGC
GATGTTTCATTCGAGTTTCTGCCCTATCAACTTTCGATGGTAAGGTATTGGCTTACCATG
GTAACAACGGGTAACGGAGAATTAGGGTTCGATTCCGGAGAGGGAGCCCGAGAAACGGCT
ACCACATCCAAGGAAGGCAGCAGGCGCGCAAATTACCCAATCCCGATTC-GGGGAGGTAG
TGACAAT-AAATAACGTTGC-AGGCGCCAACGGCTTCTGCAGTCGGAATGAGTACAATAT
AACACCCTTAACGAGGAACAATTGGAGGGCAAGTCTGGTGCCAGCAGCCGCGGTAATTCC
AGCTCCAATAGCGTATATTAAAGTTGTTGCAGTTAAAAAGCTCGTAGTTGGATTTCGGAA
-CCGGCCGATTGGTCCGCCCTC--TGGGTTGT-GTACTGATCGGTCGTTTCTTCTTCGCG
AAGACCG-CGTGTGCCCTTAACTGGGTGGGCGTGGGA-TTCACGACGTTTAC-TTTGAAA
AAATTAG-AGTGTTC-AAAGCAGGC-ATTCGCTTGAATATC-TCAG-CATGGAATAATAG
AATAGGACTTTGG-TCTTATTTTGTTGGTTTCCGA-GACCGAAGTAATGATTAATAGGGA
CAGTTGGGGGCATTCGTATTTCATTGTCAG-AGGTGAAATTCTTGGATTTATGAAAGACG
AACTTCTGCGAAAGCATTTG-CCAAGGA-TG-TTTTCA-TTAATCAAGAACGAAAGTTGG
AGGCTCGAAGACGATCAG-ATACCGTCCTAGTTCCAACCATAAACGATGCCGTCT-GC-G
GATCG--GAGGTCGCTCA-TGTAAGGCTCC-TTCGGCACGC-TATGAGAAATC-AAAGAC
TTCG-GGTTCC--GGGGGGAGTAT-GTTCGCAAGAA-TGAAACTTAAAGGAATTGACGGA
AGGGCACCACCAG-GAGTGGAA--CCTGCGGTTTAATTTGACCCAACA---CGGGAAAAC
TCACCAGGTCCAGACA-TAGGAAGGATT-------GACAGATTGAG--AGCTC-TTTCTT
GATT---CTATGGGTGG---TGGTGCATGGCCGTTCTTAGTTGGTGGAGTGATTTGTCTG
GTTAA-TTCCGTTA---ACGAACGAGACCTTAACCTGCTAAATAGTGAC--ACGGTTCTT
-TGAACCG-TGGTTCACTTCTTAGAGGGACTATCGGTTTCAAGCCGATGGAAGTGTGAGG
CAATAACAGGTCTGTGATGCCCTTAGATGTTCTGGGCCACACGCGCGTTACACTGATGAA
GCCAGCGAGTATATCGCCTTCACCGGAAGGTGCGGGTAATCTTGTGAAACTTCATCGTGC
TGGGGATAGACCATTGCAATTTTTGGTCTTGAACGAGGAATTCCTAGTAAGCACGAGTCA
TCAACTCGTGCTGATTACGTCCCTGCCC-TTTGTACACACCGCCCGTCGCTACTACCGAT
TGAATGGTTTAGTGAGATCTCGAGATTGGCGACGT--CATGCC--GCGAGGCACGACGCT
GCCGAGAA
>HF912439_1Mertensiidaesp_A9 5185 bp 2962 bp
C-T-TTTATACTGTGAAACTGCGAATGGCTC-ATTAAATCAGTTATCGTCTATTT--GAT
T-GTG-CCCC-TACTACAT-GGATAACCGTAGTAATTCTAGAGCTAATACATGCGAAAAG
TCCCGACTTCTGGAAGGGATGTATTTATTAGATTAAAAACCAATGCGTTT-----A-ACG
ACG------CTCTAAGGTGATTCATAATAACTGTTCGAATCGCATGGCCTTTGTGCCGGC
GATGTTTCATTCGAGTTTCTGCCCTATCAACTTTCGATGGTAAGGTATTGGCTTACCATG
GTAACAACGGGTAACGGAGAATTAGGGTTCGATTCCGGAGAGGGAGCCCGAGAAACGGCT
ACCACATCCAAGGAAGGCAGCAGGCGCGCAAATTACCCAATCCCGATTC-GGGGAGGTAG
TGACAAT-AAATAACGTTGC-AGGCGCCAACGGCTTCTGCAGTCGGAATGAGTACAATAT
AACACCCTTAACGAGGAACAATTGGAGGGCAAGTCTGGTGCCAGCAGCCGCGGTAATTCC
AGCTCCAATAGCGTATATTAAAGTTGTTGCAGTTAAAAAGCTCGTAGTTGGATTTCGGAA
-CCGGCCGATTGGTCCGCCCTT--TGGGTTGT-GTACTGATCGGTCGTTTCTTCTTCGCG
AAGACCG-CGTGTGCCCTTAACTGGGTGGGCGTGGGA-TTCACGACGTTTAC-TTTGAAA
AAATTAG-AGTGTTC-AAAGCAGGC-ATTCGCTTGAATATC-TCAG-CATGGAATAATAG
AATAGGACTTTGG-TCTTATTTTGTTGGTTTCCGA-GACCGAAGTAATGATTAATAGGGA
CAGTTGGGGGCATTCGTATTTCATTGTCAG-AGGTGAAATTCTTGGATTTATGAAAGACG
AACTTCTGCGAAAGCATTTG-CCAAGGA-TG-TTTTCA-TTAATCAAGAACGAAAGTTGG
AGGCTCGAAGACGATCAG-ATACCGTCCTAGTTCCAACCATAAACGATGCCGTCT-GC-G
GATCG--GAGGTCGCTCA-TGTAAGGCTCC-TTCGGCACGC-TATGAGAAATC-AAAGAC
TTCG-GGTTCC--GGGGGGAGTAT-GTTCGCAAGAA-TGAAACTTAAAGGAATTGACGGA
AGGGCACCACCAG-GAGTGGAA--CCTGCGGTTTAATTTGACTCAACA---CGGGAAAAC
TCACCAGGTCCAGACA-TAGGAAGGATT-------GACAGATTGAG--AGCTC-TTTCTT
GATT---CTATGGGTGG---TGGTGCATGGCCGTTCTTAGTTGGTGGAGTGATTTGTCTG
GTTAA-TTCCGTTA---ACGAACGAGACCTTAACCTGCTAAATAGTGAC--ACGGTTCTT
-CGAACCG-TGGCTCACTTCTTAGAGGGACTATCGGCTTCAAGCCGATGGAAGTGTGAGG
CAATAACAGGTCTGTGATGCCCTTAGATGTTCTGGGCCACACGCGCGTTACACTGATGAA
GCCAGCGAGTATATCGCCTTCACCGGAAGGTGCGGGTAATCTTGTGAAACTTCATCGTGC
TGGGGATAGACCATTGCAATTTTTGGTCTTGAACGAGGAATTCCTAGTAAGCACGAGTCA
TCAACTCGTGCTGATTACGTCCCTGCCC-TTTGTACACACCGCCCGTCGCTACTACCGAT
TGAATGGTTTAGTGAGATCTCGAGATTGGCGACGT--CATGCC--GCAAGGCACGACGCT
GCCGAGAA
>HF912438_1Ctenophorasp_C5 5185 bp 2962 bp
C-T-TTTATACGGTGAAACTGCGAATGGCTC-ATTAAATCAGTTATCGTCTATTT--GAT
T-GTG-CCCT-TACTACAT-GGATAACCGTAGTAATTCTAGAGCTAATACATGCGAAAAG
TCCCGACTTCTGGAAGGGATGTATTTATTAGATTAAAAACCAATGCGTTT-----A-ACG
ACG------CTCTTCGGTGATTCATAATAACTGTTCGAATCGCACGGCCCTCGCGCCGGC
GATGTTTCATTCGAGTTTCTGCCCTATCAACTTTCGATGGTAAGGTATTGGCTTACCATG
GTTACAACGGGTAACGGAGAATTAGGGTTCGATTCCGGAGAGGGAGCCCGAGAAACGGCT
ACCACATCCAAGGAAGGCAGCAGGCGCGCAAATTACCCAATCCCGATTC-GGGGAGGTAG
TGACAAT-AAATAACGTTGC-AGGCGCCAACGGCTTCTGCAGTCGGAATGAGTACAATAT
AACACCCTTAACGAGGAACAATTGGAGGGCAAGTCTGGTGCCAGCAGCCGCGGTAATTCC
AGCTCCAATAGCGTATATTAAAGTTGTTGCAGTTAAAAAGCTCGTAGTTGGATTTCGGAA
-CCGGCCGATTGGTCCGTCCTC--TGGATCGT-GTACTGATCGGTCTGTTCTTCTTCGCG
AAGACCG-CGTGTGCCCTTAACTGGGTGGGCGCGGGA-TTCGCGACGTTTAC-TTTGAAA
AAATTAG-AGTGTTC-AAAGCAGGC-ATTCGCTTGAATATC-TCAG-CATGGAATAATAG
AATAGGACTTTGG-TCTTATTTTGTTGGTTTCCGA-GACCGAAGTAATGATTAATAGGGA
CAGTTGGGGGCATTCGTATTTCATTGTCAG-AGGTGAAATTCTTGGATTTATGAAAGACG
AACTTCTGCGAAAGCATTTG-CCAAGGA-TG-TTTTCA-TTAATCAAGAACGAAAGTTGG
AGGCTCGAAGACGATCAG-ATACCGTCCTAGTTCCAACCATAAACGATGCCGTCT-GC-G
GATCG--GAGGTCGCTCA-CGTAAGGCTCC-TTCGGCACGC-TATGAGAAATC-AAAGAC
TTCG-GGTTCC--GGGGGGAGTAT-GTTCGCAAGAA-TGAAACTTAAAGGAATTGACGGA
AGGGCACCACCAG-GAGTGGAA--CCTGCGGTTTAATTTGACTCAACA---CGGGAAAAC
TCACCAGGTCCAGACA-TAGGAAGGATT-------GACAGATTGAG--AGCTC-TTTCTT
GATT---CTATGGGTGG---TGGTGCATGGCCGTTCTTAGTTGGTGGAGTGATTTGTCTG
GTTAA-TTCCGTTA---ACGAACGAGACCTTAACCTGCTAAATAGTGAC--ACGGTTATT
-TTAACCG-TGGTTCACTTCTTAGAGGGACTATCGCTTTCAAAGCGATGGAAGTTTGAGG
CAATAACAGGTCTGTGATGCCCTTAGATGTTCTGGGCCACACGCGCGTTACACTGATGAA
GCCAGCGAGTATATCGCCTTCACCGAAAGGTGCGGGTAATCTTGTGAAACTTCATCGTGC
TGGGGATAGACCCTTGCAATTATTGGTCTTGAACGAGGAATTCCTAGTAAGCACGAGTCA
TCAACTCGTGCTGATTACGTCCCTGCCC-TTTGTACACACCGCCCGTCGCTACTACCGAT
TGAATGGTTTAGTGAGATCTCGGGATTGACGATGC--CATGCC--GCAAGGCACGGTGCC
GCCGAAAA
>MF599310_1Beroeabyssicolaisolate01979032 MF599310.1Beroeabyssicolaisolate01979032 5185 bp 2962 bp
C-T-TTTATACGGTGAAACTGCGAATGGCTC-ATTAAATCAGTTATCGTCTATTT--GAT
T-GTG-CCCT-TACTACAT-GGATAACCGTAGTAATTCTAGAGCTAATACATGCGAAAAG
TCCCGACTTCTGGAAGGGATGTATTTATTAGATTAAAAACCAGCGCGTTCCG-CAA-GGG
ACG------CTCCAAGGTGATTCATAATAACTGTTCGAATCGCACGGCCCTCGCGCCGGC
GATGTTTCATTCGAGTTTCTGCCCTATCAACTTTCGATGGTAAGGTATTGGCTTACCATG
GTTACAACGGGTAACGGAGAATTAGGGTTCGATTCCGGAGAGGGAGCCCGAGAAACGGCT
ACCACATCCAAGGAAGGCAGCAGGCGCGCAAATTACCCAATCCCGATTC-GGGGAGGTAG
TGACAAT-AAATAACGTTGC-AGGCGCCAACGGCTTCTGCAGTCGGAATGAGTACAATAT
AACACCCTTAACGAGGAACAATTGGAGGGCAAGTCTGGTGCCAGCAGCCGCGGTAATTCC
AGCTCCAATAGCGTATATTAAAGTTGTTGCAGTTAAAAAGCTCGTAGTTGGATTTCGGAA
-CCGGCCGATTGGTCCGTCCTC--TGGATCGT-GTACTGATCGGTCTGTTCTTCTTCGCG
AAGACCG-CGTGTGCCCTTAACTGGGTGGGCGCGGGA-TTCGCGACGTTTAC-TTTGAAA
AAATTAG-AGTGTTC-AAAGCAGGC-ATTCGCTTGAATATC-TCAG-CATGGAATAATAG
AATAGGACTTTGG-TCTTATTTTGTTGGTTTCCGA-GACCGAAGTAATGATTAATAGGGA
CAGTTGGGGGCATTCGTATTTCATTGTCAG-AGGTGAAATTCTTGGATTTATGAAAGACG
AACTTCTGCGAAAGCATTTG-CCAAGGA-TG-TTTTCA-TTAATCAAGAACGAAAGTTGG
AGGCTCGAAGACGATCAG-ATACCGTCCTAGTTCCAACCATAAACGATGCCGTCT-GC-G
GATCG--GAGGTCGCTCA-CGTAAGGCTCC-TTCGGCACGC-TATGAGAAATC-AAAGAC
TTCG-GGTTCC--GGGGGGAGTAT-GTTCGCAAGAA-TGAAACTTAAAGGAATTGACGGA
AGGGCACCACCAG-GAGTGGAA--CCTGCGGTTTAATTTGACTCAACA---CGGGAAAAC
TCACCAGGTCCAGACA-TAGGAAGGATT-------GACAGATTGAG--AGCTC-TTTCTT
GATT---CTATGGGTGG---TGGTGCATGGCCGTTCTTAGTTGGTGGAGTGATTTGTCTG
GTTAA-TTCCGTTA---ACGAACGAGACCTTAACCTGCTAAATAGTGAC--ACGGTTATT
-TTAACCG-TGGTTCACTTCTTAGAGGGACTATCGCTTTCAAAGCGATGGAAGTTTGAGG
CAATAACAGGTCTGTGATGCCCTTAGATGTTCTGGGCCACACGCGCGTTACACTGATGAA
GCCAGCGAGTATATCGCCTTCACCGAAAGGTGCGGGTAATCTTGTGAAACTTCATCGTGC
TGGGGATAGACCCTTGCAATTATTGGTCTTGAACGAGGAATTCCTAGTAAGCACGAGTCA
TCAACTCGTGCTGATTACGTCCCTGCCC-TTTGTACACACCGCCCGTCGCTACTACCGAT
TGAATGGTTTAGTGAGATCTCGGGATTGACGATGC--CATGCC--GCAAGGCACGGTGCC
GCCGAAAA
>AF293699_1Beroecucumisisolatebercucum AF293699.1Beroecucumisisolatebercucum 5185 bp 2962 bp
C-T-TTTATACGGTGAAACTGCGAATGGCTC-ATTAAATCAGTTATCGTCTATTT--GAT
T-GTG-CCCT-TACTACAT-GGATAACCGTAGTAATTCTAGAGCTAATACATGCGAAAAG
TCCCGACTTC-GGAAGGGATGTATTTATTAGATTAAAAACCAATGCGTTT-----A-ACG
ACG------CTTTTCGGTGATTCATAATAACTGTTCGAATCGCACGGCCCTTGTGCCGGC
GATGTTTCATTCGAGTTTCTGCCCTATCAACTTTCGATGGTAAGGTATTGGCTTACCATG
GTTACAACGGGTAACGGAGAATTAGGGTTCGATTCCGGAGAGGGAGCCCGAGAAACGGCT
ACCACATCCAAGGAAGGCAGCAGGCGCGCAAATTACCCAATCCCGATTC-GGGGAGGTAG
TGACAAT-AAATAACGTTGC-AGGCGCCAACGGCTTCTGCAGTCGGAATGAGTACAATAT
AACRCCCTTAACGAGGAACAATTGGAGGGCAAGTCTGGTGCCAGCAGCCGCGGTAATTCC
AGCTCCAATAGCGTATATTAAAGTTGTTGCAGTTAAAAAGCTCGTAGTTGGATTTCGGAA
-TCGGCCGATTGGTCCGTCCTC--TGGATCGT-GTACTGATCGGTCTGTTCTTCTTCGCG
AAGACCA-CGTGTGCCCTTAACTGGGTGGGCGTGGGA-TTCGCGACGTTTAC-TTTGAAA
AAATTAG-AGTGTTC-AAAGCAGGC-ATTCGCTTGAATATC-TCAG-CATGGAATAATAG
AATAGGACTTTGG-TCTTATTTTGTTGGTTTCCGA-GACCGAAGTAATGATTAATAGGGA
CAGTTGGGGGCATTCGTATTTCATTGTCAG-AGGTGAAATTCTTGGATTTATGAAAGACG
AACTTCTGCGAAAGCATTTG-CCAAGGA-TG-TTTTCA-TTAATCAAGAACGAAAGTTGG
AGGCTCGAAGACGATCAG-ATACCGTCCTAGTTCCAACCATAAACGATGCCGTCT-GC-G
GATCG--GAGGTCGCTCA-CGTAAGGCTCC-TTCGGCACGC-TATGAGAAATC-AAAGAC
TTCG-GGTTCC--GGGGGGAGTAT-GTTCGCAAGAA-TGAAACTTAAAGGAATTGACGGA
AGGGCRCCACCAG-GAGTGGAA--CCTGCGGTTTAATTTGACTCAACA---CGGGAAAAC
TCACCAGGTCCAGACA-TAGGAAGGATT-------GACAGATTGAG--AGCTC-TTTCTT
GATT---CTATGGGTGG---TGGTGCATGGCCGTTCTTAGTTGGTGGAGTGATTTGTCTG
GTTAA-TTCCGTTA---ACGAACGAGACCTTAACCTGCTAAATAGTGAC--ACGGTTATT
-TTAACCG-TGGTTCACTTCTTAGAGGGACTATCGCTTTCAAAGCGATGGAAGTTTGAGG
CAATAACAGGTCTGTGATGCCCTTAGATGTTCTGGGCCACACGCGCGTTACACTGATGAA
GCCAGCGAGTATATCGCCTTCACCGAAAGGTGCGGGTAATCTTGTGAAACTTTATCGTGC
TGGGGATAGACCCTTGCAATTATTGGTCTTGAACGAGGAATTCCTAGTAAGCACGAGTCA
TCAACTCGTGCTGATTACGTCCCTGCCC-TTTGTACACACCGCCCGTCGCTACTACCGAT
TGAATGGTTTAGTGAGATCTCGGGATTGGCGATGC--CGTGCC--GCAAGGAATGGTGCC
GCCGAGAA
>AF293695_1Beroecucumisisolateberspec9 AF293695.1Beroecucumisisolateberspec9 5185 bp 2962 bp
C-T-TTTATACGGTGAAACTGCGAATGGCTC-ATTAAATCAGTTATCGTCTATTT--GAT
T-GTG-CCCT-TACTACAT-GGATAACCGTAGTAATTCTAGAGCTAATACATGCGAAAAG
TCCCGACTTC-GGAAGGGATGTATTTATTAGATTAAAAACCAATGCGTTT-----A-ACG
ACG------CTTTTCGGTGATTCATAATAACTGTTCGAATCGCACGGCCCTTGTGCCGGC
GATGTTTCATTCGAGTTTCTGCCCTATCAACTTTCGATGGTAAGGTATTGGCTTACCATG
GTTACAACGGGTAACGGAGAATTAGGGTTCGATTCCGGAGAGGGAGCCCGAGAAACGGCT
ACCACATCCAAGGAAGGCAGCAGGCGCGCAAATTACCCAATCYCGATTC-GGGGAGGTAG
TGACAAT-AAATAACGTTGC-AGGCGCCAACGGCTTCTGCAGTCGGAATGAGTACAATAT
AACACCCTTAACGAGGAACAATTGGAGGGCAAGTCTGGTGCCAGCAGCCGCGGTAATTCC
AGCTCCAATAGCGTATATTAAAGTTGTTGCAGTTAAAAAGCTCGTAGTTGGATTTCGGAA
-TCGGCCGATTGGTCCGTCCTC--TGGATCGT-GTACTGATCGGTCTGTTCTTCTTCGCG
AAGACCA-CGTGTGCCCTTAACTGGGTGGGCGTGGGA-TTCGCGACGTTTAC-TTTGAAA
AAATTAG-AGTGTTC-AAAGCAGGC-ATTCGCTTGAATATC-TCAG-CATGGAATAATAG
AATAGGACTTTGG-TCTTATTTTGTTGGTTTCCGA-GACCGAAGTAATGATTAATAGGGA
CAGTTGGGGGCATTCGTATTTCATTGTCAG-AGGTGAAATTCTTGGATTTATGAAAGACG
AACTTCTGCGAAAGCATTTG-CCAAGGA-TG-TTTTCA-TTAATCAAGAACGAAAGTTGG
AGGCTCGAAGACGATCAG-ATACCGTCCTAGTTCCAACCATAAACGATGCCGTCT-GC-G
GATCG--GAGGTCGCTCA-CGTAAGGCTCC-TTCGGCACGC-TATGAGAAATC-AAAGAC
TTCG-GGTTCC--GGGGGGAGTAT-GTTCGCAAGAA-TGAAACTTAAAGGAATTGACGGA
AGGGCACCACCAG-GAGTGGAA--CCTGCGGTTTAATTTGACTCAACA---CGGGAAAAC
TCACCAGGTCCAGACA-TAGGAAGGATT-------GACAGATTGAG--AGCTC-TTTCTT
GATT---CTATGGGTGG---TGGTGCATGGCCGTTCTTAGTTGGTGGAGTGATTTGTCTG
GTTAA-TTCCGTTA---ACGAACGAGACCTTAACCTGCTAAATAGTGAC--ACGGTTATT
-TTAACCG-TGGTTCACTTCTTAGAGGGACTATCGCTTTCAAAGCGATGGAAGTTTGAGG
CAATAACAGGTCTGTGATGCCCTTAGATGTTCTGGGCCACACGCGCGTTACACTGATGAA
GCCAGCGAGTATATCGCCTTCACCGAAAGGTGCGGGTAATCTTGTGAAACTTTATCGTGC
TGGGGATAGACCCTTGCAATTATTGGTCTTGAACGAGGAATTCCTAGTAAGCACGAGTCA
TCAACTCGTGCTGATTACGTCCCTGCCC-TTTGTACACACCGCCCGTCGCTACTACCGAT
TGAATGGTTTAGTGAGATCTCGGGATTGGCGATGC--CGTGCC--GCAAGGAATGGTGCC
GCCGAGAA
>AF293698_1BeroeforskaliiisolateberforPa AF293698.1BeroeforskaliiisolateberforPa 5185 bp 2962 bp
C-T-TTTATACGGTGAAACTGCGAATGGCTC-ATTAAATCAGTTATCGTCTATTT--GAT
T-GTG-CCCT-TACTACAT-GGATAACCGTAGTAATTCTAGAGCTAATACATGCGAAAAG
TCCCGACTTC-GGAAGGGATGTATTTATTAGATTAAAAGCCAATGCGTTT-----A-ACG
ACG------CTTTTCGGTGATTCATAATAACTGYTCGAATCGCACGGCCCTCGTGCCGGC
GATGTTTCATTCGAGTTTCTGCCCTATCAACTTTCGATGGTAAGGTATTGGCTTACCATG
GTTACAACGGGTAACGGAGAATTAGGGTTCGATTCCGGAGAGGGAGCCCGAGAAACGGCT
ACCACATCCAAGGAAGGCAGCAGGCGCGCAAATTACCCAATCCCGATTC-GGGGAGGTAG
TGACAAT-AAATAACGTTGC-AGGCGCCAACGGCTTCTGCAGTCGGAATGAGTACAATAT
AACACCCTTAACGAGGAACAATTGGAGGGCAAGTCTGGTGCCAGCAGCCGCGGTAATTCC
AGCTCCAATAGCGTATATTAAAGTTGTTGCAGTTAAAAAGCTCGTAGTTGGATTTCGGAA
-CCGGCCGATTGGTCCGTCCTC--TGGATCGT-GTACTGATCGGTCTGTTCTTCTTCGCG
AAGACCA-CGTGTGCCCTTAACTGGGTGGGCGTGGGA-TTCGCGACGTTTAC-TTTGAAA
AAATTAG-AGTGTTC-AAAGCAGGC-ATTCGCTTGAATATC-TCAG-CATGGAATAATAG
AATAGGACTTTGG-TCTTATTTTGTTGGTTTCCGA-GACCGAAGTAATGATTAATAGGGA
CAGTTGGGGGCATTCGTATTTCATTGTCAG-AGGTGAAATTCTTGGATTTATGAAAGACG
AACTTCTGCGAAAGCATTTG-CCAAGGA-TG-TTTTCA-TTAATCAAGAACGAAAGTTGG
AGGCTCGAAGACGATCAG-ATACCGTCCTAGTTCCAACCATAAACGATGCCGTCT-GC-G
GATCG--GAGGTCGCTAA-CGTAAGGCTCC-TTCGGCACGC-TATGAGAAATC-AAAGAC
TTCG-GGTTCC--GGGGGGAGTAT-GTTCGCAAGAA-TGAAACTTAAAGGAATTGACGGA
AGGGCACCACCAG-GAGTGGAA--CCTGCGGTTTAATTTGACTCAACA---CGGGAAAAC
TCACCAGGTCCAGACA-TAGGAAGGATT-------GACAGATTGAG--AGCTC-TTTCTT
GATT---CTATGGGTGG---TGGTGCATGGCCGTTCTTAGTTGGTGGAGTGATTTGTCTG
GTTAA-TTCCGTTA---ACGAACGAGACCTTAACCTGCTAAATAGTGAC--ACGGTTATT
-TTAACCG-TGGTTCACTTCTTAGAGGGACTATCGCTTTCAAAGCGATGGAAGTTTGAGG
CAATAACAGGTCTGTGATGCCCTTAGATGTTCTGGGCCACACGCGCGTTACACTGATGAA
GCCAGCGAGTATATCGCCTTCACCGAAAGGTGCGGGTAATCTTGTGAAACTTTATCGTGC
TGGGGATAGACCCTTGCAATTATTGGTCTTGAACGAGGAATTCCTAGTAAGCACGAGTCA
TCAACTCGTGCTGATTACGTCCCTGCCC-TTTGTACACACCGCCCGTCGCTACTACCGAT
TGAATGGTTTAGTGAGATCTCGGGATTGGCGATGC--CGTGCC--GCAAGGAATGGTGCC
GCCGAGAA
>AF293697_1BeroeforskaliiisolateberforAt AF293697.1BeroeforskaliiisolateberforAt 5185 bp 2962 bp
C-T-TTTATACGGTGAAACTGCGAATGGCTC-ATTAAATCAGTTATCGTCTATTT--GAT
T-GTG-CCCT-TACTACAT-GGATAACCGTAGTAATTCTAGAGCTAATACATGCGAAAAG
TCCCGACTTC-GGAAGGGATGTATTTATTAGATTAAAAGCCAATGCGTTT-----A-ACG
ACG------CTTTTCGGTGATTCATAATAACTGTTCGAATCGCACGGCCCTCGTGCCGGC
GATGTTTCATTCGAGTTTCTGCCCTATCAACTTTCGATGGTAAGGTATTGGCTTACCATG
GTTACAACGGGTAACGGAGAATTAGGGTTCGATTCCGGAGAGGGAGCCCGAGAAACGGCT
ACCACATCCAAGGAAGGCAGCAGGCGCGCAAATTACCCAATCCCGATTC-GGGGAGGTAG
TGACAAT-AAATAACGTTGC-AGGCGCCAACGGCTTCTGCAGTCGGAATGAGTACAATAT
AACACCCTTAACGAGGAACAATTGGAGGGCAAGTCTGGTGCCAGCAGCCGCGGTAATTCC
AGCTCCAATAGCGTATATTAAAGTTGTTGCAGTTAAAAAGCTCGTAGTTGGATTTCGGAA
-CCGGCCGATTGGTCCGTCCTC--TGGATCGT-GTACTGATCGGTCTGTTCTTCTTCGCG
AAGACCA-CGTGTGCCCTTAACTGGGTGGGCGTGGGA-TTCGCGACGTTTAC-TTTGAAA
AAATTAG-AGTGTTC-AAAGCAGGC-ATTCGCTTGAATATC-TCAG-CATGGAATAATAG
AATAGGACTTTGG-TCTTATTTTGTTGGTTTCCGA-GACCGAAGTAATGATTAATAGGGA
CAGTTGGGGGCATTCGTATTTCATTGTCAG-AGGTGAAATTCTTGGATTTATGAAAGACG
AACTTCTGCGAAAGCATTTG-CCAAGGA-TG-TTTTCA-TTAATCAAGAACGAAAGTTGG
AGGCTCGAAGACGATCAG-ATACCGTCCTAGTTCCAACCATAAACGATGCCGTCT-GC-G
GATCG--GAGGTCGCTAA-CGTAAGGCTCC-TTCGGCACGC-TATGAGAAATC-AAAGAC
TTCG-GGTTCC--GGGGGGAGTAT-GTTCGCAAGAA-TGAAACTTAAAGGAATTGACGGA
AGGGCACCACCAG-GAGTGGAA--CCTGCGGTTTAATTTGACTCAACA---CGGGAAAAC
TCACCAGGTCCAGACA-TAGGAAGGATT-------GACAGATTGAG--AGCTC-TTTCTT
GATT---CTATGGGTGG---TGGTGCATGGCCGTTCTTAGTTGGTGGAGTGATTTGTCTG
GTTAA-TTCCGTTA---ACGAACGAGACCTTAACCTGCTAAATAGTGAC--ACGGTTATT
-TTAACCG-TGGTTCACTTCTTAGAGGGACTATCGCTTTCAAAGCGATGGAAGTTTGAGG
CAATAACAGGTCTGTGATGCCCTTAGATGCTCTGGGCCACACGCGCGTTACACTGATGAA
GCCAGCGAGTATATCGCCTTCACCGAAAGGTGCGGGTAATCTTGTGAAACTTTATCGTGC
TGGGGATAGACCCTTGCAATTATTGGTCTTGAACGAGGAATTCCTAGTAAGCACGAGTCA
TCAACTCGTGCTGATTACGTCCCTGCCC-TTTGTACACACCGCCCGTCGCTACTACCGAT
TGAATGGTTTAGTGAGATCTCGGGATTGGCGATGC--CGTGCC--GCAAGGAATGGTGCC
GCCGAGAA
>AF293696_1Beroegracilis 5185 bp 2962 bp
C-T-TTTATACGGTGAAACTGCGAATGGCTC-ATTAAATCAGTTATCGTCTATTT--GAT
T-GTG-CCCT-TACTACAT-GGATAACCGTAGTAATTCTAGAGCTAATACATGCGAAAAG
TCCCGACTTC-GGAAGGGATGTATTTATTAGATTAAAAGCCAATGCGTTT-----A-ACG
ACG------CTTTTCGGTGATTCATAATAACTGTTCGAATCGCACGGCCTTAGTGCCGGC
GATGTTTCATTCGAGTTTCTGCCCTATCAACTTTCGATGGTAAGGTATTGGCTTACCATG
GTTACAACGGGTAACGGAGAATTAGGGTTCGATTCCGGAGAGGGAGCCCGAGAAACGGCT
ACCACATCCAAGGAAGGCAGCAGGCGCGCAAATTACCCAATCCCGATTC-GGGGAGGTAG
TGACAAT-AAATAACGTTGC-AGGCGCCAATGGCTTCTGCAGTCGGAATGAGTACAATAT
AACACCCTTAACGAGGAACAATTGGAGGGCAAGTCTGGTGCCAGCAGCCGCGGTAATTCC
AGCTCCAATAGCGTATATTAAAGTTGTTGCAGTTAAAAAGCTCGTAGTTGGATTTCGGAA
-CCGGCCGATTGGTCCGTCCTC--TGGATCGT-GTACTGATCGGTCTGTTCTTCTTCGCG
AAGACCA-TGTGTGCCCTTAACTGGGTGGGCTTGGGA-TTCGCGACGTTTAC-TTTGAAA
AAATTAG-AGTGTTC-AAAGCAGGC-ATTCGCTTGAATATC-TCAG-CATGGAATAATAG
AATAGGACTTTGG-TCTTATTTTGTTGGTYTCCGA-GACCGAAGTAATGATTAATAGGGA
CAGTTGGGGGCATTCGTATTTCATTGTCAG-AGGTGAAATTCTTGGATTTATGAAAGACG
AACTTCTGCGAAAGCATTTG-CCAAGGA-TG-TTTTCA-TTAATCAAGAACGAAAGTTGG
AGGCTCGAAGACGATCAG-ATACCGTCCTAGTTCCAACCATAAACGATGCCGTCT-GC-G
GATCG--GAGGTCGCTCA-CATAAGGCTCC-TTCGGCACGC-TATGAGAAATC-AAAGAC
TTCG-GGTTCC--GGGGGGAGTAT-GTTCGCAAGAA-TGAAACTTAAAGGAATTGACGGA
AGGGCACCACCAG-GAGTGGAA--CCTGCGGTTTAATTTGACTCAACA---CGGGAAAAC
TCACCAGGTCCAGACA-TAGGAAGGATT-------GACAGATTGAG--AGCTC-TTTCTT
GATT---CTATGGGTGG---TGGTGCATGGCCGTTCTTAGTTGGTGGAGTGATTTGTCTG
GTTAA-TTCCGTTA---ACGAACGAGACCTTAACCTGCTAAATAGTGAC--ACGGTTATT
-TTAACCG-TGGTTCACTTCTTAGAGGGACTATCGCTTTCAAAGCGATGGAAGTTTGAGG
CAATAACAGGTCTGTGATGCCCTTAGATGTTCTGGGCCACACGCGCGTTACACTGATGAA
GCCAGCGAGTATATCGCCTTCACCGAAAGGTGCGGGTAATCTTGTGAAACTTTATCGTGC
TGGGGATAGACCCTTGCAATTATTGGTCTTGAACGAGGAATTCCTAGTAAGCACGAGTCA
TCAACTCGTGCTGATTACGTCCCTGCCC-TTTGTACACACCGCCCGTCGCTACTACCGAT
TGAATGGTTTAGTGAGATCTCGGGATTGGCGATGC--CGTGCC--GCAAGGAATGGTGCC
GCCGAGAA
>MF599317_1Beroegracilisisolate6 MF599317.1Beroegracilisisolate6 5185 bp 2962 bp
C-T-TTTATACGGTGAAACTGCGAATGGCTC-ATTAAATCAGTTATCGTCTATTT--GAT
T-GTG-CCCT-TACTACAT-GGATAACCGTAGTAATTCTAGAGCTAATACATGCGAAAAG
TCCCGACTTC-GGAAGGGATGTATTTATTAGATTAAAAGCCAATGCGTTT-----A-ACG
ACG------CTTTTCGGTGATTCATAATAACTGTTCGAATCGCACGGCCCTCGTGCCGGC
GATGTTTCATTCGAGTTTCTGCCCTATCAACTTTCGATGGTAAGGTATTGGCTTACCATG
GTTACAACGGGTAACGGAGAATTAGGGTTCGATTCCGGAGAGGGAGCCCGAGAAACGGCT
ACCACATCCAAGGAAGGCAGCAGGCGCGCAAATTACCCAATCCCGATTC-GGGGAGGTAG
TGACAAT-AAATAACGTTGC-AGGCGCCAACGGCTTCTGCAGTCGGAATGAGTACAATAT
AACACCCTTAACGAGGAACAATTGGAGGGCAAGTCTGGTGCCAGCAGCCGCGGTAATTCC
AGCTCCAATAGCGTATATTAAAGTTGTTGCAGTTAAAAAGCTCGTAGTTGGATTTCGGAA
-CCGGCCGATTGGTCCGTCCTC--TGGATCGT-GTACTGATCGGTCTGTTCTTCTTCGCG
AAGACCA-CGTGTGCCCTTAACTGGGTGGGCGTGGGA-TTCGCGACGTTTAC-TTTGAAA
AAATTAG-AGTGTTC-AAAGCAGGC-ATTCGCTTGAATATC-TCAG-CATGGAATAATAG
AATAGGACTTTGG-TCTTATTTTGTTGGTTTCCGA-GACCGAAGTAATGATTAATAGGGA
CAGTTGGGGGCATTCGTATTTCATTGTCAG-AGGTGAAATTCTTGGATTTATGAAAGACG
AACTTCTGCGAAAGCATTTG-CCAAGGA-TG-TTTTCA-TTAATCAAGAACGAAAGTTGG
AGGCTCGAAGACGATCAG-ATACCGTCCTAGTTCCAACCATAAACGATGCCGTCT-GC-G
GATCG--GAGGTCGCTAA-CGTAAGGCTCC-TTCGGCACGC-TATGAGAAATC-AAAGAC
TTCG-GGTTCC--GGGGGGAGTAT-GTTCGCAAGAA-TGAAACTTAAAGGAATTGACGGA
AGGGCACCACCAG-GAGTGGAA--CCTGCGGTTTAATTTGACCCAACA---CGGGAAAAC
TCACCAGGTCCAGACA-TAGGAAGGATT-------GACAGATTGAG--AGCTC-TTTCTT
GATT---CTATGGGTGG---TGGTGCATGGCCGTTCTTAGTTGGTGGAGTGATTTGTCTG
GTTAA-TTCCGTTA---ACGAACGAGACCTTAACCTGCTAAATAGTGAC--ACGGTTATT
-TTAACCG-TGGTTCACTTCTTAGAGGGACTATCGCTTTCAAAGCGATGGAAGTTTGAGG
CAATAACAGGTCTGTGATGCCCTTAGATGTTCTGGGCCACACGCGCGTTACACTGATGAA
GCCAGCGAGTATATCGCCTTCACCGAAAGGTGCGGGTAATCTTGTGAAACTTTATCGTGC
TGGGGATAGACCCTTGCAATTATTGGTCTTGAACGAGGAATTCCTAGTAAGCACGAGTCA
TCAACTCGTGCTGATTACGTCCCTGCCC-TTTGTACACACC-------------------
------------------------------------------------------------
--------
>MF599316_1Beroesp_Queenslandisolate5 MF599316.1Beroesp.Queenslandisolate5 5185 bp 2962 bp
C-T-TTTATACGGTGAAACTGCGAATGGCTC-ATTAAATCAGTTATCGTCTATTT--GAT
T-GTG-CCCT-TACTACAT-GGATAACCGTAGTAATTCTAGAGCTAATACATGCGAAAAG
TCCCGACTTC-GGAAGGGATGTATTTATTAGATTAAAAGCCAATGCGTTT-----A-ACG
ACG------CTTTTCGGTGATTCATAATAACTGTTCGAATCGCACGGCCCCCGTGCCGGC
GATGTTTCATTCGAGTTTCTGCCCTATCAACTTTCGATGGTAAGGTATTGGCTTACCATG
GTTACAACGGGTAACGGAGAATTAGGGTTCGATTCCGGAGAGGGAGCCCGAGAAACGGCT
ACCACATCCAAGGAAGGCAGCAGGCGCGCAAATTACCCAATCCCGACTC-GGGGAGGTAG
TGACAAT-AAATAACGTTGC-AGGCGCCAACGGCTTCTGCAGTCGGAATGAGTACAATAT
AACACCCTTAACGAGGAACAATTGGAGGGCAAGTCTGGTGCCAGCAGCCGCGGTAATTCC
AGCTCCAATAGCGTATATTAAAGTTGTTGCAGTTAAAAAGCTCGTAGTTGGATTTCGGAA
-CCGGCCGATTGGTCCGTCCTC--TGGATCGT-GTACTGATCGGTCTGTTCTTCTTCGCG
AAGACCA-CGTGTGCCCTTAACTGGGTGGGCGTGGGA-TTCGCGACGTTTAC-TTTGAAA
AAATTAG-AGTGTTC-AAAGCAGGC-ATTCGCTTGAATATC-TCAG-CATGGAATAATAG
AATAGGACTTTGG-TCTTATTTTGTTGGTTTCCGA-GACCGAAGTAATGATTAATAGGGA
CAGTTGGGGGCATTCGTATTTCATTGTCAG-AGGTGAAATTCTTGGATTTATGAAAGACG
AACTTCTGCGAAAGCATTTG-CCAAGGA-TG-TTTTCA-TTAATCAAGAACGAAAGTTGG
AGGCTCGAAGACGATCAG-ATACCGTCCTAGTTCCAACCATAAACGATGCCGTCT-GC-G
GATCG--GAGGTCGCTAA-CCTAAGGCTCC-TTCGGCACGC-TATGAGAAATC-AAAGAC
TTCG-GGTTCC--GGGGGGAGTAT-GTTCGCAAGAA-TGAAACTTAAAGGAATTGACGGA
AGGGCACCACCAG-GAGTGGAA--CCTGCGGTTTAATTTGA--CAACA---CGGGAAAAC
TCACCAGGTCCAGACA-TAGGAAGGATT-------GACAGATTGAG--AGCTC-TTTCTT
GATT---CTATGGGTGG---TGGTGCATGGCCGTTCTTAGTTGGTGGAGTGATTTGTCTG
GTTAA-TTCCGTTA---ACGAACGAGACCTTAACCTGCTAAATAGTGAC--GCGGTTATT
-TTAACCG-TGGTTCGCTTCTTAGAGGGACTATCGCTTTCAAAGCGATGGAAGTTTGAGG
CAATAACAGGTCTGTGATGCCCTTAGATGTTCTGGGCCACACGCGCGTTACACTGATGAA
GCCAGCGAGTATATCGCCTTCACCGAAAGGTGCGGGTAATCTTGTGAAACTTTATCGTGC
TGGGGATAGACCCTTGCAATTATTGGTCTTGAACGAGGAATTCCTAGTAAGCACGAGTCA
TCAACTCGTGCTGATTACGTCCCTGCCC-TTTGTACACACCGCCCGTCGCTACTACCGAT
TGAATGGTTTAGTGAGATCTCGGGATTGGCGATGC--CGTGCC--GCAAGGAATGGTGCC
GCCGAGAA
>KJ754156_1Beroeforskalii 5185 bp 2962 bp
C-T-TTTATACGGTGAAACTGCGAATGGCTC-ATTANNNNAGTTATCGTCTATTT--GAT
T-GTG-CCCT-TACTACAT-GGATAACCGTAGTAATTCTAGAGCTAATACATGCGAAAAG
TCCCGACTTC-GGAAGGGATGTATTTATTAGATTAAAAGCCAATGCGTTT-----A-ACG
ACG------CTTTTCGGTGATTCATAATAACTGTTCGAATCGCACGGCCCTCGTGCCGGC
GATGTTTCATTCGAGTTTCTGCCCTATCAACTTTCGATGGTAAGGTATTGGCTTACCATG
GTTACAACGGGTAACGGAGAATTAGGGTTCGATTCCGGAGAGGGAGCCCGAGAAACGGCT
ACCACATCCAAGGAAGGCAGCAGGCGCGCAAATTACCCAATCCCGATTC-GGGGAGGTAG
TGACAAT-AAATAACGTTGC-AGGCGCCAACGGCTTCTGCAGTCGGAATGAGTACAATAT
AACACCCTTAACGAGGAACAATTGGAGGGCAAGTCTGGTGCCAGCAGCCGCGGTAATTCC
AGCTCCAATAGCGTATATTAAAGTTGTTGCAGTTAAAAAGCTCGTAGTTGGATTTCGGAA
-CCGGCCGATTGGTCCGTCCTC--TGGATCGT-GTACTGATCGGTCTGTTCTTCTTCGCG
AAGACCA-CGTGTGCCCTTAACTGGGTGGGCGTGGGA-TTCGCGACGTTTAC-TTTGAAA
AAATTAG-AGTGTTC-AAAGCAGGC-ATTCGCTTGAATATC-TCAG-CATGGAATAATAG
AATAGGACTTTGG-TCTTATTTTGTTGGTTTCCGA-GACCGAAGTAATGATTAATAGGGA
CAGTTGGGGGCATTCGTATTTCATTGTCAG-AGGTGAAATTCTTGGATTTATGAAAGACG
AACTTCTGCGAAAGCATTTG-CCAAGGA-TG-TTTTCA-TTAATCAAGAACGAAAGTTGG
AGGCTCGAAGACGATCAG-ATACCGTCCTAGTTCCAACCATAAACGATGCCGTCT-GC-G
GATCG--GAGGTCGCTAA-CGTAAGGCTCC-TTCGGCACGC-TATGAGAAATC-AAAGAC
TTCG-GGTTCC--GGGGGGAGTAT-GTTCGCAAGAA-TGAAACTTAAAGGAATTGACGGA
AGGGCACCACCAG-GAGTGGAA--CCTGCGGTTTAATTTGACTCAACA---CGGGAAAAC
TCACCAGGTCCAGACA-TAGGAAGGATT-------GACAGATTGAG--AGCTC-TTTCTT
GATT---CTATGGGTGG---TGGTGCATGGCCGTTCTTAGTTGGTGGAGTGATTTGTCTG
GTTAA-TTCCGTTA---ACGAACGAGACCTTAACCTGCTAAATAGTGAC--ACGGTTATT
-TTAACCG-TGGTTCACTTCTTAGAGGGACTATCGCTTTCAAAGCGATGGAAGTTTGAGG
CAATAACAGGTCTGTGATGCCCTTAGATGTTCTGGGCCACACGCGCGTTACACTGATGAA
GCCAGCGAGTATATCGCCTTCACCGAAAGGTGCGGGTAATCTTGTGAAACTTTATCGTGC
TGGGGATAGACCCTTGCAATTATTGGTCTTGAACGAGGAATTCCTAGTAAGCACGAGTCA
TCAACTCGTGCTGATTACGTCCCTGCCC-TTTGTACACACCGCCCGTCGCTACTACCGAT
TGAATGGTTTAGTGAGATCTCGGGATTGGCGATGC--CGTGCC--GCAAGGAATGGTGCC
GCCGAGAA
>MF599321_1Mertensiidaesp_Antarcticaisolate10 MF599321.1Mertensiidaesp.Antarcticaisolate10 5185 bp 2962 bp
C-T-TTTATACTGTGAAACTGCGAATGGCTC-ATTAAATCAGTTATCGTCTATTT--GAT
T-GTG-CCCT-TACTACAT-GGATAACCGTAGTAATTCTAGAGCTAATACATGCGAAAAG
TCCCGACTTCTGGAAGGGATGTATTTATTAGATTAAAAACCAATGCGTTT-----A-ACG
ACG------CTCTAAGGTGATTCATAATAACTGTTCGAATCGCATGGCCTTTGTGCCGGC
GATGTTTCATTCGAGTTTCTG-CCTATCAACTTTCGATGGTAAGGTATTGGCTTA-CATG
GTGACAACGGGTAACGGAGAATTAGGGTTCGATTCCGGAGAGGGAGCCCGAGAAACGGCT
ACCACATCCAAGGAAGGCAGCAGGCGCGCAAATTACCCAATCCCGATTC--GGGAGGTAG
TGACAAT-AAATAACGTTGC-AGGCGCCAACGGCTTCTGCAGTCGGAATGAGTACAATAC
AACACCCTTAACGAGGAACAATTGGAGGGCAAGTCTGGTGCCAGCAG-CGCGGTAATTCC
AGCTCCAATAGCGTATATTAAAGTTGTTGCAGTTAAAAAGCTCGTAGTTGGATTTCGGAA
-CCGGCCGATTGGTCCGCCCTC--TGGGTTGT-GTACTGATCGGTCTGTTCTTCTTCGCG
-AGACCG-CGTGTGCCCTTAACTGGGTGGGCGTGGGA-TTCACGACGTTTAC-TTTG-AA
AAATTAG-AGTGTTC-AAAGCAGGC-ATTCGCTTGAATATC-TCAG-CATGGAATAATAG
AATAGGACTTTGG-TCTTATTTTGTTGGTTTCCGA-GACCGAAGTAATGATTAATAGGGA
CAGTTGGGGGCATTCGTATTTCATTGTCAG-AGGTGAAATTCTTGGATTTATGAAAGACG
AACTTCTGCGAAAGCATTTG-CCAAGGA-TG-TTTTCA-TTAATCAAGAACGAAAGTTGG
AGGCTCGAAGACGATCAG-ATACCGTCCTAGTTCCAACCATAAACGATGCCGTCT-GC-G
GATCG--GAGGTCGCTCA-TGT-AGGCTCC-TTCGGCACGC-TATGAGAAATC-AAAGAC
TTCG-GGTTCC--GGGGGGAGTAT-GTTCGCAAGAA-TGAAACTTAAAGGAATTGACGGA
AGGGCACCACCAG-GAGTGGAA--CCTGCGGTTTAATTTGACCCAACA---CGGGAAAAC
TCACCAGGTCCAGACA-TAGGAAGGATT-------GACAGATTGAG--AGCTC-TTTCTT
GATT---CTATGGGTGG---TGGTGCATGGCCGTTCTTAGTTGGTGGAGTGATTTGTCTG
GTTAA-TTCCGTTA---ACGAACGAGACCTTAACCTGCTAAATAGTGAC--ACCGTTCCT
--GAACGG-TGGTTCACTTCTTAGAGGGACTATCGGATACAAGCCGATGGAAGTGTGAGG
CAATAACAGGTCTGTGATGCCCTTAGATGTTCTGGGCCACACGCGCGTTACACTGATGAA
GCCAGCGAGTATATCGCCTTCACCGGAAGGTGCGGGTAATCTTGTGAAACTTCATCGTGC
TGGGGATAGACCATTGCAATTTTTGGTCTTGAACGAGGAATTCCTAGTAAGCACGAGTCA
TCAACTCGTGCTGATTACGTCCCTGCCC-TTTGTACACACCGCCCGTCGCTACTACCGAT
TGAATGGTTTAGTGAGATCTCGGGATTGGCGACGC--CATGCC--GCGAGGCACGGCGCT
GCTGAGAA
>AF293694_1Beroeovata 5185 bp 2962 bp
C-T-TTTATACGGTGAAACTGCGAATGGCTC-ATTAAATCAGTTATCGTCTCTTT--GAT
T-GTG-CCCT-TACTACAT-GGATAACCGTAGTAATTCTAGAGCTAATACATGCGAAAAG
TCCCGACTTC-GGAAGGGATGTATTTATTAGATTAAAAGCCAATGCGTTTC------ACG
ACG------CTTTTCGGTGATTCATAATAACTGTTCGAATCGCACGGCCCTCGTGCCGGC
GATGTTTCATTCGAGTTTCTGCCCTATCAACTTTCGATGGTAAGGTATTGGCTTACCATG
GTTACAACGGGTAACGGAGAATTAGGGTTCGATTCCGGAGAGGGAGCCCGAGAAACGGCT
ACCACATCCAAGGAAGGCAGCAGGCGCGCAAATTACCCAATCCCGACTC-GGGGAGGTAG
TGACAAT-AAATAACGTTGC-AGGCGCCAATGGCTTCTGCAGTCGGAATGAGTACAATAT
AACACCCTTAACGAGGAACAATTGGAGGGCAAGTCTGGTGCCAGCAGCCGCGGTAATTCC
AGCTCCAATAGCGTATATTAAAGTTGTTGCAGTTAAAAAGCTCGTAGTTGGATTTCGGAA
-CTGGCCGATTGGTCCATCCTC--TGGATTGC-GTACTGATCGGTCTGTTCTTCTTCGCG
AAGACCA-CGTGTGTCCTTAACTGGGTGGGCGTGGGA-TTCGCGACGTTTAC-TTTGAAA
AAATTAG-AGTGTTC-AAAGCAGGC-ATTCGCTTGAATATC-TCAG-CATGGAATAATAG
AATAGGACTTTGG-TCTTATTTTGTTGGTTTCCGA-GACCGAAGTAATGATTAATAGGGA
CAGTTGGGGGCATTCGTATTTCATTGTCAG-AGGTGAAATTCTTGGATTTATGAAAGACG
AACTTCTGCGAAAGCATTTG-CCAAGGA-TG-TTTTCA-TTAATCAAGAACGAAAGTTGG
AGGCTCGAAGACGATCAG-ATACCGTCCTAGTTCCAACCATAAACGATGCCGTCT-GC-G
GATCG--GAGGTCGCTCA-TTTAAGGCTCC-TTCGGCACGC-TATGAGAAATC-AAAGAC
TTCG-GGTTCC--GGGGGGAGTAT-GTTCGCAAGAA-TGAAACTTAAAGGAATTGACGGA
AGGGCACCACCAG-GAGTGGAA--CCTGCGGTTTAATTTGACTCAACA---CGGGAAAAC
TCACCAGGTCCAGACA-TAGGAAGGATT-------GACAGATTGAG--AGCTC-TTTCTT
GATT---CTATGGGTGG---TGGTGCATGGCCGTTCTTAGTTGGTGGAGTGATTTGTCTG
GTTAA-TTCCGTTA---ACGAACGAGACCTTAACCTGCTAAATAGTGAC--ACGGTTATT
-TTAACCG-TGGC-CACTTCTTAGAGGGACTATCGCTTTCAAAGCGATGGAAGTTTGAGG
CAATAACAGGTCTGTGATGCCCTTAGATGTTCTGGGCCACACGCGCGTTACACTGATGAA
GCCAGCGAGTATATCGCCTTCACCGAAAGGTGCGGGTAATCTTGTGAAACTTTATCGTGC
TGGGGATAGACCCTTGCAATTATTGGTCTTGAACGAGGAATTCCTAGTAAGCACGAGTCA
TCAACTCGTGCTGATTACGTCCCTGCCC-TTTGTACACACCGCCCGTCGCTACTACCGAT
TGAATGGTTTAGTGAGATCTCGGGATTGGCAATGC--CGTGCC--GCAAGGCATGGTGTT
GCCGAGAA
>AF293674_1Haeckeliarubra 5185 bp 2962 bp
C-T-TTTATACGGTGAAACTGCGAATGGCTC-ATTAAATCAGTTATCGTCTATTT--GAT
T-GTG-CCCT-TACTACAT-GGATAACCGTAGTAATTCTAGAGCTAATACATGCGAAAAG
TCCCGACTTCTGGAAGGGATGTATTTATTAGATTAAAAACCAATGCGATTC------ATG
TCG------CTTTTCGGTGATTCATAATAACTGTTCGAATCGCACGGCCCTCGTGCCGGC
GATGTTTCATTCGAGTTTCTGCCCTATCAACTTTCGATGGTAAGGTATTGGCTTACCATG
GTTACAACGGGTAACGGAGAATTAGGGTTCGATTCCGGAGAGGGAGCCCGAGAAACGGCT
ACCACATCCAAGGAAGGCAGCAGGCGCGCAAATTACCCAATCCCAATCC-GGGGAGGTAG
TGACAAT-AAATAACGTTGC-AGGCGCCAACGGCTTCTGCAGTCGGAATGAGTACAATAT
AACACCCTTAACGAGGAACAATTGGAGGGCAAGTCTGGTGCCAGCAGCCGCGGTAATTCC
AGCTCCAATAGCGTATATTAAAGTTGTTGCAGTTAAAAAGCTCGTAGTTGGATTTCGGAA
-CCGGCCGATTGGTCCATCCTC--TGGATTGC-GTACTGATCGGTCTGTTCTTCTTCGCG
AAGGCCA-TGTGTGCCCTTAACTGGGTGGGCGTGGGA-TTCGCGACGTTTAC-TTTGAAA
AAATTAG-AGTGTTC-AAAGCAGGC-ATTCGCTTGAATATC-TCAG-CATGGAATAATAG
AATAGGACTTTGG-TCTTATTTTGTTGGTTTCCGA-GACCGAAGTAATGATTAATAGGGA
CAGTTGGGGGCATTCGTATTTCATTGTCAG-AGGTGAAATTCTTGGATTTATGAAAGACG
AACTTCTGCGAAAGCATTTG-CCAAGGA-TG-TTTTCA-TTAATCAAGAACGAAAGTTGG
AGGCTCGAAGACGATCAG-ATACCGTCCTAGTTCCAACCATAAACGATGCCGTCT-GC-G
GATCG--GAGGTCGCTCA-CGTAAGGCTCC-TCCGGCACGC-TATGAGAAATC-AAAGAC
TTCG-GGTTCC--GGGGGGAGTAT-GTTCGCAAGAA-TGAAACTTAAAGGAATTGACGGA
AGGGCACCACCAG-GAGTGGAA---CTGCGGTTTAATTTGACTCAACA---CGGGAAAAC
TCACCAGGTCCAGACA-TAGGAAGGATT-------GACAGATTGAG--AGCTC-TTTCTT
GATT---CTATGGGTGG---TGGTGCATGGCCGTTCTTAGTTGGTGGAGTGATTTGTCTG
GTTAA-TTCCGTTA---ACGAACGAGACCTTAACCTGCTAAATAGTGAC--ACGGTTATC
-TTAACCG-TGGTTCACTTCTTAGAGGGACTATCGCTTTCAAAGCGATGGAAGTTTGAGG
CAATAACAGGTCTGTGATGCCCTTAGATGTTCTGGGCCACACGCGCGTTACACTGATGAA
GCCAGCGAGTATATCGCCTTCACCGAAAGGTGCGGGTAATCTTGTGAAACTTCATCGTGC
TGGGGATAGACCCTTGCAATTATTGGTCTTGAACGAGGAATTCCTAGTAAGCACGAGTCA
TCAACTCGTGCTGATTACGTCCCTGCCC-TTTGTACACACCGCCCGTCGCTACTACCGAT
TGAATGGTTTAGTGAGATCTCGGGATTGGCGACGC--CATGCC--GCGAGGCACGGTGCC
GCCGAGAA
>AF293684_1Valliculamultiformis 5185 bp 2962 bp
C-T-TTTATACTGTGAAACTGCGAATGGCTC-ATTAAATCAGTTATCGTCTATTT--GAT
T-GTG-CCCC-TACTACAT-GGATAACCGTAGTAATTCTAGAGCTAATACATGCGAAAAG
TCCCGACTCCTGGAAGGGATGTATTTATTAGATTAAAAACCAATGCGTTTCT-TCA-GAG
ACG------CTCCAAGGTGATTCATAATAACTGTTCGAATCGCACGGCCTCCGCGCCAGC
GATGTTTCATTCGAGTTTCTGCCCTATCAACTTTCGATGGTAAGGTATTGGCTTACCATG
GTTACAACGGGTAACGGAGAATTAGGGTTCGATTCCGGAGAGGGAGCCCGAGAAACGGCT
ACCACATCCAAGGAAGGCAGCAGGCGCGCAAATTACCCAATCCCGACTC-GGGGAGGTAG
TGACAAT-AAATAACGTTGC-AGGCGCCAACGGCTTCTGCAGTCGGAATGAGTACAATAT
AACACCCTTAACGAGGAACAATTGGAGGGCAAGTCTGGTGCCAGCAGCCGCGGTAATTCC
AGCTCCAATAGCGTATATTAAAGTTGTTGCAGTTAAAAAGCTCGTAGTTGGACTTCGGAA
-CTGGCCGATTGGTCCGCCCTT--CGGGTTGT-GTACTGATCGGTTTGTTCTTCTTCGCG
AAGACCG-CGTGTGCCCTTAACTGGGTGGGCGTGGGA-TTCGCGACGTTTAC-TTTGAAA
AAATTAG-AGTGTTC-AAAGCAGGC-CTTCGCTTGAATATC-TCAG-CATGGAATAATAG
AATAGGACTTTGG-TCTTATTTTGTTGGTTTCCGA-GACCGAAGTAATGATTAATAGGGA
CAGTTGGGGGCATTCGTATTTCATTGTCAG-AGGTGAAATTCTTGGATTTATGAAAGACG
AACTTCTGCGAAAGCATTTG-CCAAGGA-TG-TTTTCA-TTAATCAAGAACGAAAGTTGG
AGGCTCGAAGACGATCAG-ATACCGTCCTAGTTCCAACCATAAACGATGCCGTCT-GC-G
GATCG--GCGGATGCTCA-TTTAAGGCACC-GTCGGCACGC-TATGAGAAATC-AAAGAC
TTCG-GGTTCC--GGGGGGAGTAT-GTTCGCAAGAA-TGAAACTTAAAGGAATTGACGGA
AGGGCACCACCAG-GAGTGGAA---CTGCGGTTTAATTTGACTCAACA---CGGGAAAAC
TCACCAGGTCCAGACA-TAGGAAGGATT-------GACAGATTGAT--AGCTC-TTTCTT
GATT---CTATGGGTGG---TGGTGCATGGCCGTTCTTAGTTGGTGGAGTGATTTGTCTG
GTTAA-TTCCGTTA---ACGAACGAGACCTTAACCTGCTAAATAGTGAC--ACCGTTCTT
-TGAACTG-TGGTTCACTTCTTAGAGGGACTATCGGATTGAAGCCGATGGAAGTTTGAGG
CAATAACAGGTCTGTGATGCCCTTAGATGTTCTGGGCCACACGCGCGTTACACTGATGAA
GCCAGCGAGTATTTCGCCTTCACCGGAAGGTGCGGGTAATCTTGTGAAACTTTATCGTGC
TGGGGATAGACCATTGCAATTATTGGTCTTGAACGAGGAATTCCTAGTAAGCACGAGTCA
TCAACTCGTGCTGATTACGTCCCTGCCC-TTTGTACACACCGCCCGTCGCTACTACCGAT
TGAATGGTTTAGTGAGATCTCGGGATTGGCGACGC--CATGTC--TCACGACGCGGCGCC
GCCGAAAA
>MF599305_1Valliculamultiformisisolate04577885 MF599305.1Valliculamultiformisisolate04577885 5185 bp 2962 bp
C-T-TTTATACTGTGAAACTGCGAATGGCTC-ATTAAATCAGTTATCGTCTATTT--GAT
T-GTG-CCCC-TACTACAT-GGATAACCGTAGTAATTCTAGAGCTAATACATGCGAAAAG
TCCCGACTCCTGGAAGGGATGTATTTATTAGATTAAAAACCAATGCGTTTCT-TCA-GAG
ACG------CTCCAAGGTGATTCATAATAACTGTTCGAATCGCACGGCCTCCGCGCCAGC
GATGTTTCATTCGAGTTTCTGCCCTATCAACTTTCGATGGTAAGGTATTGGCTTACCATG
GTTACAACGGGTAACGGAGAATTAGGGTTCGATTCCGGAGAGGGAGCCCGAGAAACGGCT
ACCACATCCAAGGAAGGCAGCAGGCGCGCAAATTACCCAATCCCGACTC-GGGGAGGTAG
TGACAAT-AAATAACGTTGC-AGGCGCCAACGGCTTCTGCAGTCGGAATGAGTACAATAT
AACACCCTTAACGAGGAACAATTGGAGGGCAAGTCTGGTGCCAGCAGCCGCGGTAATTCC
AGCTCCAATAGCGTATATTAAAGTTGTTGCAGTTAAAAAGCTCGTAGTTGGACTTCGGAA
-CTGGCCGATTGGTCCGCCCTT--CGGGTTGT-GTACTGATCGGTTTGTTCTTCTTCGCG
AAGACCG-CGTGTGCCCTTAACTGGGTGGGCGTGGGA-TTCGCGACGTTTAC-TTTGAAA
AAATTAG-AGTGTTC-AAAGCAGGC-CTTCGCTTGAATATC-TCAG-CATGGAATAATAG
AATAGGACTTTGG-TCTTATTTTGTTGGTTTCCGA-GACCGAAGTAATGATTAATAGGGA
CAGTTGGGGGCATTCGTATTTCATTGTCAG-AGGTGAAATTCTTGGATTTATGAAAGACG
AACTTCTGCGAAAGCATTTG-CCAAGGA-TG-TTTTCA-TTAATCAAGAACGAAAGTTGG
AGGCTCGAAGACGATCAG-ATACCGTCCTAGTTCCAACCATAAACGATGCCGTCT-GC-G
GATCG--GCGGATGCTCA-TTTAAGGCACC-GTCGGCACGC-TATGAGAAATC-AAAGAC
TTCG-GGTTCC--GGGGGGAGTAT-GTTCGCAAGAA-TGAAACTTAAAGGAATTGACGGA
AGGGCACCACCAG-GAGTGGAA--CCTGCGGTTTAATTTGACTCAACA---CGGGAAAAC
TCACCAGGTCCAGACA-TAGGAAGGATT-------GACAGATTGAT--AGCTC-TTTCTT
GATT---CTATGGGTGG---TGGTGCATGGCCGTTCTTAGTTGGTGGAGTGATTTGTCTG
GTTAA-TTCCGTTA---ACGAACGAGACCTTAACCTGCTAAATAGTGAC--ACCGTTCTT
-TGAACTG-TGGTTCACTTCTTAGAGGGACTATCGGATTGAAGCCGATGGAAGTTTGAGG
CAATAACAGGTCTGTGATGCCCTTAGATGTTCTGGGCCACACGCGCGTTACACTGATGAA
GCCAGCGAGTATTTCGCCTTCACCGGAAGGTGCGGGTAATCTTGTGAAACTTTATCGTGC
TGGGGATAGACCATTGCAATTATTGGTCTTGAACGAGGAATTCCTAGTAAGCACGAGTCA
TCAACTCGTGCTGATTACGTCCCTGCCC-TTTGTACACACCGCCCGTCGCTACTACCGAT
TGAATGGTTTAGTGAGATCTCGGGATTGGCGACGC--CATGTC--TCA------------
--------
>KT885944_1ValliculamultiformisisolateRS2005-2 KT885944.1ValliculamultiformisisolateRS2005-2 5185 bp 2962 bp
C-T-TTTATACTGTGAAACTGCGAATGGCTC-ATTAAATCAGTTATCGTCTATTT--GAT
T-GTG-CCCC-TACTACAT-GGATAACCGTAGTAATTCTAGAGCTAATACATGCGAAAAG
TCCCGACTCCTGGAAGGGATGTATTTATTAGATTAAAAACCAATGCGTTTCT-TCA-GAG
ACG------CTCCAAGGTGATTCATAATAACTGTTCGAATCGCACGGCCTCCGCGCCAGC
GATGTTTCATTCGAGTTTCTGCCCTATCAACTTTCGATGGTAAGGTATTGGCTTACCATG
GTTACAACGGGTAACGGAGAATTAGGGTTCGATTCCGGAGAGGGAGCCCGAGAAACGGCT
ACCACATCCAAGGAAGGCAGCAGGCGCGCAAATTACCCAATCCCGACTC-GGGGAGGTAG
TGACAAT-AAATAACGTTGC-AGGCGCCAACGGCTTCTGCAGTCGGAATGAGTACAATAT
AACACCCTTAACGAGGAACAATTGGAGGGCAAGTCTGGTGCCAGCAGCCGCGGTAATTCC
AGCTCCAATAGCGTATATTAAAGTTGTTGCAGTTAAAAAGCTCGTAGTTGGACTTCGGAA
-CTGGCCGATTGGTCCGCCCTT--CGGGTTGT-GTACTGATCGGTTTGTTCTTCTTCGCG
AAGACCG-CGTGTGCCCTTAACTGGGTGGGCGTGGGA-TTCGCGACGTTTAC-TTTGAAA
AAATTAG-AGTGTTC-AAAGCAGGC-CTTCGCTTGAATATC-TCAG-CATGGAATAATAG
AATAGGACTTTGG-TCTTATTTTGTTGGTTTCCGA-GACCGAAGTAATGATTAATAGGGA
CAGTTGGGGGCATTCGTATTTCATTGTCAG-AGGTGAAATTCTTGGATTTATGAAAGACG
AACTTCTGCGAAAGCATTTG-CCAAGGA-TG-TTTTCA-TTAATCAAGAACGAAAGTTGG
AGGCTCGAAGACGATCAG-ATACCGTCCTAGTTCCAACCATAAACGATGCCGTCT-GC-G
GATCG--GCGGATGCTCA-TTTAAGGCACC-GTCGGCACGC-TATGAGAAATC-AAAGAC
TTCG-GGTTCC--GGGGGGAGTAT-GTTCGCAAGAA-TGAAACTTAAAGGAATTGACGGA
AGGGCACCACCAG-GAGTGGAA--CCTGCGGTTTAATTTGACTCAACA---CGGGAAAAC
TCACCAGGTCCAGACA-TAGGAAGGATT-------GACAGATTGAT--AGCTC-TTTCTT
GATT---CTATGGGTGG---TGGTGCATGGCCGTTCTTAGTTGGTGGAGTGATTTGTCTG
GTTAA-TTCCGTTA---ACGAACGAGACCTTAACCTGCTAAATAGTGAC--ACCGTTCTT
-TGAACTG-TGGTTCACTTCTTAGAGGGACTATCGGATTGAAGCCGATGGAAGTTTGAGG
CAATAACAGGTCTGTGATGCCCTTAGATGTTCTGGGCCACACGCGCGTTACACTGATGAA
GCCAGCGAGTATTTCGCCTTCACCGGAAGGTGCGGGTAATCTTGTGAAACTTTATCGTGC
TGGGGATAGACCATTGCAATTATTGGTCTTGAACGAGGAATTCCTAGTAAGCACGAGTCA
TCAACTCGTGCTGATTACGTCCCTGCCC-TTTGTACACACCGCCCGTCGCTACTACCGAT
TGAATGGTTTAGTGAGATCTCGGGATTGGCGACGC--CATGTC--TCACGACGCGGCGCC
GCCGAAAA
>AF293683_1Coeloplanabannwarthii AF293683.1Coeloplanabannwarthii 5185 bp 2962 bp
C-G-TTTATACTGTGAAACTGCAAATGGCTC-ATTAAATCAGTTATCGTCTATTT--GAT
T-GTG-CCCC-TACTACAT-GGATAACCGTAGTAATTCTAGAGCTAATACATGCGAAAAG
TCCCGACTTACGGAAGGGATGTATTTATTAGATTAAAAACCAACGCGTTTCT-CCA-GAG
ACG------CTCCAAGGTGATTCATAATAACTGTTCGAATCGCACGGCCTCCGCGCCAGC
GATGTTTCATTCGAGTTTCTGCCCTATCAACTTTCGATGGTAAGGTATTGGCTTACCATG
GTTACAACGGGTAACGGAGAATTAGGGTTCGATTCCGGAGAGGGAGCCCGAGAAACGGCT
ACCACATCCAAGGAAGGCAGCAGGCGCGCAAATTACCCAATCCCGACTC-GGGGAGGTAG
TGACAAT-AAATAACGTTGC-AGGCGCCAACGGCTTCTGCAGTCGGAATGAGTACAATAT
AACACCCTTAACGAGGAACAATTGGAGGGCAAGTCTGGTGCCAGCAGCCGCGGTAATTCC
AGCTCCAATAGCGTATATTAAAGTTGTTGCAGTTAAAAAGCTCGTAGTTGGACTTCGGAA
-CTGGCCGATTGGTCCGCCCTCCGCGGGTTGA-GTACTGATCGGTCTGTTCTTCTTCGCG
AAGACTG-CGTGTGCCCTTAACTGGGTGTGCGTGGGA-TTCACGACGTTTAC-TTTGAAA
AAATTAG-AGTGTTC-AAAGCAGGC-AATCGCTTGAATATC-TCAG-CATGGAATAATAG
AATAGGACTTTGG-TCTTATTTTGTTGGTTTCCGA-GACCGAAGTAATGATTAATAGGGA
CAGTTGGGGGCATTCGTATTTCATTGTCAG-AGGTGAAATTCTTGGATTTATGAAAGACG
AACTTCTGCGAAAGCATTTG-CCAAGGA-TG-TTTTCA-TTAATCAAGAACGAAAGTTGG
AGGCTCGAAGACGATCAG-ATACCGTCCTAGTTCCAACCATAAACGATGCCGTCT-GC-G
GATCG--GCGGATGTTCA-CTTAAAGCACC-GTCGGCACGC-TATGAGAAATC-AAAGAC
TTCG-GGTTCC--GGGGGGAGTAT-GTTCGCAAGAA-TGAAACTTAAAGGAATTGACGGA
AGGGCACCACCAG-GAGTGGAA---CTGCGGTTTAATTTGACTCAACA---CGGGAAAAC
TCACCAGGTCCAGACA-TAGGAAGGATT-------GACAGATTGAT--AGCTC-TTTCTT
GATT---CTATGGGTGG---TGGTGCATGGCCGTTCTTAGTTGGTGGAGTGATTTGTCTG
GTTAA-TTCCGTTA---ACGAACGAGACCTTAACCTGCTAAATAGTGAC--ACAGTTCTT
ATGAAATG-TGGTTCACTTCTTAGAGGGACTATCGGATTGAAGCCGATGGAAGTTTGAGG
CAATAACAGGTCTGTGATGCCCTTAGATGTTCTGGGCCACACGCGCGTTACACTGATGAA
GCCAGCGAGTATATCGCCTACACCGGAAGGTGCGGGTAATCTTGTGAAACTTCATCGTGC
TGGGGATAGACCATTGCAATTATTGGTCTTGAACGAGGAATTCCTAGTAAGCACGAGTCA
TCAACTCGTGCTGATTACGTCCCTGCCC-TTTGTACACACCGCCCGTCGCTACTACCGAT
TGAATGGTTTAGTGAGATCTCGGGATTGGCGACGC--CATGCC--GCAAGGCGCGGCGCC
GCCGAGAA
>MF599309_1Coeloplanaastericolaisolate01979035 MF599309.1Coeloplanaastericolaisolate01979035 5185 bp 2962 bp
C-T-TTTATACTGTGAAACTGCGAATGGCTC-ATTAAATCAGTTATCGTCTATTT--GAT
T-GTG-CCCCTTACTACAT-GGATAACCGTAGTAATTCTAGAGCTAATACATGCGAAAAG
TCCCGACTTACGGAAGGGATGTATTTATTAGATTAAAAACCAACGCGTTTCT-CCA-GAG
ACG------CTCCAAGGTGATTCATAATAACTGTTCGAATCGCACGGCCTCCGCGCCAGC
GATGTTTCATTCGAGTTTCTGCCCTATCAACTTTCGATGGTAAGGTATTGGCTTACCATG
GTTACAACGGGTAACGGAGAATTAGGGTTCGATTCCGGAGAGGGAGCCCGAGAAACGGCT
ACCACATCCAAGGAAGGCAGCAGGCGCGCAAATTACCCAATCCCGACTC-GGGGAGGTAG
TGACAAT-AAATAACGTTGC-AGGCGCCAACGGCTTCTGCAGTCGGAATGAGTACAATAT
AACACCCTTAACGAGGAACAATTGGAGGGCAAGTCTGGTGCCAGCAGCCGCGGTAATTCC
AGCTCCAATAGCGTATATTAAAGTTGTTGCAGTTAAAAAGCTCGTAGTTGGACTTCGGAA
-CTGGCCGATTGGTCCGCCCTC--CGGGTTGA-GTACTGATCGGTCTGTTCTTCTTCGCG
AAGACTG-CGTGTGCCCTTAACTGGGTGTGCGTGGGA-TTCACGACGTTTAC-TTTGAAA
AAATTAG-AGTGTTC-AAAGCAGGC-AATCGCTTGAATATC-TCAG-CATGGAATAATAG
AATAGGACTTTGG-TCTTATTTTGTTGGTTTCCGA-GACCGAAGTAATGATTAATAGGGA
CAGTTGGGGGCATTCGTATTTCATTGTCAG-AGGTGAAATTCTTGGATTTATGAAAGACG
AACTTCTGCGAAAGCATTTG-CCAAGGA-TG-TTTTCA-TTAATCAAGAACGAAAGTTGG
AGGCTCGAAGACGATCAG-ATACCGTCCTAGTTCCAACCATAAACGATGCCGTCT-GC-G
GATCG--GCGGATGTTCA-CTTAAAGCACC-GTCGGCACGC-TATGAGAAATC-AAAGAC
TTCG-GGTTCC--GGGGGGAGTAT-GTTCGCAAGAA-TGAAACTTAAAGGAATTGACGGA
AGGGCACCACCAG-GAGTGGAA--CCTGCGGTTTAATTTGACTCAACA---CGGGAAAAC
TCACCAGGTCCAGACA-TAGGAAGGATT-------GACAGATTGAT--AGCTC-TTTCTT
GATT---CTATGGGTGG---TGGTGCATGGCCGTTCTTAGTTGGTGGAGTGATTTGTCTG
GTTAA-TTCCGTTA---ACGAACGAGACCTTAACCTGCTAAATAGTGAC--ACAGTTCTT
ATGAAATG-TGGTTCACTTCTTAGAGGGACTATCGGATTGAAGCCGATGGAAGTTTGAGG
CAATAACAGGTCTGTGATGCCCTTAGATGTTCTGGGCCACACGCGCGTTACACTGATGAA
GCCAGCGAGTATATCGCCTACACCGGAAGGTGCGGGTAATCTTGTGAAACTTCATCGTGC
TGGGGATAGACCATTGCAATTATTGGTCTTGAACGAGGAATTCCTAGTAAGCACGAGTCA
TCAACTCGTGCTGATTACGTCCCTGCCC-TTTGTACACACCGCCCGTCGCTACTACCGAT
TGAATGGTTTAGTGAGATCTCGGGATTGGCGACGC--CATGCC--GCAAGGCGCGGCGCC
GCCGAGAA
>KJ754157_1Coeloplanasp_PS-2014 5185 bp 2962 bp
C-T-TTTATACTGTGAAACTGCGAATGGCTC-ATTAAATCAGTTATCGTCTATTT--GAT
T-GTG-CCCCTTACTACAT-GGATAACCGTAGTAATTCTAGAGCTAATACATGCGAAAAG
TCCCGACTTACGGAAGGGATGTATTTATTAGATTAAAAACCAACGCGTTTCT-CCA-GAG
ACG------CTCCAAGGTGATTCATAATAACTGTTCGAATCGCACGGCCTCCGCGCCAGC
GATGTTTCATTCGAGTTTCTGCCCTATCAACTTTCGATGGTAAGGTATTGGCTTACCATG
GTTACAACGGGTAACGGAGAATTAGGGTTCGATTCCGGAGAGGGAGCCCGAGAAACGGCT
ACCACATCCAAGGAAGGCAGCAGGCGCGCAAATTACCCAATCCCGACTC-GGGGAGGTAG
TGACAAT-AAATAACGTTGC-AGGCGCCAACGGCTTCTGCAGTCGGAATGAGTACAATAT
AACACCCTTAACGAGGAACAATTGGAGGGCAAGTCTGGTGCCAGCAGCCGCGGTAATTCC
AGCTCCAATAGCGTATATTAAAGTTGTTGCAGTTAAAAAGCTCGTAGTTGGACTTCGGAA
-CTGGCCGATTGGTCCGCCCTT--CGGGTTGA-GTACTGATCGGTCTGTTCTTCTTCGCG
AAGACTG-CGTGTGCCCTTAACTGGGTGTGCGTGGGA-TTCACGACGTTTAC-TTTGAAA
AAATTAG-AGTGTTC-AAAGCAGGC-AATCGCTTGAATATC-TCAG-CATGGAATAATAG
AATAGGACTTTGG-TCTTATTTTGTTGGTTTCCGA-GACCGAAGTAATGATTAATAGGGA
CAGTTGGGGGCATTCGTATTTCATTGTCAG-AGGTGAAATTCTTGGATTTATGAAAGACG
AACTTCTGCGAAAGCATTTG-CCAAGGA-TG-TTTTCA-TTAATCAAGAACGAAAGTTGG
AGGCTCGAAGACGATCAG-ATACCGTCCTAGTTCCAACCATAAACGATGCCGTCT-GC-G
GATCG--GCGGATGTTCA-CTTAAAGCACC-GTCGGCACGC-TATGAGAAATC-AAAGAC
TTCG-GGTTCC--GGGGGGAGTAT-GTTCGCAAGAA-TGAAACTTAAAGGAATTGACGGA
AGGGCACCACCAG-GAGTGGAA--CCTGCGGTTTAATTTGACTCAACA---CGGGAAAAC
TCACCAGGTCCAGACA-TAGGAAGGATT-------GACAGATTGAT--AGCTC-TTTCTT
GATT---CTATGGGTGG---TGGTGCATGGCCGTTCTTAGTTGGTGGAGTGATTTGTCTG
GTTAA-TTCCGTTA---ACGAACGAGACCTTAACCTGCTAAATAGTGAC--ACAGTTCTT
ATGAAATG-TGGTTCACTTCTTAGAGGGACTATCGGATTGAAGCCGATGGAAGTTTGAGG
CAATAACAGGTCTGTGATGCCCTTAGATGTTCTGGGCCACACGCGCGTTACACTGATGAA
GCCAGCGAGTATATCGCCTACACCGGAAGGTGCGGGTAATCTTGTGAAACTTCATCGTGC
TGGGGATAGACCATTGCAATTATTGGTCTTGAACGAGGAATTCCTAGTAAGCACGAGTCA
TCAACTCGTGCTGATTACGTCCCTGCCC-TTTGTACACACCGCCCGTCGCTACTACCGAT
TGAATGGTTTAGTGAGATCTCGGGATTGGCGACGC--CATGCC--GCAAGGCGCGGCGCC
GCCGAGAA
>KT885943_1CoeloplanaloyaiisolateRS2013-2 KT885943.1CoeloplanaloyaiisolateRS2013-2 5185 bp 2962 bp
C-T-TTTATACTGTGAAACTGCGAATGGCTC-ATTAAATCAGTTATCGTCTATTT--GAT
T-GTG-CCCCTTACTACAT-GGATAACCGTAGTAATTCTAGAGCTAATACATGCGAAAAG
TCCCGACTTACGGAAGGGATGTATTTATTAGATTAAAAACCAACGCGTTTCT-CCA-GAG
ACG------CTCCAAGGTGATTCATAATAACTGTTCGAATCGCACGGCCTCCGCGCCAGC
GATGTTTCATTCGAGTTTCTGCCCTATCAACTTTCGATGGTAAGGTATTGGCTTACCATG
GTTACAACGGGTAACGGAGAATTAGGGTTCGATTCCGGAGAGGGAGCCCGAGAAACGGCT
ACCACATCCAAGGAAGGCAGCAGGCGCGCAAATTACCCAATCCCGACTC-GGGGAGGTAG
TGACAAT-AAATAACGTTGC-AGGCGCCAACGGCTTCTGCAGTCGGAATGAGTACAATAT
AACACCCTTAACGAGGAACAATTGGAGGGCAAGTCTGGTGCCAGCAGCCGCGGTAATTCC
AGCTCCAATAGCGTATATTAAAGTTGTTGCAGTTAAAAAGCTCGTAGTTGGACTTCGGAA
-CTGGCCGATTGGTCCGCCCTY--CGGGTTGA-GTACTGATCGGTCTGTTCTTCTTCGCG
AAGACTG-CGTGTGCCCTTAACTGGGTGTGCGTGGGA-TTCACGACGTTTAC-TTTGAAA
AAATTAG-AGTGTTC-AAAGCAGGC-AATCGCTTGAATATC-TCAG-CATGGAATAATAG
AATAGGACTTTGG-TCTTATTTTGTTGGTTTCCGA-GACCGAAGTAATGATTAATAGGGA
CAGTTGGGGGCATTCGTATTTCATTGTCAG-AGGTGAAATTCTTGGATTTATGAAAGACG
AACTTCTGCGAAAGCATTTG-CCAAGGA-TG-TTTTCA-TTAATCAAGAACGAAAGTTGG
AGGCTCGAAGACGATCAG-ATACCGTCCTAGTTCCAACCATAAACGATGCCGTCT-GC-G
GATCG--GCGGATGTTCA-CTTAAAGCACC-GTCGGCACGC-TATGAGAAATC-AAAGAC
TTCG-GGTTCC--GGGGGGAGTAT-GTTCGCAAGAA-TGAAACTTAAAGGAATTGACGGA
AGGGCACCACCAG-GAGTGGAA--CCTGCGGTTTAATTTGACTCAACA---CGGGAAAAC
TCACCAGGTCCAGACA-TAGGAAGGATT-------GACAGATTGAT--AGCTC-TTTCTT
GATT---CTATGGGTGG---TGGTGCATGGCCGTTCTTAGTTGGTGGAGTGATTTGTCTG
GTTAA-TTCCGTTA---ACGAACGAGACCTTAACCTGCTAAATAGTGAC--ACAGTTCTT
ATGAAATG-TGGTTCACTTCTTAGAGGGACTATCGGATTGAAGCCGATGGAAGTTTGAGG
CAATAACAGGTCTGTGATGCCCTTAGATGTTCTGGGCCACACGCGCGTTACACTGATGAA
GCCAGCGAGTATATCGCCTACACCGGAAGGTGCGGGTAATCTTGTGAAACTTCATCGTGC
TGGGGATAGACCATTGCAATTATTGGTCTTGAACGAGGAATTCCTAGTAAGCACGAGTCA
TCAACTCGTGCTGATTACGTCCCTGCCC-TTTGTACACACCGCCCGTCGCTACTACCGAT
TGAATGGTTTAGTGAGATCTCGGGATTGGCGACGC--CATGCC--GCAAGGCGCGGCGCC
GCCGAGAA
>KT885942_1CoeloplanabannwarthiisolateRS2000-2DH KT885942.1CoeloplanabannwarthiisolateRS2000-2DH 5185 bp 2962 bp
C-T-TTTATACTGTGAAACTGCGAATGGCTC-ATTAAATCAGTTATCGTCTATTT--GAT
T-GTG-CCCCTTACTACAT-GGATAACCGTAGTAATTCTAGAGCTAATACATGCGAAAAG
TCCCGACTTACGGAAGGGATGTATTTATTAGATTAAAAACCAACGCGTTTCT-CCA-GAG
ACG------CTCCAAGGTGATTCATAATAACTGTTCGAATCGCACGGCCTCCGCGCCAGC
GATGTTTCATTCGAGTTTCTGCCCTATCAACTTTCGATGGTAAGGTATTGGCTTACCATG
GTTACAACGGGTAACGGAGAATTAGGGTTCGATTCCGGAGAGGGAGCCCGAGAAACGGCT
ACCACATCCAAGGAAGGCAGCAGGCGCGCAAATTACCCAATCCCGACTC-GGGGAGGTAG
TGACAAT-AAATAACGTTGC-AGGCGCCAACGGCTTCTGCAGTCGGAATGAGTACAATAT
AACACCCTTAACGAGGAACAATTGGAGGGCAAGTCTGGTGCCAGCAGCCGCGGTAATTCC
AGCTCCAATAGCGTATATTAAAGTTGTTGCAGTTAAAAAGCTCGTAGTTGGACTTCGGAA
-CTGGCCGATTGGTCCGCCCTC--CGGGTTGA-GTACTGATCGGTCTGTTCTTCTTCGCG
AAGACTG-CGTGTGCCCTTAACTGGGTGTGCGTGGGA-TTCACGACGTTTAC-TTTGAAA
AAATTAG-AGTGTTC-AAAGCAGGC-AATCGCTTGAATATC-TCAG-CATGGAATAATAG
AATAGGACTTTGG-TCTTATTTTGTTGGTTTCCGA-GACCGAAGTAATGATTAATAGGGA
CAGTTGGGGGCATTCGTATTTCATTGTCAG-AGGTGAAATTCTTGGATTTATGAAAGACG
AACTTCTGCGAAAGCATTTG-CCAAGGA-TG-TTTTCA-TTAATCAAGAACGAAAGTTGG
AGGCTCGAAGACGATCAG-ATACCGTCCTAGTTCCAACCATAAACGATGCCGTCT-GC-G
GATCG--GCGGATGTTCA-CTTAAAGCACC-GTCGGCACGC-TATGAGAAATC-AAAGAC
TTCG-GGTTCC--GGGGGGAGTAT-GTTCGCAAGAA-TGAAACTTAAAGGAATTGACGGA
AGGGCACCACCAG-GAGTGGAA--CCTGCGGTTTAATTTGACTCAACA---CGGGAAAAC
TCACCAGGTCCAGACA-TAGGAAGGATT-------GACAGATTGAT--AGCTC-TTTCTT
GATT---CTATGGGTGG---TGGTGCATGGCCGTTCTTAGTTGGTGGAGTGATTTGTCTG
GTTAA-TTCCGTTA---ACGAACGAGACCTTAACCTGCTAAATAGTGAC--ACAGTTCTT
ATGAAATG-TGGTTCACTTCTTAGAGGGACTATCGGATTGAAGCCGATGGAAGTTTGAGG
CAATAACAGGTCTGTGATGCCCTTAGATGTTCTGGGCCACACGCGCGTTACACTGATGAA
GCCAGCGAGTATATCGCCTACACCGGAAGGTGCGGGTAATCTTGTGAAACTTCATCGTGC
TGGGGATAGACCATTGCAATTATTGGTCTTGAACGAGGAATTCCTAGTAAGCACGAGTCA
TCAACTCGTGCTGATTACGTCCCTGCCC-TTTGTACACACCGCCCGTCGCTACTACCGAT
TGAATGGTTTAGTGAGATCTCGGGATTGGCGACGC--CATGCC--GCAAGGCGCGGCGCC
GCCGAGAA
>KT885941_1CoeloplanafishelsoniisolateRS2011-2 KT885941.1CoeloplanafishelsoniisolateRS2011-2 5185 bp 2962 bp
C-T-TTTATACTGTGAAACTGCGAATGGCTC-ATTAAATCAGTTATCGTCTATTT--GAT
T-GTG-CCCCTTACTACAT-GGATAACCGTAGTAATTCTAGAGCTAATACATGCGAAAAG
TCCCGACTTACGGAAGGGATGTATTTATTAGATTAAAAACCAACGCGTTTCT-CCA-GAG
ACG------CTCCAAGGTGATTCATAATAACTGTTCGAATCGCACGGCCTCCGCGCCAGC
GATGTTTCATTCGAGTTTCTGCCCTATCAACTTTCGATGGTAAGGTATTGGCTTACCATG
GTTACAACGGGTAACGGAGAATTAGGGTTCGATTCCGGAGAGGGAGCCCGAGAAACGGCT
ACCACATCCAAGGAAGGCAGCAGGCGCGCAAATTACCCAATCCCGACTC-GGGGAGGTAG
TGACAAT-AAATAACGTTGC-AGGCGCCAACGGCTTCTGCAGTCGGAATGAGTACAATAT
AACACCCTTAACGAGGAACAATTGGAGGGCAAGTCTGGTGCCAGCAGCCGCGGTAATTCC
AGCTCCAATAGCGTATATTAAAGTTGTTGCAGTTAAAAAGCTCGTAGTTGGACTTCGGAA
-CTGGCCGATTGGTCCGCCCTC--CGGGTTGA-GTACTGATCGGTCTGTTCTTCTTCGCG
AAGACTG-CGTGTGCCCTTAACTGGGTGTGCGTGGGA-TTCACGACGTTTAC-TTTGAAA
AAATTAG-AGTGTTC-AAAGCAGGC-AATCGCTTGAATATC-TCAG-CATGGAATAATAG
AATAGGACTTTGG-TCTTATTTTGTTGGTTTCCGA-GACCGAAGTAATGATTAATAGGGA
CAGTTGGGGGCATTCGTATTTCATTGTCAG-AGGTGAAATTCTTGGATTTATGAAAGACG
AACTTCTGCGAAAGCATTTG-CCAAGGA-TG-TTTTCA-TTAATCAAGAACGAAAGTTGG
AGGCTCGAAGACGATCAG-ATACCGTCCTAGTTCCAACCATAAACGATGCCGTCT-GC-G
GATCG--GCGGATGTTCA-CTTAAAGCACC-GTCGGCACGC-TATGAGAAATC-AAAGAC
TTCG-GGTTCC--GGGGGGAGTAT-GTTCGCAAGAA-TGAAACTTAAAGGAATTGACGGA
AGGGCACCACCAG-GAGTGGAA--CCTGCGGTTTAATTTGACTCAACA---CGGGAAAAC
TCACCAGGTCCAGACA-TAGGAAGGATT-------GACAGATTGAT--AGCTC-TTTCTT
GATT---CTATGGGTGG---TGGTGCATGGCCGTTCTTAGTTGGTGGAGTGATTTGTCTG
GTTAA-TTCCGTTA---ACGAACGAGACCTTAACCTGCTAAATAGTGAC--ACAGTTCTT
ATGAAATG-TGGTTCACTTCTTAGAGGGACTATCGGATTGAAGCCGATGGAAGTTTGAGG
CAATAACAGGTCTGTGATGCCCTTAGATGTTCTGGGCCACACGCGCGTTACACTGATGAA
GCCAGCGAGTATATCGCCTACACCGGAAGGTGCGGGTAATCTTGTGAAACTTCATCGTGC
TGGGGATAGACCATTGCAATTATTGGTCTTGAACGAGGAATTCCTAGTAAGCACGAGTCA
TCAACTCGTGCTGATTACGTCCCTGCCC-TTTGTACACACCGCCCGTCGCTACTACCGAT
TGAATGGTTTAGTGAGATCTCGGGATTGGCGACGC--CATGCC--GCAAGGCGCGGCGCC
GCCGAGAA
>KT885940_1CoeloplanafishelsoniisolateRS2012-2 KT885940.1CoeloplanafishelsoniisolateRS2012-2 5185 bp 2962 bp
C-T-TTTATACTGTGAAACTGCGAATGGCTC-ATTAAATCAGTTATCGTCTATTT--GAT
T-GTG-CCCCTTACTACAT-GGATAACCGTAGTAATTCTAGAGCTAATACATGCGAAAAG
TCCCGACTTACGGAAGGGATGTATTTATTAGATTAAAAACCAACGCGTTTCT-CCA-GAG
ACG------CTCCAAGGTGATTCATAATAACTGTTCGAATCGCACGGCCTCCGCGCCAGC
GATGTTTCATTCGAGTTTCTGCCCTATCAACTTTCGATGGTAAGGTATTGGCTTACCATG
GTTACAACGGGTAACGGAGAATTAGGGTTCGATTCCGGAGAGGGAGCCCGAGAAACGGCT
ACCACATCCAAGGAAGGCAGCAGGCGCGCAAATTACCCAATCCCGACTC-GGGGAGGTAG
TGACAAT-AAATAACGTTGC-AGGCGCCAACGGCTTCTGCAGTCGGAATGAGTACAATAT
AACACCCTTAACGAGGAACAATTGGAGGGCAAGTCTGGTGCCAGCAGCCGCGGTAATTCC
AGCTCCAATAGCGTATATTAAAGTTGTTGCAGTTAAAAAGCTCGTAGTTGGACTTCGGAA
-CTGGCCGATTGGTCCGCCCTC--CGGGTTGA-GTACTGATCGGTCTGTTCTTCTTCGCG
AAGACTG-CGTGTGCCCTTAACTGGGTGTGCGTGGGA-TTCACGACGTTTAC-TTTGAAA
AAATTAG-AGTGTTC-AAAGCAGGC-AATCGCTTGAATATC-TCAG-CATGGAATAATAG
AATAGGACTTTGG-TCTTATTTTGTTGGTTTCCGA-GACCGAAGTAATGATTAATAGGGA
CAGTTGGGGGCATTCGTATTTCATTGTCAG-AGGTGAAATTCTTGGATTTATGAAAGACG
AACTTCTGCGAAAGCATTTG-CCAAGGA-TG-TTTTCA-TTAATCAAGAACGAAAGTTGG
AGGCTCGAAGACGATCAG-ATACCGTCCTAGTTCCAACCATAAACGATGCCGTCT-GC-G
GATCG--GCGGATGTTCA-CTTAAAGCACC-GTCGGCACGC-TATGAGAAATC-AAAGAC
TTCG-GGTTCC--GGGGGGAGTAT-GTTCGCAAGAA-TGAAACTTAAAGGAATTGACGGA
AGGGCACCACCAG-GAGTGGAA--CCTGCGGTTTAATTTGACTCAACA---CGGGAAAAC
TCACCAGGTCCAGACA-TAGGAAGGATT-------GACAGATTGAT--AGCTC-TTTCTT
GATT---CTATGGGTGG---TGGTGCATGGCCGTTCTTAGTTGGTGGAGTGATTTGTCTG
GTTAA-TTCCGTTA---ACGAACGAGACCTTAACCTGCTAAATAGTGAC--ACAGTTCTT
ATGAAATG-TGGTTCACTTCTTAGAGGGACTATCGGATTGAAGCCGATGGAAGTTTGAGG
CAATAACAGGTCTGTGATGCCCTTAGATGTTCTGGGCCACACGCGCGTTACACTGATGAA
GCCAGCGAGTATATCGCCTACACCGGAAGGTGCGGGTAATCTTGTGAAACTTCATCGTGC
TGGGGATAGACCATTGCAATTATTGGTCTTGAACGAGGAATTCCTAGTAAGCACGAGTCA
TCAACTCGTGCTGATTACGTCCCTGCCC-TTTGTACACACCGCCCGTCGCTACTACCGAT
TGAATGGTTTAGTGAGATCTCGGGATTGGCGACGC--CATGCC--GCAAGGCGCGGCGCC
GCCGAGAA
>KT885939_1CoeloplanayulianicorumisolateRS2002-2 KT885939.1CoeloplanayulianicorumisolateRS2002-2 5185 bp 2962 bp
C-T-TTTATACTGTGAAACTGCGAATGGCTC-ATTAAATCAGTTATCGTCTATTT--GAT
T-GTG-CCCCTTACTACAT-GGATAACCGTAGTAATTCTAGAGCTAATACATGCGAAAAG
TCCCGACTTACGGAAGGGATGTATTTATTAGATTAAAAACCAACGCGTTTCT-CCA-GAG
ACG------CTCCAAGGTGATTCATAATAACTGTTCGAATCGCACGGCCTCCGCGCCAGC
GATGTTTCATTCGAGTTTCTGCCCTATCAACTTTCGATGGTAAGGTATTGGCTTACCATG
GTTACAACGGGTAACGGAGAATTAGGGTTCGATTCCGGAGAGGGAGCCCGAGAAACGGCT
ACCACATCCAAGGAAGGCAGCAGGCGCGCAAATTACCCAATCCCGACTC-GGGGAGGTAG
TGACAAT-AAATAACGTTGC-AGGCGCCAACGGCTTCTGCAGTCGGAATGAGTACAATAT
AACACCCTTAACGAGGAACAATTGGAGGGCAAGTCTGGTGCCAGCAGCCGCGGTAATTCC
AGCTCCAATAGCGTATATTAAAGTTGTTGCAGTTAAAAAGCTCGTAGTTGGACTTCGGAA
-CTGGCCGATTGGTCCGCCCTC--CGGGTTGA-GTACTGATCGGTCTGTTCTTCTTCGCG
AAGACTG-CGTGTGCCCTTAACTGGGTGTGCGTGGGA-TTCACGACGTTTAC-TTTGAAA
AAATTAG-AGTGTTC-AAAGCAGGC-AATCGCTTGAATATC-TCAG-CATGGAATAATAG
AATAGGACTTTGG-TCTTATTTTGTTGGTTTCCGA-GACCGAAGTAATGATTAATAGGGA
CAGTTGGGGGCATTCGTATTTCATTGTCAG-AGGTGAAATTCTTGGATTTATGAAAGACG
AACTTCTGCGAAAGCATTTG-CCAAGGA-TG-TTTTCA-TTAATCAAGAACGAAAGTTGG
AGGCTCGAAGACGATCAG-ATACCGTCCTAGTTCCAACCATAAACGATGCCGTCT-GC-G
GATCG--GCGGATGTTCA-CTTAAAGCACC-GTCGGCACGC-TATGAGAAATC-AAAGAC
TTCG-GGTTCC--GGGGGGAGTAT-GTTCGCAAGAA-TGAAACTTAAAGGAATTGACGGA
AGGGCACCACCAG-GAGTGGAA--CCTGCGGTTTAATTTGACTCAACA---CGGGAAAAC
TCACCAGGTCCAGACA-TAGGAAGGATT-------GACAGATTGAT--AGCTC-TTTCTT
GATT---CTATGGGTGG---TGGTGCATGGCCGTTCTTAGTTGGTGGAGTGATTTGTCTG
GTTAA-TTCCGTTA---ACGAACGAGACCTTAACCTGCTAAATAGTGAC--ACAGTTCTT
ATGAAATG-TGGTTCACTTCTTAGAGGGACTATCGGATTGAAGCCGATGGAAGTTTGAGG
CAATAACAGGTCTGTGATGCCCTTAGATGTTCTGGGCCACACGCGCGTTACACTGATGAA
GCCAGCGAGTATATCGCCTACACCGGAAGGTGCGGGTAATCTTGTGAAACTTCATCGTGC
TGGGGATAGACCATTGCAATTATTGGTCTTGAACGAGGAATTCCTAGTAAGCACGAGTCA
TCAACTCGTGCTGATTACGTCCCTGCCC-TTTGTACACACCGCCCGTCGCTACTACCGAT
TGAATGGTTTAGTGAGATCTCGGGATTGGCGACGC--CATGCC--GCAAGGCGCGGCGCC
GCCGAGAA
>KT885938_1CoeloplanalineolataisolateRS2004-2 KT885938.1CoeloplanalineolataisolateRS2004-2 5185 bp 2962 bp
C-T-TTTATACTGTGAAACTGCGAATGGCTC-ATTAAATCAGTTATCGTCTATTT--GAT
T-GTG-CCCCTTACTACAT-GGATAACCGTAGTAATTCTAGAGCTAATACATGCGAAAAG
TCCCGACTTACGGAAGGGATGTATTTATTAGATTAAAAACCAACGCGTTTCT-CCA-GAG
ACG------CTCCAAGGTGATTCATAATAACTGTTCGAATCGCACGGCCTCCGCGCCAGC
GATGTTTCATTCGAGTTTCTGCCCTATCAACTTTCGATGGTAAGGTATTGGCTTACCATG
GTTACAACGGGTAACGGAGAATTAGGGTTCGATTCCGGAGAGGGAGCCCGAGAAACGGCT
ACCACATCCAAGGAAGGCAGCAGGCGCGCAAATTACCCAATCCCGACTC-GGGGAGGTAG
TGACAAT-AAATAACGTTGC-AGGCGCCAACGGCTTCTGCAGTCGGAATGAGTACAATAT
AACACCCTTAACGAGGAACAATTGGAGGGCAAGTCTGGTGCCAGCAGCCGCGGTAATTCC
AGCTCCAATAGCGTATATTAAAGTTGTTGCAGTTAAAAAGCTCGTAGTTGGACTTCGGAA
-CTGGCCGATTGGTCCGCCCTC--CGGGTTGA-GTACTGATCGGTCTGTTCTTCTTCGCG
AAGACTG-CGTGTGCCCTTAACTGGGTGTGCGTGGGA-TTCACGACGTTTAC-TTTGAAA
AAATTAG-AGTGTTC-AAAGCAGGC-AATCGCTTGAATATC-TCAG-CATGGAATAATAG
AATAGGACTTTGG-TCTTATTTTGTTGGTTTCCGA-GACCGAAGTAATGATTAATAGGGA
CAGTTGGGGGCATTCGTATTTCATTGTCAG-AGGTGAAATTCTTGGATTTATGAAAGACG
AACTTCTGCGAAAGCATTTG-CCAAGGA-TG-TTTTCA-TTAATCAAGAACGAAAGTTGG
AGGCTCGAAGACGATCAG-ATACCGTCCTAGTTCCAACCATAAACGATGCCGTCT-GC-G
GATCG--GCGGATGTTCA-CTTAAAGCACC-GTCGGCACGC-TATGAGAAATC-AAAGAC
TTCG-GGTTCC--GGGGGGAGTAT-GTTCGCAAGAA-TGAAACTTAAAGGAATTGACGGA
AGGGCACCACCAG-GAGTGGAA--CCTGCGGTTTAATTTGACTCAACA---CGGGAAAAC
TCACCAGGTCCAGACA-TAGGAAGGATT-------GACAGATTGAT--AGCTC-TTTCTT
GATT---CTATGGGTGG---TGGTGCATGGCCGTTCTTAGTTGGTGGAGTGATTTGTCTG
GTTAA-TTCCGTTA---ACGAACGAGACCTTAACCTGCTAAATAGTGAC--ACAGTTCTT
ATGAAATG-TGGTTCACTTCTTAGAGGGACTATCGGATTGAAGCCGATGGAAGTTTGAGG
CAATAACAGGTCTGTGATGCCCTTAGATGTTCTGGGCCACACGCGCGTTACACTGATGAA
GCCAGCGAGTATATCGCCTACACCGGAAGGTGCGGGTAATCTTGTGAAACTTCATCGTGC
TGGGGATAGACCATTGCAATTATTGGTCTTGAACGAGGAATTCCTAGTAAGCACGAGTCA
TCAACTCGTGCTGATTACGTCCCTGCCC-TTTGTACACACCGCCCGTCGCTACTACCGAT
TGAATGGTTTAGTGAGATCTCGGGATTGGCGACGC--CATGCC--GCAAGGCGCGGCGCC
GCCGAGAA
>KT885937_1CoeloplanapunctataisolateRS2003-2 KT885937.1CoeloplanapunctataisolateRS2003-2 5185 bp 2962 bp
C-T-TTTATACTGTGAAACTGCGAATGGCTC-ATTAAATCAGTTATCGTCTATTT--GAT
T-GTG-CCCCTTACTACAT-GGATAACCGTAGTAATTCTAGAGCTAATACATGCGAAAAG
TCCCGACTTACGGAAGGGATGTATTTATTAGATTAAAAACCAACGCGTTTCT-CCA-GAG
ACG------CTCCAAGGTGATTCATAATAACTGTTCGAATCGCACGGCCTCCGCGCCAGC
GATGTTTCATTCGAGTTTCTGCCCTATCAACTTTCGATGGTAAGGTATTGGCTTACCATG
GTTACAACGGGTAACGGAGAATTAGGGTTCGATTCCGGAGAGGGAGCCCGAGAAACGGCT
ACCACATCCAAGGAAGGCAGCAGGCGCGCAAATTACCCAATCCCGACTC-GGGGAGGTAG
TGACAAT-AAATAACGTTGC-AGGCGCCAACGGCTTCTGCAGTCGGAATGAGTACAATAT
AACACCCTTAACGAGGAACAATTGGAGGGCAAGTCTGGTGCCAGCAGCCGCGGTAATTCC
AGCTCCAATAGCGTATATTAAAGTTGTTGCAGTTAAAAAGCTCGTAGTTGGACTTCGGAA
-CTGGCCGATTGGTCCGCCCTC--CGGGTTGA-GTACTGATCGGTCTGTTCTTCTTCGCG
AAGACTG-CGTGTGCCCTTAACTGGGTGTGCGTGGGA-TTCACGACGTTTAC-TTTGAAA
AAATTAG-AGTGTTC-AAAGCAGGC-AATCGCTTGAATATC-TCAG-CATGGAATAATAG
AATAGGACTTTGG-TCTTATTTTGTTGGTTTCCGA-GACCGAAGTAATGATTAATAGGGA
CAGTTGGGGGCATTCGTATTTCATTGTCAG-AGGTGAAATTCTTGGATTTATGAAAGACG
AACTTCTGCGAAAGCATTTG-CCAAGGA-TG-TTTTCA-TTAATCAAGAACGAAAGTTGG
AGGCTCGAAGACGATCAG-ATACCGTCCTAGTTCCAACCATAAACGATGCCGTCT-GC-G
GATCG--GCGGATGTTCA-CTTAAAGCACC-GTCGGCACGC-TATGAGAAATC-AAAGAC
TTCG-GGTTCC--GGGGGGAGTAT-GTTCGCAAGAA-TGAAACTTAAAGGAATTGACGGA
AGGGCACCACCAG-GAGTGGAA--CCTGCGGTTTAATTTGACTCAACA---CGGGAAAAC
TCACCAGGTCCAGACA-TAGGAAGGATT-------GACAGATTGAT--AGCTC-TTTCTT
GATT---CTATGGGTGG---TGGTGCATGGCCGTTCTTAGTTGGTGGAGTGATTTGTCTG
GTTAA-TTCCGTTA---ACGAACGAGACCTTAACCTGCTAAATAGTGAC--ACAGTTCTT
ATGAAATG-TGGTTCACTTCTTAGAGGGACTATCGGATTGAAGCCGATGGAAGTTTGAGG
CAATAACAGGTCTGTGATGCCCTTAGATGTTCTGGGCCACACGCGCGTTACACTGATGAA
GCCAGCGAGTATATCGCCTACACCGGAAGGTGCGGGTAATCTTGTGAAACTTCATCGTGC
TGGGGATAGACCATTGCAATTATTGGTCTTGAACGAGGAATTCCTAGTAAGCACGAGTCA
TCAACTCGTGCTGATTACGTCCCTGCCC-TTTGTACACACCGCCCGTCGCTACTACCGAT
TGAATGGTTTAGTGAGATCTCGGGATTGGCGACGC--CATGCC--GCAAGGCGCGGCGCC
GCCGAGAA
>KT885936_1CoeloplanahuchonaeisolateRS2001-2 KT885936.1CoeloplanahuchonaeisolateRS2001-2 5185 bp 2962 bp
C-T-TTTATACTGTGAAACTGCGAATGGCTC-ATTAAATCAGTTATCGTCTATTT--GAT
T-GTG-CCCCTTACTACAT-GGATAACCGTAGTAATTCTAGAGCTAATACATGCGAAAAG
TCCCGACTTACGGAAGGGATGTATTTATTAGATTAAAAACCAACGCGTTTCT-CCA-GAG
ACG------CTCCAAGGTGATTCATAATAACTGTTCGAATCGCACGGCCTCCGCGCCAGC
GATGTTTCATTCGAGTTTCTGCCCTATCAACTTTCGATGGTAAGGTATTGGCTTACCATG
GTTACAACGGGTAACGGAGAATTAGGGTTCGATTCCGGAGAGGGAGCCCGAGAAACGGCT
ACCACATCCAAGGAAGGCAGCAGGCGCGCAAATTACCCAATCCCGACTC-GGGGAGGTAG
TGACAAT-AAATAACGTTGC-AGGCGCCAACGGCTTCTGCAGTCGGAATGAGTACAATAT
AACACCCTTAACGAGGAACAATTGGAGGGCAAGTCTGGTGCCAGCAGCCGCGGTAATTCC
AGCTCCAATAGCGTATATTAAAGTTGTTGCAGTTAAAAAGCTCGTAGTTGGACTTCGGAA
-CTGGCCGATTGGTCCGCCCTC--CGGGTTGA-GTACTGATCGGTCTGTTCTTCTTCGCG
AAGACTG-CGTGTGCCCTTAACTGGGTGTGCGTGGGA-TTCACGACGTTTAC-TTTGAAA
AAATTAG-AGTGTTC-AAAGCAGGC-AATCGCTTGAATATC-TCAG-CATGGAATAATAG
AATAGGACTTTGG-TCTTATTTTGTTGGTTTCCGA-GACCGAAGTAATGATTAATAGGGA
CAGTTGGGGGCATTCGTATTTCATTGTCAG-AGGTGAAATTCTTGGATTTATGAAAGACG
AACTTCTGCGAAAGCATTTG-CCAAGGA-TG-TTTTCA-TTAATCAAGAACGAAAGTTGG
AGGCTCGAAGACGATCAG-ATACCGTCCTAGTTCCAACCATAAACGATGCCGTCT-GC-G
GATCG--GCGGATGTTCA-CTTAAAGCACC-GTCGGCACGC-TATGAGAAATC-AAAGAC
TTCG-GGTTCC--GGGGGGAGTAT-GTTCGCAAGAA-TGAAACTTAAAGGAATTGACGGA
AGGGCACCACCAG-GAGTGGAA--CCTGCGGTTTAATTTGACTCAACA---CGGGAAAAC
TCACCAGGTCCAGACA-TAGGAAGGATT-------GACAGATTGAT--AGCTC-TTTCTT
GATT---CTATGGGTGG---TGGTGCATGGCCGTTCTTAGTTGGTGGAGTGATTTGTCTG
GTTAA-TTCCGTTA---ACGAACGAGACCTTAACCTGCTAAATAGTGAC--ACAGTTCTT
ATGAAATG-TGGTTCACTTCTTAGAGGGACTATCGGATTGAAGCCGATGGAAGTTTGAGG
CAATAACAGGTCTGTGATGCCCTTAGATGTTCTGGGCCACACGCGCGTTACACTGATGAA
GCCAGCGAGTATATCGCCTACACCGGAAGGTGCGGGTAATCTTGTGAAACTTCATCGTGC
TGGGGATAGACCATTGCAATTATTGGTCTTGAACGAGGAATTCCTAGTAAGCACGAGTCA
TCAACTCGTGCTGATTACGTCCCTGCCC-TTTGTACACACCGCCCGTCGCTACTACCGAT
TGAATGGTTTAGTGAGATCTCGGGATTGGCGACGC--CATGCC--GCAAGGCGCGGCGCC
GCCGAGAA
>KT885935_1Coeloplanasp_3AA-2016isolateTMP-C37 KT885935.1Coeloplanasp.3AA-2016isolateTMP-C37 5185 bp 2962 bp
C-T-TTTATACTGTGAAACTGCGAATGGCTC-ATTAAATCAGTTATCGTCTATTT--GAT
T-GTG-CCCCTTACTACAT-GGATAACCGTAGTAATTCTAGAGCTAATACATGCGAAAAG
TCCCGACTTACGGAAGGGATGTATTTATTAGATTAAAAACCAACGCGTTTCT-CCA-GAG
ACG------CTCCAAGGTGATTCATAATAACTGTTCGAATCGCACGGCCTCCGCGCCAGC
GATGTTTCATTCGAGTTTCTGCCCTATCAACTTTCGATGGTAAGGTATTGGCTTACCATG
GTTACAACGGGTAACGGAGAATTAGGGTTCGATTCCGGAGAGGGAGCCCGAGAAACGGCT
ACCACATCCAAGGAAGGCAGCAGGCGCGCAAATTACCCAATCCCGACTC-GGGGAGGTAG
TGACAAT-AAATAACGTTGC-AGGCGCCAACGGCTTCTGCAGTCGGAATGAGTACAATAT
AACACCCTTAACGAGGAACAATTGGAGGGCAAGTCTGGTGCCAGCAGCCGCGGTAATTCC
AGCTCCAATAGCGTATATTAAAGTTGTTGCAGTTAAAAAGCTCGTAGTTGGACTTCGGAA
-CTGGCCGATTGGTCCGCCCTT--CGGGTTGA-GTACTGATCGGTCTGTTCTTCTTCGCG
AAGACTG-CGTGTGCCCTTAACTGGGTGTGCGTGGGA-TTCACGACGTTTAC-TTTGAAA
AAATTAG-AGTGTTC-AAAGCAGGC-AATCGCTTGAATATC-TCAG-CATGGAATAATAG
AATAGGACTTTGG-TCTTATTTTGTTGGTTTCCGA-GACCGAAGTAATGATTAATAGGGA
CAGTTGGGGGCATTCGTATTTCATTGTCAG-AGGTGAAATTCTTGGATTTATGAAAGACG
AACTTCTGCGAAAGCATTTG-CCAAGGA-TG-TTTTCA-TTAATCAAGAACGAAAGTTGG
AGGCTCGAAGACGATCAG-ATACCGTCCTAGTTCCAACCATAAACGATGCCGTCT-GC-G
GATCG--GCGGATGTTCA-CTTAAAGCACC-GTCGGCACGC-TATGAGAAATC-AAAGAC
TTCG-GGTTCC--GGGGGGAGTAT-GTTCGCAAGAA-TGAAACTTAAAGGAATTGACGGA
AGGGCACCACCAG-GAGTGGAA--CCTGCGGTTTAATTTGACTCAACA---CGGGAAAAC
TCACCAGGTCCAGACA-TAGGAAGGATT-------GACAGATTGAT--AGCTC-TTTCTT
GATT---CTATGGGTGG---TGGTGCATGGCCGTTCTTAGTTGGTGGAGTGATTTGTCTG
GTTAA-TTCCGTTA---ACGAACGAGACCTTAACCTGCTAAATAGTGAC--ACAGTTCTT
ATGAAATG-TGGTTCACTTCTTAGAGGGACTATCGGATTGAAGCCGATGGAAGTTTGAGG
CAATAACAGGTCTGTGATGCCCTTAGATGTTCTGGGCCACACGCGCGTTACACTGATGAA
GCCAGCGAGTATATCGCCTACACCGGAAGGTGCGGGTAATCTTGTGAAACTTCATCGTGC
TGGGGATAGACCATTGCAATTATTGGTCTTGAACGAGGAATTCCTAGTAAGCACGAGTCA
TCAACTCGTGCTGATTACGTCCCTGCCC-TTTGTACACACCGCCCGTCGCTACTACCGAT
TGAATGGTTTAGTGAGATCTCGGGATTGGCGACGC--CATGCC--GCAAGGCGCGGCGCC
GCCGAGAA
>KT885934_1CoeloplanaastericolaisolateTMP-A1 KT885934.1CoeloplanaastericolaisolateTMP-A1 5185 bp 2962 bp
C-T-TTTATACTGTGAAACTGCGAATGGCTC-ATTAAATCAGTTATCGTCTATTT--GAT
T-GTG-CCCCTTACTACAT-GGATAACCGTAGTAATTCTAGAGCTAATACATGCGAAAAG
TCCCGACTTACGGAAGGGATGTATTTATTAGATTAAAAACCAACGCGTTTCT-CCA-GAG
ACG------CTCCAAGGTGATTCATAATAACTGTTCGAATCGCACGGCCTCCGCGCCAGC
GATGTTTCATTCGAGTTTCTGCCCTATCAACTTTCGATGGTAAGGTATTGGCTTACCATG
GTTACAACGGGTAACGGAGAATTAGGGTTCGATTCCGGAGAGGGAGCCCGAGAAACGGCT
ACCACATCCAAGGAAGGCAGCAGGCGCGCAAATTACCCAATCCCGACTC-GGGGAGGTAG
TGACAAT-AAATAACGTTGC-AGGCGCCAACGGCTTCTGCAGTCGGAATGAGTACAATAT
AACACCCTTAACGAGGAACAATTGGAGGGCAAGTCTGGTGCCAGCAGCCGCGGTAATTCC
AGCTCCAATAGCGTATATTAAAGTTGTTGCAGTTAAAAAGCTCGTAGTTGGACTTCGGAA
-CTGGCCGATTGGTCCGCCCTT--CGGGTTGA-GTACTGATCGGTCTGTTCTTCTTCGCG
AAGACTG-CGTGTGCCCTTAACTGGGTGTGCGTGGGA-TTCACGACGTTTAC-TTTGAAA
AAATTAG-AGTGTTC-AAAGCAGGC-AATCGCTTGAATATC-TCAG-CATGGAATAATAG
AATAGGACTTTGG-TCTTATTTTGTTGGTTTCCGA-GACCGAAGTAATGATTAATAGGGA
CAGTTGGGGGCATTCGTATTTCATTGTCAG-AGGTGAAATTCTTGGATTTATGAAAGACG
AACTTCTGCGAAAGCATTTG-CCAAGGA-TG-TTTTCA-TTAATCAAGAACGAAAGTTGG
AGGCTCGAAGACGATCAG-ATACCGTCCTAGTTCCAACCATAAACGATGCCGTCT-GC-G
GATCG--GCGGATGTTCA-CTTAAAGCACC-GTCGGCACGC-TATGAGAAATC-AAAGAC
TTCG-GGTTCC--GGGGGGAGTAT-GTTCGCAAGAA-TGAAACTTAAAGGAATTGACGGA
AGGGCACCACCAG-GAGTGGAA--CCTGCGGTTTAATTTGACTCAACA---CGGGAAAAC
TCACCAGGTCCAGACA-TAGGAAGGATT-------GACAGATTGAT--AGCTC-TTTCTT
GATT---CTATGGGTGG---TGGTGCATGGCCGTTCTTAGTTGGTGGAGTGATTTGTCTG
GTTAA-TTCCGTTA---ACGAACGAGACCTTAACCTGCTAAATAGTGAC--ACAGTTCTT
ATGAAATG-TGGTTCACTTCTTAGAGGGACTATCGGATTGAAGCCGATGGAAGTTTGAGG
CAATAACAGGTCTGTGATGCCCTTAGATGTTCTGGGCCACACGCGCGTTACACTGATGAA
GCCAGCGAGTATATCGCCTACACCGGAAGGTGCGGGTAATCTTGTGAAACTTCATCGTGC
TGGGGATAGACCATTGCAATTATTGGTCTTGAACGAGGAATTCCTAGTAAGCACGAGTCA
TCAACTCGTGCTGATTACGTCCCTGCCC-TTTGTACACACCGCCCGTCGCTACTACCGAT
TGAATGGTTTAGTGAGATCTCGGGATTGGCGACGC--CATGCC--GCAAGGCGCGGCGCC
GCCGAGAA
>KT885933_1Coeloplanasp_2AA-2016isolateTMP-S4 KT885933.1Coeloplanasp.2AA-2016isolateTMP-S4 5185 bp 2962 bp
C-T-TTTATACTGTGAAACTGCGAATGGCTC-ATTAAATCAGTTATCGTCTATTT--GAT
T-GTG-CCCCTTACTACAT-GGATAACCGTAGTAATTCTAGAGCTAATACATGCGAAAAG
TCCCGACTTACGGAAGGGATGTATTTATTAGATTAAAAACCAACGCGTTTCT-CCA-GAG
ACG------CTCCAAGGTGATTCATAATAACTGTTCGAATCGCACGGCCTCCGCGCCAGC
GATGTTTCATTCGAGTTTCTGCCCTATCAACTTTCGATGGTAAGGTATTGGCTTACCATG
GTTACAACGGGTAACGGAGAATTAGGGTTCGATTCCGGAGAGGGAGCCCGAGAAACGGCT
ACCACATCCAAGGAAGGCAGCAGGCGCGCAAATTACCCAATCCCGACTC-GGGGAGGTAG
TGACAAT-AAATAACGTTGC-AGGCGCCAACGGCTTCTGCAGTCGGAATGAGTACAATAT
AACACCCTTAACGAGGAACAATTGGAGGGCAAGTCTGGTGCCAGCAGCCGCGGTAATTCC
AGCTCCAATAGCGTATATTAAAGTTGTTGCAGTTAAAAAGCTCGTAGTTGGACTTCGGAA
-CTGGCCGATTGGTCCGCCCTT--CGGGTTGA-GTACTGATCGGTCTGTTCTTCTTCGCG
AAGACTG-CGTGTGCCCTTAACTGGGTGTGCGTGGGA-TTCACGACGTTTAC-TTTGAAA
AAATTAG-AGTGTTC-AAAGCAGGC-AATCGCTTGAATATC-TCAG-CATGGAATAATAG
AATAGGACTTTGG-TCTTATTTTGTTGGTTTCCGA-GACCGAAGTAATGATTAATAGGGA
CAGTTGGGGGCATTCGTATTTCATTGTCAG-AGGTGAAATTCTTGGATTTATGAAAGACG
AACTTCTGCGAAAGCATTTG-CCAAGGA-TG-TTTTCA-TTAATCAAGAACGAAAGTTGG
AGGCTCGAAGACGATCAG-ATACCGTCCTAGTTCCAACCATAAACGATGCCGTCT-GC-G
GATCG--GCGGATGTTCA-CTTAAAGCACC-GTCGGCACGC-TATGAGAAATC-AAAGAC
TTCG-GGTTCC--GGGGGGAGTAT-GTTCGCAAGAA-TGAAACTTAAAGGAATTGACGGA
AGGGCACCACCAG-GAGTGGAA--CCTGCGGTTTAATTTGACTCAACA---CGGGAAAAC
TCACCAGGTCCAGACA-TAGGAAGGATT-------GACAGATTGAT--AGCTC-TTTCTT
GATT---CTATGGGTGG---TGGTGCATGGCCGTTCTTAGTTGGTGGAGTGATTTGTCTG
GTTAA-TTCCGTTA---ACGAACGAGACCTTAACCTGCTAAATAGTGAC--ACAGTTCTT
ATGAAATG-TGGTTCACTTCTTAGAGGGACTATCGGATTGAAGCCGATGGAAGTTTGAGG
CAATAACAGGTCTGTGATGCCCTTAGATGTTCTGGGCCACACGCGCGTTACACTGATGAA
GCCAGCGAGTATATCGCCTACACCGGAAGGTGCGGGTAATCTTGTGAAACTTCATCGTGC
TGGGGATAGACCATTGCAATTATTGGTCTTGAACGAGGAATTCCTAGTAAGCACGAGTCA
TCAACTCGTGCTGATTACGTCCCTGCCC-TTTGTACACACCGCCCGTCGCTACTACCGAT
TGAATGGTTTAGTGAGATCTCGGGATTGGCGACGC--CATGCC--GCAAGGCGCGGCGCC
GCCGAGAA
>HQ435810_1Coeloplanaanthostella HQ435810.1Coeloplanaanthostella 5185 bp 2962 bp
C-T-TTTATACTGTGAAACTGCGAATGGCTC-ATTAAATCAGTTATCGTCTATTT--GAT
T-GTG-CCCCTTACTACAT-GGATAACCGTAGTAATTCTAGAGCTAATACATGCGAAAAG
TCCCGACTTACGGAAGGGATGTATTTATTAGATTAAAAACCAACGCGTTTCT-CCA-GAG
ACG------CTCCAAGGTGATTCATAATAACTGTTCGAATCGCACGGCCTCCGCGCCAGC
GATGTTTCATTCGAGTTTCTGCCCTATCAACTTTCGATGGTAAGGTATTGGCTTACCATG
GTTACAACGGGTAACGGAGAATTAGGGTTCGATTCCGGAGAGGGAGCCCGAGAAACGGCT
ACCACATCCAAGGAAGGCAGCAGGCGCGCAAATTACCCAATCCCGACTC-GGGGAGGTAG
TGACAAT-AAATAACGTTGC-AGGCGCCAACGGCTTCTGCAGTCGGAATGAGTACAATAT
AACACCCTTAACGAGGAACAATTGGAGGGCAAGTCTGGTGCCAGCAGCCGCGGTAATTCC
AGCTCCAATAGCGTATATTAAAGTTGTTGCAGTTAAAAAGCTCGTAGTTGGACTTCGGAA
-CTGGCCGATTGGTCCGCCCTC--CGGGTTGA-GTACTGATCGGTCTGTTCTTCTTCGCG
AAGACTG-CGTGTGCCCTTAACTGGGTGTGCGTGGGA-TTCACGACGTTTAC-TTTGAAA
AAATTAG-AGTGTTC-AAAGCAGGC-AATCGCTTGAATATC-TCAG-CATGGAATAATAG
AATAGGACTTTGG-TCTTATTTTGTTGGTTTCCGA-GACCGAAGTAATGATTAATAGGGA
CAGTTGGGGGCATTCGTATTTCATTGTCAG-AGGTGAAATTCTTGGATTTATGAAAGACG
AACTTCTGCGAAAGCATTTG-CCAAGGA-TG-TTTTCA-TTAATCAAGAACGAAAGTTGG
AGGCTCGAAGACGATCAG-ATACCGTCCTAGTTCCAACCATAAACGATGCCGTCT-GC-G
GATCG--GCGGATGTTCA-CTTAAAGCACC-GTCGGCACGC-TATGAGAAATC-AAAGAC
TTCG-GGTTCC--GGGGGGAGTAT-GTTCGCAAGAA-TGAAACTTAAAGGAATTGACGGA
AGGGCACCACCAG-GAGTGGAA--CCTGCGGTTTAATTTGACTCAACA---CGGGAAAAC
TCACCAGGTCCAGACA-TAGGAAGGATT-------GACAGATTGAT--AGCTC-TTTCTT
GATT---CTATGGGTGG---TGGTGCATGGCCGTTCTTAGTTGGTGGAGTGATTTGTCTG
GTTAA-TTCCGTTA---ACGAACGAGACCTTAACCTGCTAAATAGTGAC--ACAGTTCTT
ATGAAATG-TGGTTCACTTCTTAGAGGGACTATCGGATTGAAGCCGATGGAAGTTTGAGG
CAATAACAGGTCTGTGATGCCCTTAGATGTTCTGGGCCACACGCGCGTTACACTGATGAA
GCCAGCGAGTATATCGCCTACACCGGAAGGTGCGGGTAATCTTGTGAAACTTCATCGTGC
TGGGGATAGACCATTGCAATTATTGGTCTTGAACGAGGAATTCCTAGTAAGCACGAGTCA
TCAACTCGTGCTGATTACGTCCCTGCCC-TTTGTACACACCGCCCGTCGCTACTACCGAT
TGAATGGTTTAGTGAGATCTCGGGATTGGCGACGC--CATGCC--GCAAGGCGCGGCGCC
GCCGAGAA
>HQ435813_1Coeloplanabocki 5185 bp 2962 bp
C-T-TTTATACTGTGAAACTGCGAATGGCTC-ATTAAATCAGTTATCGTCTATTT--GAT
T-GTG-CCCCTTACTACAT-GGATAACCGTAGTAATTCTAGAGCTAATACATGCGAAAAG
TCCCGACTTACGGAAGGGATGTATTTATTAGATTAAAAACCAACGCGTTTCT-CCA-GAG
ACG------CTCCAAGGTGATTCATAATAACTGTTCGAATCGCACGGCCTCCGCGCCAGC
GATGTTTCATTCGAGTTTCTGCCCTATCAACTTTCGATGGTAAGGTATTGGCTTACCATG
GTTACAACGGGTAACGGAGAATTAGGGTTCGATTCCGGAGAGGGAGCCCGAGAAACGGCT
ACCACATCCAAGGAAGGCAGCAGGCGCGCAAATTACCCAATCCCGACTC-GGGGAGGTAG
TGACAAT-AAATAACGTTGC-AGGCGCCAACGGCTTCTGCAGTCGGAATGAGTACAATAT
AACACCCTTAACGAGGAACAATTGGAGGGCAAGTCTGGTGCCAGCAGCCGCGGTAATTCC
AGCTCCAATAGCGTATATTAAAGTTGTTGCAGTTAAAAAGCTCGTAGTTGGACTTCGGAA
-CCGGCCGATTGGTCCGCCCTT--CGGGTTGA-GTACTGATCGGTCTGTTCTTCTTCGCG
AAGACTG-CGTGTGCCCTTAACTGGGTGTGCGTGGGA-TTCACGACGTTTAC-TTTGAAA
AAATTAG-AGTGTTC-AAAGCAGGC-AATCGCTTGAATATC-TCAG-CATGGAATAATAG
AATAGGACTTTGG-TCTTATTTTGTTGGTTTCCGA-GACCGAAGTAATGATTAATAGGGA
CAGTTGGGGGCATTCGTATTTCATTGTCAG-AGGTGAAATTCTTGGATTTATGAAAGACG
AACTTCTGCGAAAGCATTTG-CCAAGGA-TG-TTTTCA-TTAATCAAGAACGAAAGTTGG
AGGCTCGAAGACGATCAG-ATACCGTCCTAGTTCCAACCATAAACGATGCCGTCT-GC-G
GATCG--GCGGATGTTCA-CTTAAAGCACC-GTCGGCACGC-TATGAGAAATC-AAAGAC
TTCG-GGTTCC--GGGGGGAGTAT-GTTCGCAAGAA-TGAAACTTAAAGGAATTGACGGA
AGGGCACCACCAG-GAGTGGAA--CCTGCGGTTTAATTTGACTCAACA---CGGGAAAAC
TCACCAGGTCCAGACA-TAGGAAGGATT-------GACAGATTGAT--AGCTC-TTTCTT
GATT---CTATGGGTGG---TGGTGCATGGCCGTTCTTAGTTGGTGGAGTGATTTGTCTG
GTTAA-TTCCGTTA---ACGAACGAGACCTTAACCTGCTAAATAGTGAC--ACAGTTCTT
ATGAAATG-TGGTTCACTTCTTAGAGGGACTATCGGATTGAAGCCGATGGAAGTTTGAGG
CAATAACAGGTCTGTGATGCCCTTAGATGTTCTGGGCCACACGCGCGTTACACTGATGAA
GCCAGCGAGTATATCGCCTACACCGGAAGGTGCGGGTAATCTTGTGAAACTTCATCGTGC
TGGGGATAGACCCTTGCAATTATGGGTCTTGAACGAGGAATTCCTAGTAAGCACGAGTCA
TCAACTCGTGCTGATTACGTCCCTGCCC-TTTGTACACACCGCCCGTCGCTACTACCGAT
TGAATGGTTTAGTGAGATCTCGGGATTGGCGACGC--CATGCC--GCAAGGCGCGGCGCC
GCCGAGAA
>KY026603_1Lyrocteissp_LMC-2016isolate196532 KY026603.1Lyrocteissp.LMC-2016isolate196532 5185 bp 2962 bp
C-T-TTTATACTGTGAAACTGCGAATGGCTC-ATTAAATCAGTTATCGTCTATTT--GAT
T-GTG-CACC-CACTACAT-GGATAACCGTAGTAATTCTAGAGCTAATACATGCGAAAAG
TCCCGACTTCTGGAAGGGATGTATTTATTAGATTAAAAACCAATGCGTTTCA-TC--GAG
ACG------CTCCAAGGTGATTCATAATAACTGTTCGAATCGCACGGCCCCAGCGCCGGC
GATGTTTCATTCGAGTTTCTGCCCTATCAACTTTCGATGGTAAGGTATTGGCTTACCATG
GTTACAACGGGTAACGGAGAATTAGGGTTCGATTCCGGAGAGGGAGCCCGAGAAACGGCT
ACCACATCCAAGGAAGGCAGCAGGCGCGCAAATTACCCAATCCCGATTC-GGGGAGGTAG
TGACAAT-AAATAACGTTGC-AGGCGCCAACGGCTTCTGCAGTCGGAATGAGTACAATAT
AACACCCTTAACGAGGAACAATTGGAGGGCAAGTCTGGTGCCAGCAGCCGCGGTAATTCC
AGCTCCAATAGCGTATATTAAAGTTGTTGCAGTTAAAAAGCTCGTAGTTGGATCTCGGAA
-CTGGCCGATTGGTCCGCCCTC--CGGGTTGA-GTACTGATCGGTCTGTTCTTCTTCGCG
AAGACTG-CGTGTGCCCTTAAATGGGTGGGCGTGGGA-TTCACGACGTTTAC-TTTGAAA
AAATTAG-AGTGTTC-AAAGCAGGC-ATTCGCTTGAATATC-TCAG-CATGGAATAATAG
AATAGGACTTTGG-TCTTATTTTGTTGGTTTCCGA-GACCGAAGTAATGATTAATAGGGA
CAGTTGGGGGCATTCGTATTTCATTGTCAG-AGGTGAAATTCTTGGATTTATGAAAGACG
AACTTCTGCGAAAGCATTTG-CCAAGGA-TG-TTTTCA-TTAATCAAGAACGAAAGTTGG
AGGCTCGAAGACGATCAG-ATACCGTCCTAGTTCCAACCATAAACGATGCCGTCT-GC-G
GATCG--GCGGATGCTCC-TTTAAGGCACC-GTCGGCACGC-TATGAGAAATC-AAAGAC
TTCG-GGTTCC--GGGGGGAGTAT-GTTCGCAAGAA-TGAAACTTAAAGGAATTGACGGA
AGGGCACCACCAG-GAGTGGAA--CCTGCGGTTTAATTTGACTCAACA---CGGGAAAAC
TCACCAGGTCCAGACA-TAGGAAGGATT-------GACAGATTGAT--AGCTC-TTTCTT
GATT---CTATGGGTGG---TGGTGCATGGCCGTTCTTAGTTGGTGGAGTGATTTGTCTG
GTTAA-TTCCGTTA---ACGAACGAGACCTTAACCTGCTAAATAGTGAC--ACAGTTCAT
-CGAACTG-TGGTTCACTTCTTAGAGGGACTATCGGATTGAAGCCGATGGAAGTTTGAGG
CAATAACAGGTCTGTGATGCCCTTAGATGTTCTGGGCCACACGCGCGTTACACTGATGAA
GCCAGCGAGTATTTCGCCTTCACCGGAAGGTGCGGGTAATCTTGTGAAACTTCATCGTGC
TGGGGATAGACCATTGCAATTATTGGTCTTGAACGAGGAATTCCTAGTAAGCACGAGTCA
TCAACTCGTGCTGATTACGTCCCTGCCC-TTTGTACACACCGCCCGTCGCTACTACCGAT
TGAATGGTTTAGTGAGATCTCGGGATTGGCGACGC--CATGCC--GCAAGGCGCGGCGCC
GCCGAGAA
>KJ754155_1Lampeapancerina 5185 bp 2962 bp
C-T-TTTATACTGTGAAACTGCGAATGGCTC-ATTAAATCAGTTATCGTCTATTT--GAT
T-GTG-CCCT-TACTACAT-GGATAACCGTAGTAATTCTAGAGCTAATACATGCGAAAAG
TCCCGACTTCTGGAAGGGATGTATTTATTAGATTAAAAGCCAATGCGTGCCG-CAA-GGC
ATG------CTTAAAGGTGATTCATAATAACTGTTCGAATCGCACGGCCCTCGAGCTGGC
GATGTTTCATTCGAGTTTCTGCCCTATCAACTTTCGATGGTAAGGTATTGGCTTACCATG
GTTACAACGGGTAACGGAGAATTAGGGTTCGATTCCGGAGAGGGAGCCCGAGAAACGGCT
ACCACATCCAAGGAAGGCAGCAGGCGCGCAAATTACCCAATCCCGACTC-GGGGAGGTAG
TGACAAT-AAATAACGTTGC-AGGCGCCAATGGCTTCTGCAGTCGGAATGAGTACAATAT
AACACCCTTAACGAGGAACAATTGGAGGGCAAGTCTGGTGCCAGCAGCCGCGGTAATTCC
AGCTCCAATAGCGTATATTAAAGTTGTTGCAGTTAAAAAGCTCGTAGTTGGATTTCGGAA
-CCGGCCGATTGGTCCGCCCTC--TGGGTTGT-GTACTGATCGGTCTGTTCTTCTTCGCG
AAGACCG-CGTGTGCACTTAACTGTGTGTGCGTGGGA-TTCACGACGTTTAC-TTTGAAA
AAATTAG-AGTGTTC-AAAGCAGGC-ATTCGCTTGAATATC-TCAG-CATGGAATAATAG
AATAGGACTTTGG-TCTTATTTTGTTGGTTTCCGA-GACCGAAGTAATGATTAATAGGGA
CAGTTGGGGGCATTCGTATTTCATTGTCAG-AGGTGAAATTCTTGGATTTATGAAAGACG
AACTTCTGCGAAAGCATTTG-CCAAGGA-TG-TTTTCA-TTAATCAAGAACGAAAGTTGG
AGGCTCGAAGACGATCAG-ATACCGTCCTAGTTCCAACCATAAACGATGCCGTCT-GC-G
GATCG--GCGGTCGCTCA-TTCAAGGCTCC-GTCGGCACGC-TATGAGAAATC-AAAGAC
TTCG-GGTTCC--GGGGGGAGTAT-GTTCGCAAGAA-TGAAACTTAAAGGAATTGACGGA
AGGGCACCACCAG-GAGTGGAA--CCTGCGGTTTAATTTGACTCAACA---CGGGAAAAC
TCACCAGGTCCAGACA-TAGGAAGGATT-------GACAGATTGAG--AGCTC-TTTCTT
GATT---CTATGGGTGG---TGGTGCATGGCCGTTCTTAGTTGGTGGAGTGATTTGTCTG
GTTAA-TTCCGTTA---ACGAACGAGACCTTAACCTGCTAAATAGTGAC--ACGGTTCTT
-TGAACCG-TGGTTCACTTCTTAGAGGGACTATCGGAGTTAAGCCGATGGAAGTGTGAGG
CAATAACAGGTCTGTGATGCCCTTAGATGTTCTGGGCCACACGCGCGTTACACTGATGAA
GCCAGCGAGTATATCGCCTTCACCGGAAGGTGCGGGTAATCTTGTGAAACTTCATCGTGC
TGGGGATAGACCATTGCAATTTTTGGTCTTGAACGAGGAATTCCTAGTAAGCACGAGTCA
TCAACTCGTGCTGATTACGTCCCTGCCC-TTTGTACACACCGCCCGTCGCTACTACCGAT
TGAATGGTTTAGTGAGATCTCGGGATTGGCGACGT--CATGCC--GCAAGGCGCGACGCC
GCCGAGAA
>AF293682_1Charistephanefugiens 5185 bp 2962 bp
C-T-TTTATACTGTGAAACTGCGAATGGCTC-ATTAAATCAGTTATCGTCTATTT--GAT
T-GTG-CCCC-TACTACAT-GGATAACCGTAGTAATTCTAGAGCTAATACATGCGAAAAG
TCCCGACTTCTGGAAGGGATGTATTTATTAGATTAAAAACCAGCGCGTTTCG-AAA-GAG
ACG------CTGTGCGGTGATTCATAATAACTGTTCGAATCGCACGGCCTYCGTGCCGGC
GATGTTTCATTCGAGTTTCTGCCCTATCAACTTTCGATGGTAAGGTATTGGCTTACCATG
GTTACAACGGGTAACGGAGAATTAGGGTTCGATTCCGGAGAGGGAGCCCGAGAAACGGCT
ACCACATCCAAGGAAGGCAGCAGGCGCGCAAATTACCCAATCCCGATTC-GGGGAGGTAG
TGACAAT-AAATAACGTTGC-AGGCGCCTTTGGCTTCTGCAGTCGGAATGAGTACAATAT
AACACCCTTAACGAGGAACAATTGGAGGGCAAGTCTGGTGCCAGCAGCCGCGGTAATTCC
AGCTCCAATAGCGTATATTAAAGTTGTTGCAGTTAAAAAGCTCGTAGTTGGATTTCGGAA
-CCGGCCGATTGGTCCGCCCTC--TGGGTTGT-GTACTGATCGGTCTGTTCTTCTTCGCG
AAGACCG-CGTGTGCCCTTAACTGGGTGTGCGCGGGA-TTCGCGACGTTTAC-TTTGAAA
AAATTAG-AGTGTTC-AAAGCAGGC-ATTCGCTTGAATATC-TCAG-CATGGAATAATAG
AATAGGACTTTGG-TCTTATTTTGTTGGTTTCCGA-GACCGAAGTAATGATTAATAGGGA
CAGTTGGGGGCATTCGTATTTCATTGTCAG-AGGTGAAATTCTTGGATTTATGAAAGACG
AACTTCTGCGAAAGCATTTG-CCAAGGA-TG-TTTTCA-TTAATCAAGAACGAAAGTTGG
AGGCTCGAAGACGATCAG-ATACCGTCCTAGTTCCAACCATAAACGATGCCGTCT-GC-G
GATCG--GCGGTCGCTCA-ATTAAGGCTCC-GTCGGCACGC-TATGAGAAATC-AAAGAC
TTCG-GGTTCC--GGGGGGAGTAT-GTTCGCAAGAA-TGAAACTTAAAGGAATTGACGGA
AGGGCACCACCAG-GAGTGGAA--CCTGCGGCTTAATTTGACTCAACA---CGGGAAAAC
TCACCAGGTCCAGACA-TAGGAAGGATT-------GACAGATTGAG--AGCTC-TTTCTT
GATT---CTATGGGTGG---TGGTGCATGGCCGTTCTTAGTTGGTGGAGTGATTTGTCTG
GTTAA-TTCCGTTA---ACGAACGAGACCTTAACCTGCCAAATAGTGAC--ACGGTTCAT
-CGAACCG-TGGGCCACTTCTTAGAGGGACTATCGGATTCAAGCCGATGGAAGTGTGAGG
CAATAACAGGTCTGTGATGCCCTTAGATGTTCTGGGCCGCACGCGCGTTACACTGATGAA
GCCAGCGAGTATATCGCCTTCACCGGAAGGTGCGGGTAATCTTGTGAAACTTCATCGTGC
TGGGGATAGACCATTGCAATTTTTGGTCTTGAACGAGGAATTCCTAGTAAGCACGAGTCA
TCAACTCGTGCTGATTACGTCCCTGCCC-TTTGTACACACCGCCCGTCGCTACTACCGAT
TGAATGGTTTAGTGAGATCTCGGGATTGGCGACGC--CTTGCCTGAAAAGGCACGGCGCC
GCCGAGAA
>AF293680_1Undescribedmertensiidsp_2 AF293680.1Undescribedmertensiidsp.2 5185 bp 2962 bp
C-T-TTTATACTGTGAAACTGCGAATGGCTC-ATTAAATCAGTTATCGTCTATTT--GAT
T-GTG-CCCT-TGCTACAT-GGATAACCGTAGTAATTCTAGAGCTAATACATGCGAAAAG
TCCCGACTTCCGGAAGGGATGTATTTATTAGATTAAAAACCAGCGCGTTCCG-CAA-GGG
ACG------CTCCAGGGTGATTCATAATAACTGTTCGAATCGCACGGCCTCCGCGCCGGC
GATGTTTCATTCGAGTTTCTGCCCTATCAACTTTCGATGGTAAGGTATTGGCTTACCATG
GTTACAACGGGTAACGGAGAATTAGGGTTCGATTCCGGAGAGGGAGCCCGAGAAACGGCT
ACCACATCCAAGGAAGGCAGCAGGCGCGCAAATTACCCAATCCCGATTC-GGGGAGGTAG
TGACAAT-AAATAACGTTGC-AGGTGCCTTTGGCCTCTGCAGTCGGAATGAGTACAATAC
AACACCCTTAACGAGGAACAATTGGAGGGCAAGTCTGGTGCCAGCAGCCGCGGTAATTCC
AGCTCCAATAGCGTATATTAAAGTTGTTGCAGTTAAAAAGCTCGTAGTTGAACTTCGGAA
-CCGGCCGATTGGTCCGTCCTC--TGGATTGT-GTACTGATCGGTCTGTTCTTCTTCGCG
AAGACCG-CGTGTGCCCTTAACTGGGTGTGCACGGGA-TTCGCGACGTTTAC-TTTGAAA
AAATTAG-AGTGTTC-AAAGCAGGC-ATTCGCTTGAATATC-TCAG-CATGGAATAATAG
AATAGGACTTTGG-TCTTATTTTGTTGGTTTCCGA-GACCGAAGTAATGATTAATAGGGA
CAGTTGGGGGCATTCGTATTTCATTGTCAG-AGGTGAAATTCTTGGATTTATGAAAGACG
AACTTCTGCGAAAGCATTTG-CCAAGGA-TG-TTTTCA-TTAATCAAGAACGAAAGTTGG
AGGCTCGAAGACGATCAG-ATACCGTCCTAGTTCCAACCATAAACGATGCCGTCT-GC-G
GATCG--GCGGTCGCTCA-TTTAAGGCTCC-GTCGGCACGC-TATGAGAAATC-AAAGAC
TTCG-GGTTCC--GGGGGGAGTAT-GTTCGCAAGAA-TGAAACTTAAAGGAATTGACGGA
AGGGCACCACCAG-GAGTGGAA--CCTGCGGCTTAATTTGACTCAACA---CGGGAAAAC
TCACCAGGTCCAGACA-TAGGAAGGATT-------GACAGATTGAG--AGCTC-TTTCTT
GATT---CTATGGGTGG---TGGTGCATGGCCGTTCTTAGTTGGTGGAGTGATTTGTCTG
GTTAA-TTCCGTTA---ACGAACGAGACCTTAACCTGCTAAATAGTGAC--GCGGTTCAT
-CGARCCG-TGGGCCACTTCTTAGAGGGACTATCGGATTCAAACCGATGGAAGTGTGAGG
CAATAACAGGTCTGTGATGCCCTTAGATGTTCTGGGCCGCACGCGCGTTACACTGATGAA
TGCAGCGAGTATATCGCCTTCACCGGAAGGTGCGGGTAATCTTGTCAAACTTCATCGTGC
TGGGGATAGACCATTGCAATTTTTGGTCTTGAACGAGGAATTCCTAGTAAGCACGAGTCA
TCAACTCGTGCTGATTACGTCCCTGCCC-TTTGTACACACCGCCCGTCGCTACTACCGAT
TGAATGGTTTAGTGAGATCTCGGGATTGGCGATGC--CTTGCC--GCAAGGCACAGTATC
GCCGAAAA
>AF293679_1Mertensiaovum 5185 bp 2962 bp
C-T-TTTATACTGTGAAACTGCGAATGGCTC-ATTAAATCAGTTATCGTCTATTT--GAT
T-GTG-CCCC-TGCTACAT-GGATAACCGTAGTAATTCTAGAGCTAATACATGCGAAAAG
TCCCGACTTCTGGAAGGGATGTATTTATTAGATTAAAAACCAGCGCGTTCCG-CAA-GGG
ACG------CTCCAAGGTGATTCATAATAACTGTTCGAATCGCACGGCCTCCGCGCCGGC
GATGTTTCATTCGAGTTTCTGCCCTATCAACTTTCGATGGTAAGGTATTGGCTTACCATG
GTTACAACGGGTAACGGAGAATTAGGGTTCGATTCCGGAGAGGGAGCCCGAGAAACGGCT
ACCACATCCAAGGAAGGCAGCAGGCGCGCAAATTACCCAATCCCGATTC-GGGGAGGTAG
TGACAAT-AAATAACGTTGC-AGGTGCCTTTGGCCTCTGCAGTCGGAATGAGTACAATAC
AACACCCTTAACGAGGAACAATTGGAGGGCAAGTCTGGTGCCAGCAGCCGCGGTAATTCC
AGCTCCAATAGCGTATATTAAAGTTGTTGCAGTTAAAAAGCTCGTAGTTGAACTTCGGAA
-CCGGTCGATTGGTCCGTCCTC--TGGATTGT-GTACTGATCGATCTGTTCTTCTTCGCG
AAGACCG-CGTGTGCCCTTAACTGGGTGTGCACGGGA-TTCACGACGTTTAC-TTTGAAA
AAATTAG-AGTGTTC-AAAGCAGGC-ATTCGCTTGAATATC-TCAG-CATGGAATAATAG
AATAGGACTTTGG-TCTTATTTTGTTGGTTTCCGA-GACCGAAGTAATGATTAATAGGGA
CAGTTGGGGGCATTCGTATTTCATTGTCAG-AGGTGAAATTCTTGGATTTATGAAAGACG
AACTTCTGCGAAAGCATTTG-CCAAGGA-TG-TTTTCA-TTAATCAAGAACGAAAGTTGG
AGGCTCGAAGACGATCAG-ATACCGTCCTAGTTCCAACCATAAACGATGCCGTCT-GC-G
GATCA--GCGGTCGCTCA-TTTAAGGCTCC-GTTGGCACGC-TATGAGAAATC-AAAGAC
TTCG-GGTTCC--RGGGGGAGTAT-GTTCGCAAGAA-TGAAACTTAAAGGAATTGACGGA
AGGGCACCACCAG-GAGTGGAA---CTGCGGCTTAATTTGACTCAACA---CGGGAAAAC
TCACCAGGTCCAGACA-TAGGAAGGATT-------GACAGATTGAG--AGCTC-TTTCTT
GATT---CTATGGGTGG---TGGTGCATGGCCGTTCTTAGTTGGTGGAGTGATTTGTCTG
GTTAA-TTCCGTTA---ACGAACGAGACCTTAACCTGCTAAATAGTGAC--GCGGTTCAT
-CGAACCG-TGGGCCACTTCTTAGAGGGACTATCGGATTCAAACCGATGGAAGTGTGAGG
CAATAACAGGTCTGTGATGCCCTTAGATGTTCTGGGCCGCACGCGCGTTACACTGATGGA
TGCAGCGAGTATATCGCCTTCACCGAAAGGTGCGGGTAATCTTGTCAAACTCCATCGTGC
TGGGGATAGACCATTGCAATTTTTGGTCTTGAACGAGGAATTCCTAGTAAGCACGAGTCA
TCAACTCGTGCTGATTACGTCCCTGCCC-TTTGTACACACCGCCCGTCGCTACTACCGAT
TGAATGGTTTAGTGAGATCTCGGGATTGGCGATGC--CTTGCC--GCAAGGCACAGTATC
GCCGAAAA
>FJ668937_1Mertensiaovum 5185 bp 2962 bp
C-T-TTTATACTGTGAAACTGCGAATGGCTC-ATTAAATCAGTTATCGTCTATTT--GAT
T-GTG-CCCC-TGCTACAT-GGATAACCGTAGTAATTCTAGAGCTAATACATGCGAAAAG
TCCCGACTTCTGGAAGGGATGTATTTATTAGATTAAAAACCAGCGCGTTCCG-CAA-GGG
ACG------CTCCAAGGTGATTCATAATAACTGTTCGAATCGCACGGCCTCCGCGCCGGC
GATGTTTCATTCGAGTTTCTGCCCTATCAACTTTCGATGGTAAGGTATTGGCTTACCATG
GTTACAACGGGTAACGGAGAATTAGGGTTCGATTCCGGAGAGGGAGCCCGAGAAACGGCT
ACCACATCCAAGGAAGGCAGCAGGCGCGCAAATTACCCAATCCCGATTC-GGGGAGGTAG
TGACAAT-AAATAACGTTGC-AGGTGCCTTTGGCCTCTGCAGTCGGAATGAGTACAATAC
AACACCCTTAACGAGGAACAATTGGAGGGCAAGTCTGGTGCCAGCAGCCGCGGTAATTCC
AGCTCCAATAGCGTATATTAAAGTTGTTGCAGTTAAAAAGCTCGTAGTTGAACTTCGGAA
-CCGGTCGATTGGTCCGTCCTC--TGGATTGT-GTACTGATCGATCTGTTCTTCTTCGCG
AAGACCG-CGTGTGCCCTTAACTGGGTGTGCACGGGA-TTCACGACGTTTAC-TTTGAAA
AAATTAG-AGTGTTC-AAAGCAGGC-ATTCGCTTGAATATC-TCAG-CATGGAATAATAG
AATAGGACTTTGG-TCTTATTTTGTTGGTTTCCGA-GACCGAAGTAATGATTAATAGGGA
CAGTTGGGGGCATTCGTATTTCATTGTCAG-AGGTGAAATTCTTGGATTTATGAAAGACG
AACTTCTGCGAAAGCATTTG-CCAAGGA-TG-TTTTCA-TTAATCAAGAACGAAAGTTGG
AGGCTCGAAGACGATCAG-ATACCGTCCTAGTTCCAACCATAAACGATGCCGTCT-GC-G
GATCA--GCGGTCGCTCA-TTTAAGGCTCC-GTTGGCACGC-TATGAGAAATC-AAAGAC
TTCG-GGTTCC--RGGGGGAGTAT-GTTCGCAAGAA-TGAAACTTAAAGGAATTGACGGA
AGGGCACCACCAG-GAGTGGAA---CTGCGGCTTAATTTGACTCAACA---CGGGAAAAC
TCACCAGGTCCAGACA-TAGGAAGGATT-------GACAGATTGAG--AGCTC-TTTCTT
GATT---CTATGGGTGG---TGGTGCATGGCCGTTCTTAGTTGGTGGAGTGATTTGTCTG
GTTAA-TTCCGTTA---ACGAACGAGACCTTAACCTGCTAAATAGTGAC--GCGGTTCAT
-CGAACCG-TGGGCCACTTCTTAGAGGGACTATCGGATTCAAACCGATGGAAGTGTGAGG
CAATAACAGGTCTGTGATGCCCTTAGATGTTCTGGGCCGCACGCGCGTTACACTGATGGA
TGCAGCGAGTATATCGCCTTCACCGAAAGGTGCGGGTAATCTTGTCAAACTCCATCGTGC
TGGGGATAGACCATTGCAATTTTTGGTCTTGAACGAGGAATTCCTAGTAAGCACGAGTCA
TCAACTCGTGCTGATTACGTCCCTGCCC-TTTGTACACACCGCCCGTCGCTACTACCGAT
TGAATGGTTTAGTGAGATCTCGGGATTGGCGATGC--CTTGCC--GCAAGGCACAGTATC
GCCGAAAA
>MF599307_1Euplokamisdunlapaeisolate01979031 MF599307.1Euplokamisdunlapaeisolate01979031 5185 bp 2962 bp
C-T-TTTATACTGTGAAACTGCGAATGGCTC-ATTAAATCAGTTATCGTCTATTT--GAT
T-GTG-CCCC-TGCTACAT-GGATAACCGTAGTAATTCTAGAGCTAATACATGCGAAAAG
TCCCGACTTCTGGAAGGGATGTATTTATTAGATTAAAAACCAGCGCGTTCCG-CAA-GGG
ACG------CTCCAAGGTGATTCATAATAACTGTTCGAATCGCACGGCCTCCGCGCCGGC
GATGTTTCATTCGAGTTTCTGCCCTATCAACTTTCGATGGTAAGGTATTGGCTTACCATG
GTTACAACGGGTAACGGAGAATTAGGGTTCGATTCCGGAGAGGGAGCCCGAGAAACGGCT
ACCACATCCAAGGAAGGCAGCAGGCGCGCAAATTACCCAATCCCGATTC-GGGGAGGTAG
TGACAAT-AAATAACGTTGC-AGGTGCCTTTGGCCTCTGCAGTCGGAATGAGTACAATAC
AACACCCTTAACGAGGAACAATTGGAGGGCAAGTCTGGTGCCAGCAGCCGCGGTAATTCC
AGCTCCAATAGCGTATATTAAAATTGCTGCAGTTAAAAAGCTCGTAGTTGAACTTCGGAA
-CCGGTCGATTGGTCCGTCCTC--TGGATTGT-GTACTGATCGATCTGTTCTTCTTCGCG
AAGACCG-CGTGTGCCCTTAACTGGGTGTGCACGGGA-TTCACGACGTTTAC-TTTGAAA
AAATTAG-AGTGTTC-AAAGCAGGC-ATTCGCTTGAATATC-TCAG-CATGGAATAATAG
AATAGGACTTTGG-TCTTATTTTGTTGGTTTCCGA-GACCGAAGTAATGATTAATAGGGA
CAGTTGGGGGCATTCGTATTTCATTGTCAG-AGGTGAAATTCTTGGATTTATGAAAGACG
AACTTCTGCGAAAGCATTTG-CCAAGGA-TG-TTTTCA-TTAATCAAGAACGAAAGTTGG
AGGCTCGAAGACGATCAG-ATACCGTCCTAGTTCCAACCATAAACGATGCCGTCT-GC-G
GATCA--GCGGTCGCTCA-TTTAAGGCTCC-GTTGGCACGC-TATGAGAAATC-AAAGAC
TTCG-GGTTCC--GGGGGGAGTAT-GTTCGCAAGAA-TGAAACTTAAAGGAATTGACGGA
AGGGCACCACCAG-GAGTGGAA--CCTGCGGCTTAATTTGACTCAACA---CGGGAAAAC
TCACCAGGTCCAGACA-TAGGAAGGATT-------GACAGATTGAG--AGCTC-TTTCTT
GATT---CTATGGGTGG---TGGTGCATGGCCGTTCTTAGTTGGTGGAGTGATTTGTCTG
GTTAA-TTCCGTTA---ACGAACGAGACCTTAACCTGCTAAATAGTGAC--GCGGTTCAT
-CGAACCG-TGGGCCACTTCTTAGAGGGACTATCGGATTCAAACCGATGGAAGTGTGAGG
CAATAACAGGTCTGTGATGCCCTTAGATGTTCTGGGCCGCACGCGCGTTACACTGATGAA
TGCAGCGAGTATATCGCCTTCACCGAAAGGTGCGGGTAATCTTGTCAAACTTCATCGTGC
TGGGGATAGACCATTGCAATTTTTGGTCTTGAACGAGGAATTCCTAGTAAGCACGAGTCA
TCAACTCGTGCTGATTACGTCCCTGCCC-TTTGTACACACCGCCCGTCGCTACTACCGAT
TGAATGGTTTAGTGAGATCTCGGGATTGGCGATGC--CTTGCC--GCAAGGCACAGTATC
GCCGAAAA
>A 5185 bp 2962 bp
C-T-TTTATACTGTGAAACTGCGAATGGCTC-ATTAAATCAGTTATCGTCTATTT--GAT
T-GTG-CCCC-TGCTACAT-GGATAACCGTAGTAATTCTAGAGCTAATACATGCGAAAAG
TCCCGACTTCTGGAAGGGATGTATTTATTAGATTAAAAACCAGCGCGTTCCG-CAA-GGG
ACG------CTCCAAGGTGATTCATAATAACTGTTCGAATCGCACGGCCTCCGCGCCGGC
GATGTTTCATTCGAGTTTCTGCCCTATCAACTTTCGATGGTAAGGTATTGGCTTACCATG
GTTACAACGGGTAACGGAGAATTAGGGTTCGATTCCGGAGAGGGAGCCCGAGAAACGGCT
ACCACATCCAAGGAAGGCAGCAGGCGCGCAAATTACCCAATCCCGATTC-GGGGAGGTAG
TGACAAT-AAATAACGTTGC-AGGTGCCTTTGGCCTCTGCAGTCGGAATGAGTACAATAC
AACACCCTTAACGAGGAACAATTGGAGGGCAAGTCTGGTGCCAGCAGCCGCGGTAATTCC
AGCTCCAATAGCGTATATTAAAATTGCTGCAGTTAAAAAGCTCGTAGTTGAACTTCGGAA
-CCGGTCGATTGGTCCGTCCTC--TGGATTGT-GTACTGATCGATCTGTTCTTCTTCGCG
AAGACCG-CGTGTGCCCTTAACTGGGTGTGCACGGGA-TTCACGACGTTTAC-TTTGAAA
AAATTAG-AGTGTTC-AAAGCAGGC-ATTCGCTTGAATATC-TCAG-CATGGAATAATAG
AATAGGACTTTGG-TCTTATTTTGTTGGTTTCCGA-GACCGAAGTAATGATTAATAGGGA
CAGTTGGGGGCATTCGTATTTCATTGTCAG-AGGTGAAATTCTTGGATTTATGAAAGACG
AACTTCTGCGAAAGCATTTG-CCAAGGA-TG-TTTTCA-TTAATCAAGAACGAAAGTTGG
AGGCTCGAAGACGATCAG-ATACCGTCCTAGTTCCAACCATAAACGATGCCGTCT-GC-G
GATCA--GCGGTCGCTCA-TTTAAGGCTCC-GTTGGCACGC-TATGAGAAATC-AAAGAC
TTCG-GGTTCC--GGGGGGAGTAT-GTTCGCAAGAA-TGAAACTTAAAGGAATTGACGGA
AGGGCACCACCAG-GAGTGGAA--CCTGCGGCTTAATTTGACTCAACA---CGGGAAAAC
TCACCAGGTCCAGACA-TAGGAAGGATT-------GACAGATTGAG--AGCTC-TTTCTT
GATT---CTATGGGTGG---TGGTGCATGGCCGTTCTTAGTTGGTGGAGTGATTTGTCTG
GTTAA-TTCCGTTA---ACGAACGAGACCTTAACCTGCTAAATAGTGAC--GCGGTTCAT
-CGAACCG-TGGGCCACTTCTTAGAGGGACTATCGGATTCAAACCGATGGAAGTGTGAGG
CAATAACAGGTCTGTGATGCCCTTAGATGTTCTGGGCCGCACGCGCGTTACACTGATGAA
TGCAGCGAGTATATCGCCTTCACCGAAAGGTGCGGGTAATCTTGTCAAACTTCATCGTGC
TGGGGATAGACCATTGCAATTTTTGGTCTTGAACGAGGAATTCCTAGTAAGCACGAGTCA
TCAACTCGTGCTGATTACGTCCCTGCCC-TTTGTACACACCGCCCGTCGCTACTACCGAT
TGAATGGTTTAGTGAGATCTCGGGATTGGCGATGC--CTTGCC--GCAAGGCACAGTATC
GCC-----
>B 5185 bp 2962 bp
C-T-TTTATACTGTGAAACTGCGAATGGCTC-ATTAAATCAGTTATCGTCTATTT--GAT
T-GTG-CCCC-TGCTACAT-GGATAACCGTAGTAATTCTAGAGCTAATACATGCGAAAAG
TCCCGACTTCTGGAAGGGATGTATTTATTAGATTAAAAACCAGCGCGTTCCG-CAA-GGG
ACG------CTCCAAGGTGATTCATAATAACTGTTCGAATCGCACGGCCTCCGCGCCGGC
GATGTTTCATTCGAGTTTCTGCCCTATCAACTTTCGATGGTAAGGTATTGGCTTACCATG
GTTACAACGGGTAACGGAGAATTAGGGTTCGATTCCGGAGAGGGAGCCCGAGAAACGGCT
ACCACATCCAAGGAAGGCAGCAGGCGCGCAAATTACCCAATCCCGATTC-GGGGAGGTAG
TGACAAT-AAATAACGTTGC-AGGTGCCTTTGGCCTCTGCAGTCGGAATGAGTACAATAC
AACACCCTTAACGAGGAACAATTGGAGGGCAAGTCTGGTGCCAGCAGCCGCGGTAATTCC
AGCTCCAATAGCGTATATTAAAATTGCTGCAGTTAAAAAGCTCGTAGTTGAACTTCGGAA
-CCGGTCGATTGGTCCGTCCTC--TGGATTGT-GTACTGATCGATCTGTTCTTCTTCGCG
AAGACCG-CGTGTGCCCTTAACTGGGTGTGCACGGGA-TTCACGACGTTTAC-TTTGAAA
AAATTAG-AGTGTTC-AAAGCAGGC-ATTCGCTTGAATATC-TCAG-CATGGAATAATAG
AATAGGACTTTGG-TCTTATTTTGTTGGTTTCCGA-GACCGAAGTAATGATTAATAGGGA
CAGTTGGGGGCATTCGTATTTCATTGTCAG-AGGTGAAATTCTTGGATTTATGAAAGACG
AACTTCTGCGAAAGCATTTG-CCAAGGA-TG-TTTTCA-TTAATCAAGAACGAAAGTTGG
AGGCTCGAAGACGATCAG-ATACCGTCCTAGTTCCAACCATAAACGATGCCGTCT-GC-G
GATCA--GCGGTCGCTCA-TTTAAGGCTCC-GTTGGCACGC-TATGAGAAATC-AAAGAC
TTCG-GGTTCC--GGGGGGAGTAT-GTTCGCAAGAA-TGAAACTTAAAGGAATTGACGGA
AGGGCACCACCAG-GAGTGGAA--CCTGCGGCTTAATTTGACTCAACA---CGGGAAAAC
TCACCAGGTCCAGACA-TAGGAAGGATT-------GACAGATTGAG--AGCTC-TTTCTT
GATT---CTATGGGTGG---TGGTGCATGGCCGTTCTTAGTTGGTGGAGTGATTTGTCTG
GTTAA-TTCCGTTA---ACGAACGAGACCTTAACCTGCTAAATAGTGAC--GCGGTTCAT
-CGAACCG-TGGGCCACTTCTTAGAGGGACTATCGGATTCAAACCGATGGAAGTGTGAGG
CAATAACAGGTCTGTGATGCCCTTAGATGTTCTGGGCCGCACGCGCGTTACACTGATGAA
TGCAGCGAGTATATCGCCTTCACCGAAAGGTGCGGGTAATCTTGTCAAACTTCATCGTGC
TGGGGATAGACCATTGCAATTTTTGGTCTTGAACGAGGAATTCCTAGTAAGCACGAGTCA
TCAACTCGTGCTGATTACGTCCCTGCCC-TTTGTACACACCGCCCGTCGCTACTACCGAT
TGAATGGTTTAGTGAGATCTCGGGATTGGCGATGC--CTTGCC--GCAAGGCACAGTATC
GCC-----
>L 5185 bp 2962 bp
C-T-TTTATACTGTGAAACTGCGAATGGCTC-ATTAAATCAGTTATCGTCTATTT--GAT
T-GTG-CCCC-TGCTACAT-GGATAACCGTAGTAATTCTAGAGCTAATACATGCGAAAAG
TCCCGACTTCTGGAAGGGATGTATTTATTAGATTAAAAACCAGCGCGTTCCG-CAA-GGG
ACG------CTCCAAGGTGATTCATAATAACTGTTCGAATCGCACGGCCTCCGCGCCGGC
GATGTTTCATTCGAGTTTCTGCCCTATCAACTTTCGATGGTAAGGTATTGGCTTACCATG
GTTACAACGGGTAACGGAGAATTAGGGTTCGATTCCGGAGAGGGAGCCCGAGAAACGGCT
ACCACATCCAAGGAAGGCAGCAGGCGCGCAAATTACCCAATCCCGATTC-GGGGAGGTAG
TGACAAT-AAATAACGTTGC-AGGTGCCTTTGGCCTCTGCAGTCGGAATGAGTACAATAC
AACACCCTTAACGAGGAACAATTGGAGGGCAAGTCTGGTGCCAGCAGCCGCGGTAATTCC
AGCTCCAATAGCGTATATTAAAATTGCTGCAGTTAAAAAGCTCGTAGTTGAACTTCGGAA
-CCGGTCGATTGGTCCGTCCTC--TGGATTGT-GTACTGATCGATCTGTTCTTCTTCGCG
AAGACCG-CGTGTGCCCTTAACTGGGTGTGCACGGGA-TTCACGACGTTTAC-TTTGAAA
AAATTAG-AGTGTTC-AAAGCAGGC-ATTCGCTTGAATATC-TCAG-CATGGAATAATAG
AATAGGACTTTGG-TCTTATTTTGTTGGTTTCCGA-GACCGAAGTAATGATTAATAGGGA
CAGTTGGGGGCATTCGTATTTCATTGTCAG-AGGTGAAATTCTTGGATTTATGAAAGACG
AACTTCTGCGAAAGCATTTG-CCAAGGA-TG-TTTTCA-TTAATCAAGAACGAAAGTTGG
AGGCTCGAAGACGATCAG-ATACCGTCCTAGTTCCAACCATAAACGATGCCGTCT-GC-G
GATCA--GCGGTCGCTCA-TTTAAGGCTCC-GTTGGCACGC-TATGAGAAATC-AAAGAC
TTCG-GGTTCC--GGGGGGAGTAT-GTTCGCAAGAA-TGAAACTTAAAGGAATTGACGGA
AGGGCACCACCAG-GAGTGGAA--CCTGCGGCTTAATTTGACTCAACA---CGGGAAAAC
TCACCAGGTCCAGACA-TAGGAAGGATT-------GACAGATTGAG--AGCTC-TTTCTT
GATT---CTATGGGTGG---TGGTGCATGGCCGTTCTTAGTTGGTGGAGTGATTTGTCTG
GTTAA-TTCCGTTA---ACGAACGAGACCTTAACCTGCTAAATAGTGAC--GCGGTTCAT
-CGAACCG-TGGGCCACTTCTTAGAGGGACTATCGGATTCAAACCGATGGAAGTGTGAGG
CAATAACAGGTCTGTGATGCCCTTAGATGTTCTGGGCCGCACGCGCGTTACACTGATGAA
TGCAGCGAGTATATCGCCTTCACCGAAAGGTGCGGGTAATCTTGTCAAACTTCATCGTGC
TGGGGATAGACCATTGCAATTTTTGGTCTTGAACGAGGAATTCCTAGTAAGCACGAGTCA
TCAACTCGTGCTGATTACGTCCCTGCCC-TTTGTACACACCGCCCGTCGCTACTACCGAT
TGAATGGTTTAGTGAGATCTCGGGATTGGCGATGC--CTTGCC--GCAAGGCACAGTATC
GCCGAAAA
>HF912437_1MertensiaovumcloneA1 5185 bp 2962 bp
C-T-TTTATACTGTGAAACTGCGAATGGCTC-ATTAAATCAGTTATCGTCTATTT--GAT
T-GTG-CCCC-TGCTACAT-GGATAACCGTAGTAATTCTAGAGCTAATACATGCGAAAAG
TCCCGACTTCTGGAAGGGATGTATTTATTAGATTAAAAACCAGCGCGTTCCG-CAA-GGG
ACG------CTCCAAGGTGATTCATAATAACTGTTCGAATCGCACGGCCTCCGCGCCGGC
GATGTTTCATTCGAGTTTCTGCCCTATCAACTTTCGATGGTAAGGTATTGGCTTACCATG
GTTACAACGGGTAACGGAGAATTAGGGTTCGATTCCGGAGAGGGAGCCCGAGAAACGGCT
ACCACATCCAAGGAAGGCAGCAGGCGCGCAAATTACCCAATCCCGATTC-GGGGAGGTAG
TGACAAT-AAATAACGTTGC-AGGTGCCTTTGGCCTCTGCAGTCGGAATGAGTACAATAC
AACACCCTTAACGAGGAACAATTGGAGGGCAAGTCTGGTGCCAGCAGCCGCGGTAATTCC
AGCTCCAATAGCGTATATTAAAGTTGTTGCAGTTAAAAAGCTCGTAGTTGAACTTCGGAA
-CCGGTCGATTGGTCCGTCCTC--TGGATTGT-GTACTGATCGATCTGTTCTTCTTCGCG
AAGACCG-CGTGTGCCCTTAACTGGGTGTGCACGGGA-TTCACGACGTTTAC-TTTGAAA
AAATTAG-AGTGTTC-AAAGCAGGC-ATTCGCTTGAATATC-TCAG-CATGGAATAATAG
AATAGGACTTTGG-TCTTATTTTGTTGGTTTCCGA-GACCGAAGTAATGATTAATAGGGA
CAGTTGGGGGCATTCGTATTTCATTGTCAG-AGGTGAAATTCTTGGATTTATGAAAGACG
AACTTCTGCGAAAGCATTTG-CCAAGGA-TG-TTTTCA-TTAATCAAGAACGAAAGTTGG
AGGCTCGAAGACGATCAG-ATACCGTCCTAGTTCCAACCATAAACGATGCCGTCT-GC-G
GATCA--GCGGTCGCTCA-TTTAAGGCTCC-GTTGGCACGC-TATGAGAAATC-AAAGAC
TTCG-GGTTCC--GGGGGGAGTAT-GTTCGCAAGAA-TGAAACTTAAAGGAATTGACGGA
AGGGCACCACCAG-GAGTGGAA--CCTGCGGCTTAATTTGACTCAACA---CGGGAAAAC
TCACCAGGTCCAGACA-TAGGAAGGATT-------GACAGATTGAG--AGCTC-TTTCTT
GATT---CTATGGGTGG---TGGTGCATGGCCGTTCTTAGTTGGTGGAGTGATTTGTCTG
GTTAA-TTCCGTTA---ACGAACGAGACCTTAACCTGCTAAATAGTGAC--GCGGTTCAT
-CGAACCG-TGGGCCACTTCTTAGAGGGACTATCGGATTCAAACCGATGGAAGTGTGAGG
CAATAACAGGTCTGTGATGCCCTTAGATGTTCTGGGCCGCACGCGCGTTACACTGATGGA
TGCAGCGAGTATATCGCCTTCACCGAAAGGTGCGGGTAATCTTGTCAAACTCCATCGTGC
TGGGGATAGACCATTGCAATTTTTGGTCTTGAACGAGGAATTCCTAGTAAGCACGAGTCA
TCAACTCGTGCTGATTACGTCCCTGCCC-TTTGTACACACCGCCCGTCGCTACTACCGAT
TGAATGGTTTAGTGAGATCTCGGGATTGGCGATGC--CTTGCC--GCAAGGCACAGTATC
GCCGAAAA
>Y 5185 bp 2962 bp
C-T-TTTATACTGTGAAACTGCGAATGGCTC-ATTAAATCAGTTATCGTCTATTT--GAT
T-GTG-CCCC-TGCTACAT-GGATAACCGTAGTAATTCTAGAGCTAATACATGCGAAAAG
TCCCGACTTCTGGAAGGGATGTATTTATTAGATTAAAAACCAGCGCGTTCCG-CAA-GGG
ACG------CTCCAAGGTGATTCATAATAACTGTTCGAATCGCACGGCCTCCGCGCCGGC
GATGTTTCATTCGAGTTTCTGCCCTATCAACTTTCGATGGTAAGGTATTGGCTTACCATG
GTTACAACGGGTAACGGAGAATTAGGGTTCGATTCCGGAGAGGGAGCCCGAGAAACGGCT
ACCACATCCAAGGAAGGCAGCAGGCGCGCAAATTACCCAATCCCGATTC-GGGGAGGTAG
TGACAAT-AAATAACGTTGC-AGGTGCCTTTGGCCTCTGCAGTCGGAATGAGTACAATAC
AACACCCTTAACGAGGAACAATTGGAGGGCAAGTCTGGTGCCAGCAGCCGCGGTAATTCC
AGCTCCAATAGCGTATATTAAAGTTGTTGCAGTTAAAAAGCTCGTAGTTGAACTTCGGAA
-CCGGTCGATTGGTCCGTCCTC--TGGATTGT-GTACTGATCGATCTGTTCTTCTTCGCG
AAGACCG-CGTGTGCCCTTAACTGGGTGTGCACGGGA-TTCACGACGTTTAC-TTTGAAA
AAATTAG-AGTGTTC-AAAGCAGGC-ATTCGCTTGAATATC-TCAG-CATGGAATAATAG
AATAGGACTTTGG-TCTTATTTTGTTGGTTTCCGA-GACCGAAGTAATGATTAATAGGGA
CAGTTGGGGGCATTCGTATTTCATTGTCAG-AGGTGAAATTCTTGGATTTATGAAAGACG
AACTTCTGCGAAAGCATTTG-CCAAGGA-TG-TTTTCA-TTAATCAAGAACGAAAGTTGG
AGGCTCGAAGACGATCAG-ATACCGTCCTAGTTCCAACCATAAACGATGCCGTCT-GC-G
GATCA--GCGGTCGCTCA-TTTAAGGCTCC-GTTGGCACGC-TATGAGAAATC-AAAGAC
TTCG-GGTTCC--GGGGGGAGTAT-GTTCGCAAGAA-TGAAACTTAAAGGAATTGACGGA
AGGGCACCACCAG-GAGTGGAA--CCTGCGGCTTAATTTGACTCAACA---CGGGAAAAC
TCACCAGGTCCAGACA-TAGGAAGGATT-------GACAGATTGAG--AGCTC-TTTCTT
GATT---CTATGGGTGG---TGGTGCATGGCCGTTCTTAGTTGGTGGAGTGATTTGTCTG
GTTAA-TTCCGTTA---ACGAACGAGACCTTAACCTGCTAAATAGTGAC--GCGGTTCAT
-CGAACCG-TGGGCCACTTCTTAGAGGGACTATCGGATTCAAACCGATGGAAGTGTGAGG
CAATAACAGGTCTGTGATGCCCTTAGATGTTCTGGGCCGCACGCGCGTTACACTGATGGA
TGCAGCGAGTATATCGCCTTCACCGAAAGGTGCGGGTAATCTTGTCAAACTCCATCGTGC
TGGGGATAGACCATTGCAATTTTTGGTCTTGAACGAGGAATTCCTAGTAAGCACGAGTCA
TCAACTCGTGCTGATTACGTCCCTGCCC-TTTGTACACACCGCCCGTCGCTACTACCGAT
TGAATGGTTTAGTGAGATCTCGGGATTGGCGATGC--CTTGCC--GCAAGGCACAGTATC
GCCGAAAA
>P 5185 bp 2962 bp
C-T-TTTATACTGTGAAACTGCGAATGGCTC-ATTAAATCAGTTATCGTCTATTT--GAT
T-GTG-CCCC-TGCTACAT-GGATAACCGTAGTAATTCTAGAGCTAATACATGCGAAAAG
TCCCGACTTCTGGAAGGGATGTATTTATTAGATTAAAAACCAGCGCGTTCCG-CAA-GGG
ACG------CTCCAAGGTGATTCATAATAACTGTTCGAATCGCACGGCCTCCGCGCCGGC
GATGTTTCATTCGAGTTTCTGCCCTATCAACTTTCGATGGTAAGGTATTGGCTTACCATG
GTTACAACGGGTAACGGAGAATTAGGGTTCGATTCCGGAGAGGGAGCCCGAGAAACGGCT
ACCACATCCAAGGAAGGCAGCAGGCGCGCAAATTACCCAATCCCGATTC-GGGGAGGTAG
TGACAAT-AAATAACGTTGC-AGGTGCCTTTGGCCTCTGCAGTCGGAATGAGTACAATAC
AACACCCTTAACGAGGAACAATTGGAGGGCAAGTCTGGTGCCAGCAGCCGCGGTAATTCC
AGCTCCAATAGCGTATATTAAAGTTGTTGCAGTTAAAAAGCTCGTAGTTGAACTTCGGAA
-CCGGTCGATTGGTCCGTCCTC--TGGATTGT-GTACTGATCGATCTGTTCTTCTTCGCG
AAGACCG-CGTGTGCCCTTAACTGGGTGTGCACGGGA-TTCACGACGTTTAC-TTTGAAA
AAATTAG-AGTGTTC-AAAGCAGGC-ATTCGCTTGAATATC-TCAG-CATGGAATAATAG
AATAGGACTTTGG-TCTTATTTTGTTGGTTTCCGA-GACCGAAGTAATGATTAATAGGGA
CAGTTGGGGGCATTCGTATTTCATTGTCAG-AGGTGAAATTCTTGGATTTATGAAAGACG
AACTTCTGCGAAAGCATTTG-CCAAGGA-TG-TTTTCA-TTAATCAAGAACGAAAGTTGG
AGGCTCGAAGACGATCAG-ATACCGTCCTAGTTCCAACCATAAACGATGCCGTCT-GC-G
GATCA--GCGGTCGCTCA-TTTAAGGCTCC-GTTGGCACGC-TATGAGAAATC-AAAGAC
TTCG-GGTTCC--GGGGGGAGTAT-GTTCGCAAGAA-TGAAACTTAAAGGAATTGACGGA
AGGGCACCACCAG-GAGTGGAA--CCTGCGGCTTAATTTGACTCAACA---CGGGAAAAC
TCACCAGGTCCAGACA-TAGGAAGGATT-------GACAGATTGAG--AGCTC-TTTCTT
GATT---CTATGGGTGG---TGGTGCATGGCCGTTCTTAGTTGGTGGAGTGATTTGTCTG
GTTAA-TTCCGTTA---ACGAACGAGACCTTAACCTGCTAAATAGTGAC--GCGGTTCAT
-CGAACCG-TGGGCCACTTCTTAGAGGGACTATCGGATTCAAACCGATGGAAGTGTGAGG
CAATAACAGGTCTGTGATGCCCTTAGATGTTCTGGGCCGCACGCGCGTTACACTGATGGA
TGCAGCGAGTATATCGCCTTCACCGAAAGGTGCGGGTAATCTTGTCAAACTCCATCGTGC
TGGGGATAGACCATTGCAATTTTTGGTCTTGAACGAGGAATTCCTAGTAAGCACGAGTCA
TCAACTCGTGCTGATTACGTCCCTGCCC-TTTGTACACACCGCCCGTCGCTACTACCGAT
TGAATGGTTTAGTGAGATCTCGGGATTGGCGATGC--CTTGCC--GCAAGGCACAGTATC
GCCGAAAA
>X 5185 bp 2962 bp
C-T-TTTATACTGTGAAACTGCGAATGGCTC-ATTAAATCAGTTATCGTCTATTT--GAT
T-GTG-CCCC-TGCTACAT-GGATAACCGTAGTAATTCTAGAGCTAATACATGCGAAAAG
TCCCGACTTCTGGAAGGGATGTATTTATTAGATTAAAAACCAGCGCGTTCCG-CAA-GGG
ACG------CTCCAAGGTGATTCATAATAACTGTTCGAATCGCACGGCCTCCGCGCCGGC
GATGTTTCATTCGAGTTTCTGCCCTATCAACTTTCGATGGTAAGGTATTGGCTTACCATG
GTTACAACGGGTAACGGAGAATTAGGGTTCGATTCCGGAGAGGGAGCCCGAGAAACGGCT
ACCACATCCAAGGAAGGCAGCAGGCGCGCAAATTACCCAATCCCGATTC-GGGGAGGTAG
TGACAAT-AAATAACGTTGC-AGGTGCCTTTGGCCTCTGCAGTCGGAATGAGTACAATAC
AACACCCTTAACGAGGAACAATTGGAGGGCAAGTCTGGTGCCAGCAGCCGCGGTAATTCC
AGCTCCAATAGCGTATATTAAAGTTGTTGCAGTTAAAAAGCTCGTAGTTGAACTTCGGAA
-CCGGTCGATTGGTCCGTCCTC--TGGATTGT-GTACTGATCGATCTGTTCTTCTTCGCG
AAGACCG-CGTGTGCCCTTAACTGGGTGTGCACGGGA-TTCACGACGTTTAC-TTTGAAA
AAATTAG-AGTGTTC-AAAGCAGGC-ATTCGCTTGAATATC-TCAG-CATGGAATAATAG
AATAGGACTTTGG-TCTTATTTTGTTGGTTTCCGA-GACCGAAGTAATGATTAATAGGGA
CAGTTGGGGGCATTCGTATTTCATTGTCAG-AGGTGAAATTCTTGGATTTATGAAAGACG
AACTTCTGCGAAAGCATTTG-CCAAGGA-TG-TTTTCA-TTAATCAAGAACGAAAGTTGG
AGGCTCGAAGACGATCAG-ATACCGTCCTAGTTCCAACCATAAACGATGCCGTCT-GC-G
GATCA--GCGGTCGCTCA-TTTAAGGCTCC-GTTGGCACGC-TATGAGAAATC-AAAGAC
TTCG-GGTTCC--GGGGGGAG---------------------------------------
------------------------------------------------------------
------------------------------------------------------------
------------------------------------------------------------
------------------------------------------------------------
------------------------------------------------------------
------------------------------------------------------------
------------------------------------------------------------
------------------------------------------------------------
------------------------------------------------------------
------------------------------------------------------------
--------
>Q 5185 bp 2962 bp
C-T-TTTATACTGTGAAACTGCGAATGGCTC-ATTAAATCAGTTATCGTCTATTT--GAT
T-GTG-CCCC-TGCTACAT-GGATAACCGTAGTAATTCTAGAGCTAATACATGCGAAAAG
TCCCGACTTCTGGAAGGGATGTATTTATTAGATTAAAAACCAGCGCGTTCCG-CAA-GGG
ACG------CTCCAAGGTGATTCATAATAACTGTTCGAATCGCACGGCCTCCGCGCCGGC
GATGTTTCATTCGAGTTTCTGCCCTATCAACTTTCGATGGTAAGGTATTGGCTTACCATG
GTTACAACGGGTAACGGAGAATTAGGGTTCGATTCCGGAGAGGGAGCCCGAGAAACGGCT
ACCACATCCAAGGAAGGCAGCAGGCGCGCAAATTACCCAATCCCGATTC-GGGGAGGTAG
TGACAAT-AAATAACGTTGC-AGGTGCCTTTGGCCTCTGCAGTCGGAATGAGTACAATAC
AACACCCTTAACGAGGAACAATTGGAGGGCAAGTCTGGTGCCAGCAGCCGCGGTAATTCC
AGCTCCAATAGCGTATATTAAAGTTGTTGCAGTTAAAAAGCTCGTAGTTGAACTTCGGAA
-CCGGTCGATTGGTCCGTCCTC--TGGATTGT-GTACTGATCGATCTGTTCTTCTTCGCG
AAGACCG-CGTGTGCCCTTAACTGGGTGTGCACGGGA-TTCACGACGTTTAC-TTTGAAA
AAATTAG-AGTGTTC-AAAGCAGGC-ATTCGCTTGAATATC-TCAG-CATGGAATAATAG
AATAGGACTTTGG-TCTTATTTTGTTGGTTTCCGA-GACCGAAGTAATGATTAATAGGGA
CAGTTGGGGGCATTCGTATTTCATTGTCAG-AGGTGAAATTCTTGGATTTATGAAAGACG
AACTTCTGCGAAAGCATCTG-CCAAGGA-TG-TTTTCA-TTAATCAAGAACGAAAGTTGG
AGGCTCGAAGACGATCAG-ATACCGTCCTAGTTCCAACCATAAACGATGCCGTCT-GC-G
GATCA--GCGGTCGCTCA-TTTAAGGCTCC-GTTGGCACGC-TATGAGAAATC-AAAGAC
TTCG-GGTTCC--GGGGGGAGTAT-GTTCGCAAGAA-TGAAACTTAAAGGAATTGACGGA
AGGGCACCACCAG-GAGTGGAA--CCTGCGGCTTAATTTGACTCAACA---CGGGAAAAC
TCACCAGGTCCAGACA-TAGGAAGGATT-------GACAGATTGAG--AGCTC-TTTCTT
GATT---CTATGGGTGG---TGGTGCATGGCCGTTCTTAGTTGGTGGAGTGATTTGTCTG
GTTAA-TTCCGTTA---ACGAACGAGACCTTAACCTGCTAAATAGTGAC--GCGGTTCAT
-CGAACCG-TGGGCCACTTCTTAGAGGGACTATCGGATTCAAACCGATGGAAGTGTGAGG
CAATAACAGGTCTGTGATGCCCTTAGATGTTCTGGGCCGCACGCGCGTTACACTGATGGA
TGCAGCGAGTATATCGCCTTCACCGAAAGGTGCGGGTAATCTTGTCAAACTCCATCGTGC
TGGGGATAGACCATTGCAATTTTTGGTCTTGAACGAGGAATTCCTAGTAAGCACGAGTCA
TCAACTCGTGCTGATTACGTCCCTGCCC-TTTGTACACACCGCCCGTCGCTACTACCGAT
TGAATGGTTTAGTGAGATCTCGGGATTGGCGATGC--CTTGCC--GCAAGGCACAGTATC
GCCGAAAA
>N 5185 bp 2962 bp
C-T-TTTATACTGTGAAACTGCGAATGGCTC-ATTAAATCAGTTATCGTCTATTT--GAT
T-GTG-CCCC-TGCTACAT-GGATAACCGTAGTAATTCTAGAGCTAATACATGCGAAAAG
TCCCGACTTCTGGAAGGGATGTATTTATTAGATTAAAAACCAGCGCGTTCCG-CAA-GGG
ACG------CTCCAAGGTGATTCATAATAACTGTTCGAATCGCACGGCCTCCGCGCCGGC
GATGTTTCATTCGAGTTTCTGCCCTATCAACTTTCGATGGTAAGGTATTGGCTTACCATG
GTTACAACGGGTAACGGAGAATTAGGGTTCGATTCCGGAGAGGGAGCCCGAGAAACGGCT
ACCACATCCAAGGAAGGCAGCAGGCGCGCAAATTACCCAATCCCGATTC-GGGGAGGTAG
TGACAAT-AAATAACGTTGC-AGGTGCCTTTGGCCTCTGCAGTCGGAATGAGTACAATAC
AACACCCTTAACGAGGAACAATTGGAGGGCAAGTCTGGTGCCAGCAGCCGCGGTAATTCC
AGCTCCAATAGCGTATATTAAAGTTGTTGCAGTTAAAAAGCTCGTAGTTGAACTTCGGAA
-CCGGTCGATTGGTCCGTCCTC--TGGATTGT-GTACTGATCGATCTGTTCTTCTTCGCG
AAGACCG-CGTGTGCCCTTAACTGGGTGTGCACGGGA-TTCACGACGTTTAC-TTTGAAA
AAATTAG-AGTGTTC-AAAGCAGGC-ATTCGCTTGAATATC-TCAG-CATGGAATAATAG
AATAGGACTTTGG-TCTTATTTTGTTGGTTTCCGA-GACCGAAGTAATGATTAATAGGGA
CAGTTGGGGGCATTCGTATTTCATTGTCAG-AGGTGAAATTCTTGGATTTATGAAAGACG
AACTTCTGCGAAAGCATTTG-CCAAGGA-TG-TTTTCA-TTAATCAAGAACGAAAGTTGG
AGGCTCGAAGACGATCAG-ATACCGTCCTAGTTCCAACCATAAACGATGCCGTCT-GC-G
GATCA--GCGGTCGCTCA-TTTAAGGCTCC-GTTGGCACGC-TATGAGAAATC-AAAGAC
TTCG-GGTTCC--GGGGGGAGTAT-GTTCGCAAGAA-TGAAACTTAAAGGAATTGACGGA
AGGGCACCACCAG-GAGTGGAA--CCTGCGGCTTAATTTGACTCAACA---CGGGAAAAC
TCACCAGGTCCAGACA-TAGGAAGGATT-------GACAGATTGAG--AGCTC-TTTCTT
GATT---CTATGGGTGG---TGGTGCATGGCCGTTCTTAGTTGGTGGAGTGATTTGTCTG
GTTAA-TTCCGTTA---ACGAACGAGACCTTAACCTGCTAAATAGTGAC--GCGGTTCAT
-CGAACCG-TGGGCCACTTCTTAGAGGGACTATCGGATTCAAACCGATGGAAGTGTGAGG
CAATAACAGGTCTGTGATGCCCTTAGATGTTCTGGGCCGCACGCGCGTTACACTGATGGA
TGCAGCGAGTATATCGCCTTCACCGAAAGGTGCGGGTAATCTTGTCAAACTCCATCGTGC
TGGGGATAGACCATTGCAATTTTTGGTCTTGAACGAGGAATTCCTAGTAAGCACGAGTCA
TCAACTCGTGCTGATTACGTCCCTGCCC-TTTGTACACACCGCCCGTCGCTACTACCGAT
TGAATGGTTTAGTGAGATCTCGGGATTGGCGATGC--CTTGCC--GCAAGGCACAGTATC
GCCGAAAA
>Z 5185 bp 2962 bp
C-T-TTTATACTGTGAAACTGCGAATGGCTC-ATTAAATCAGTTATCGTCTATTT--GAT
T-GTG-CCCC-TGCTACAT-GGATAACCGTAGTAATTCTAGAGCTAATACATGCGAAAAG
TCCCGACTTCTGGAAGGGATGTATTTATTAGATTAAAAACCAGCGCGTTCCG-CAA-GGG
ACG------CTCCAAGGTGATTCATAATAACTGTTCGAATCGCACGGCCTCCGCGCCGGC
GATGTTTCATTCGAGTTTCTGCCCTATCAACTTTCGATGGTAAGGTATTGGCTTACCATG
GTTACAACGGGTAACGGAGAATTAGGGTTCGATTCCGGAGAGGGAGCCCGAGAAACGGCT
ACCACATCCAAGGAAGGCAGCAGGCGCGCAAATTACCCAATCCCGATTC-GGGGAGGTAG
TGACAAT-AAATAACGTTGC-AGGTGCCTTTGGCCTCTGCAGTCGGAATGAGTACAATAC
AACACCCTTAACGAGGAACAATTGGAGGGCAAGTCTGGTGCCAGCAGCCGCGGTAATTCC
AGCTCCAATAGCGTATATTAAAGTTGTTGCAGTTAAAAAGCTCGTAGTTGAACTTCGGAA
-CCGGTCGATTGGTCCGTCCTC--TGGATTGT-GTACTGATCGATCTGTTCTTCTTCGCG
AAGACCG-CGTGTGCCCTTAACTGGGTGTGCACGGGA-TTCACGACGTTTAC-TTTGAAA
AAATTAG-AGTGTTC-AAAGCAGGC-ATTCGCTTGAATATC-TCAG-CATGGAATAATAG
AATAGGACTTTGG-TCTTATTTTGTTGGTTTCCGA-GACCGAAGTAATGATTAATAGGGA
CAGTTGGGGGCATTCGTATTTCATTGTCAG-AGGTGAAATTCTTGGATTTATGAAAGACG
AACTTCTGCGAAAGCATTTG-CCAAGGA-TG-TTTTCA-TTAATCAAGAACGAAAGTTGG
AGGCTCGAAGACGATCAG-ATACCGTCCTAGTTCCAACCATAAACGATGCCGTCT-GC-G
GATCA--GCGGTCGCTCA-TTTAAGGCTCC-GTTGGCACGC-TATGAGAAATC-AAAGAC
TTCG-GGTTCC--GGGGGGAGTAT-GTTCGCAAGAA-TGAAACTTAAAGGAATTGACGGA
AGGGCACCACCAG-GAGTGGAA--CCTGCGGCTTAATTTGACTCAACA---CGGGAAAAC
TCACCAGGTCCAGACA-TAGGAAGGATT-------GACAGATTGAG--AGCTC-TTTCTT
GATT---CTATGGGTGG---TGGTGCATGGCCGTTCTTAGTTGGTGGAGTGATTTGTCTG
GTTAA-TTCCGTTA---ACGAACGAGACCTTAACCTGCTAAATAGTGAC--GCGGTTCAT
-CGAACCG-TGGGCCACTTCTTAGAGGGACTATCGGATTCAAACCGATGGAAGTGTGAGG
CAATAACAGGTCTGTGATGCCCTTAGATGTTCTGGGCCGCACGCGCGTTACACTGATGGA
TGCAGCGAGTATATCGCCTTCACCGAAAGGTGCGGGTAATCTTGTCAAACTCCATCGTGC
TGGGGATAGACCATTGCAATTTTTGGTCTTGAACGAGGAATTCCTAGTAAGCACGAGTCA
TCAACTCGTGCTGATTACGTCCCTGCCC-TTTGTACACACCGCCCGTCGCTACTACCGAT
TGAATGGTTTAGTGAGATCTCGGGATTGGCGATGC--CTTGCC--GCAAGGCACAGTATC
GCCGAAAA
>M 5185 bp 2962 bp
C-T-TTTATACTGTGAAACTGCGAATGGCTC-ATTAAATCAGTTATCGTCTATTT--GAT
T-GTG-CCCC-TGCTACAT-GGATAACCGTAGTAATTCTAGAGCTAATACATGCGAAAAG
TCCCGACTTCTGGAAGGGATGTATTTATTAGATTAAAAACCAGCGCGTTCCG-CAA-GGG
ACG------CTCCAAGGTGATTCATAATAACTGTTCGAATCGCACGGCCTCCGCGCCGGC
GATGTTTCATTCGAGTTTCTGCCCTATCAACTTTCGATGGTAAGGTATTGGCTTACCATG
GTTACAACGGGTAACGGAGAATTAGGGTTCGATTCCGGAGAGGGAGCCCGAGAAACGGCT
ACCACATCCAAGGAAGGCAGCAGGCGCGCAAATTACCCAATCCCGATTC-GGGGAGGTAG
TGACAAT-AAATAACGTTGC-AGGTGCCTTTGGCCTCTGCAGTCGGAATGAGTACAATAC
AACACCCTTAACGAGGAACAATTGGAGGGCAAGTCTGGTGCCAGCAGCCGCGGTAATTCC
AGCTCCAATAGCGTATATTAAAATTGCTGCAGTTAAAAAGCTCGTAGTTGAACTTCGGAA
-CCGGTCGATTGGTCCGTCCTC--TGGATTGT-GTACTGATCGATCTGTTCTTCTTCGCG
AAGACCG-CGTGTGCCCTTAACTGGGTGTGCACGGGA-TTCACGACGTTTAC-TTTGAAA
AAATTAG-AGTGTTC-AAAGCAGGC-ATTCGCTTGAATATC-TCAG-CATGGAATAATAG
AATAGGACTTTGG-TCTTATTTTGTTGGTTTCCGA-GACCGAAGTAATGATTAATAGGGA
CAGTTGGGGGCATTCGTATTTCATTGTCAG-AGGTGAAATTCTTGGATTTATGAAAGACG
AACTTCTGCGAAAGCATTTG-CCAAGGA-TG-TTTTCA-TTAATCAAGAACGAAAGTTGG
AGGCTCGAAGACGATCAG-ATACCGTCCTAGTTCCAACCATAAACGATGCCGTCT-GC-G
GATCA--GCGGTCGCTCA-TTTAAGGCTCC-GTTGGCACGC-TATGAGAAATC-AAAGAC
TTCG-GGTTCC--GGGGGGAGTAT-GTTCGCAAGAA-TGAAACTTAAAGGAATTGACGGA
AGGGCACCACCAG-GAGTGGAA--CCTGCGGCTTAATTTGACTCAACA---CGGGAAAAC
TCACCAGGTCCAGACA-TAGGAAGGATT-------GACAGATTGAG--AGCTC-TTTCTT
GATT---CTATGGGTGG---TGGTGCATGGCCGTTCTTAGTTGGTGGAGTGATTTGTCTG
GTTAA-TTCCGTTA---ACGAACGAGACCTTAACCTGCTAAATAGTGAC--GCGGTTCAT
-CGAACCG-TGGGCCACTTCTTAGAGGGACTATCGGATTCAAACCGATGGAAGTGTGAGG
CAATAACAGGTCTGTGATGCCCTTAGATGTTCTGGGCCGCACGCGCGTTACACTGATGAA
TGCAGCGAGTATATCGCCTTCACCGAAAGGTGCGGGTAATCTTGTCAAACTTCATCGTGC
TGGGGATAGACCATTGCAATTTTTGGTCTTGAACGAGGAATTCCTAGTAAGCACGAGTCA
TCAACTCGTGCTGATTACGTCCCTGCCC-TTTGTACACACCGCCCGTCGCTACTACCGAT
TGAATGGTTTAGTGAGATCTCGGGATTGGCGATGC--CTTGCC--GCAAGGCACAGTATC
GCCGAAAA
>C 5185 bp 2962 bp
C-T-TTTATACTGTGAAACTGCGAATGGCTC-ATTAAATCAGTTATCGTCTATTT--GAT
T-GTG-CCCC-TGCTACAT-GGATAACCGTAGTAATTCTAGAGCTAATACATGCGAAAAG
TCCCGACTTCTGGAAGGGATGTATTTATTAGATTAAAAACCAGCGCGTTCCG-CAA-GGG
ACG------CTCCAAGGTGATTCATAATAACTGTTCGAATCGCACGGCCTCCGCGCCGGC
GATGTTTCATTCGAGTTTCTGCCCTATCAACTTTCGATGGTAAGGTATTGGCTTACCATG
GTTACAACGGGTAACGGAGAATTAGGGTTCGATTCCGGAGAGGGAGCCCGAGAAACGGCT
ACCACATCCAAGGAAGGCAGCAGGCGCGCAAATTACCCAATCCCGATTC-GGGGAGGTAG
TGACAAT-AAATAACGTTGC-AGGTGCCTTTGGCCTCTGCAGTCGGAATGAGTACAATAC
AACACCCTTAACGAGGAACAATTGGAGGGCAAGTCTGGTGCCAGCAGCCGCGGTAATTCC
AGCTCCAATAGCGTATATTAAAATTGCTGCAGTTAAAAAGCTCGTAGTTGAACTTCGGAA
-CCGGTCGATTGGTCCGTCCTC--TGGATTGT-GTACTGATCGATCTGTTCTTCTTCGCG
AAGACCG-CGTGTGCCCTTAACTGGGTGTGCACGGGA-TTCACGACGTTTAC-TTTGAAA
AAATTAG-AGTGTTC-AAAGCAGGC-ATTCGCTTGAATATC-TCAG-CATGGAATAATAG
AATAGGACTTTGG-TCTTATTTTGTTGGTTTCCGA-GACCGAAGTAATGATTAATAGGGA
CAGTTGGGGGCATTCGTATTTCATTGTCAG-AGGTGAAATTCTTGGATTTATGAAAGACG
AACTTCTGCGAAAGCATTTG-CCAAGGA-TG-TTTTCA-TTAATCAAGAACGAAAGTTGG
AGGCTCGAAGACGATCAG-ATACCGTCCTAGTTCCAACCATAAACGATGCCGTCT-GC-G
GATCA--GCGGTCGCTCA-TTTAAGGCTCC-GTTGGCACGC-TATGAGAAATC-AAAGAC
TTCG-GGTTCC--GGGGGGAGTAT-GTTCGCAAGAA-TGAAACTTAAAGGAATTGACGGA
AGGGCACCACCAG-GAGTGGAA--CCTGCGGCTTAATTTGACTCAACA---CGGGAAAAC
TCACCAGGTCCAGACA-TAGGAAGGATT-------GACAGATTGAG--AGCTC-TTTCTT
GATT---CTATGGGTGG---TGGTGCATGGCCGTTCTTAGTTGGTGGAGTGATTTGTCTG
GTTAA-TTCCGTTA---ACGAACGAGACCTTAACCTGCTAAATAGTGAC--GCGGTTCAT
-CGAACCG-TGGGCCACTTCTTAGAGGGACTATCGGATTCAAACCGATGGAAGTGTGAGG
CAATAACAGGTCTGTGATGCCCTTAGATGTTCTGGGCCGCACGCGCGTTACACTGATGAA
TGCAGCGAGTATATCGCCTTCACCGAAAGGTGCGGGTAATCTTGTCAAACTTCATCGTGC
TGGGGATAGACCATTGCAATTTTTGGTCTTGAACGAGGAATTCCTAGTAAGCACGAGTCA
TCAACTCGTGCTGATTACGTCCCTGCCC-TTTGTACACACCGCCCGTCGCTACTACCGAT
TGAATGGTTTAGTGAGATCTCGGGATTGGCGATGC--CTTGCC--GCAAGGCACAGTATC
GCCGAAAA
>E 5185 bp 2962 bp
C-T-TTTATACTGTGAAACTGCGAATGGCTC-ATTAAATCAGTTATCGTCTATTT--GAT
T-GTG-CCCC-TGCTACAT-GGATAACCGTAGTAATTCTAGAGCTAATACATGCGAAAAG
TCCCGACTTCTGGAAGGGATGTATTTATTAGATTAAAAACCAGCGCGTTCCG-CAA-GGG
ACG------CTCCAAGGTGATTCATAATAACTGTTCGAATCGCACGGCCTCCGCGCCGGC
GATGTTTCATTCGAGTTTCTGCCCTATCAACTTTCGATGGTAAGGTATTGGCTTACCATG
GTTACAACGGGTAACGGAGAATTAGGGTTCGATTCCGGAGAGGGAGCCCGAGAAACGGCT
ACCACATCCAAGGAAGGCAGCAGGCGCGCAAATTACCCAATCCCGATTC-GGGGAGGTAG
TGACAAT-AAATAACGTTGC-AGGTGCCTTTGGCCTCTGCAGTCGGAATGAGTACAATAC
AACACCCTTAACGAGGAACAATTGGAGGGCAAGTCTGGTGCCAGCAGCCGCGGTAATTCC
AGCTCCAATAGCGTATATTAAAATTGCTGCAGTTAAAAAGCTCGTAGTTGAACTTCGGAA
-CCGGTCGATTGGTCCGTCCTC--TGGATTGT-GTACTGATCGATCTGTTCTTCTTCGCG
AAGACCG-CGTGTGCCCTTAACTGGGTGTGCACGGGA-TTCACGACGTTTAC-TTTGAAA
AAATTAG-AGTGTTC-AAAGCACGC-ATTCGCTTGAATATC-TCAG-CATGGAATAATAG
AATAGGACTTTGG-TCTTATTTTGTTGGTTTCCGA-GACCGAAGTAATGATTAATAGGGA
CAGTTGGGGGCATTCGTATTTCATTGTCAG-AGGTGAAATTCTTGGATTTATGAAAGACG
AACTTCTGCGAAAGCATTTG-CCAAGGA-TG-TTTTCA-TTAATCAAGAACGAAAGTTGG
AGGCTCGAAGACGATCAG-ATACCGTCCTAGTTCCAACCATAAACGATGCCGTCT-GC-G
GATCA--GCGGTCGCTCA-TTTAAGGCTCC-GTTGGCACGC-TATGAGAAATC-AAAGAC
TTCG-GGTTCC--GGGGGGAGTAT-GTTCGCAAGAA-TGAAACTTAAAGGAATTGACGGA
AGGGCACCACCAG-GAGTGGAA--CCTGCGGCTTAATTTGACTCAACA---CGGGAAAAC
TCACCAGGTCCAGACA-TAGGAAGGATT-------GACAGATTGAG--AGCTC-TTTCTT
GATT---CTATGGGTGG---TGGTGCATGGCCGTTCTTAGTTGGTGGAGTGATTTGTCTG
GTTAA-TTCCGTTA---ACGAACGAGACCTTAACCTGCTAAATAGTGAC--GCGGTTCAT
-CGAACCG-TGGGCCACTTCTTAGAGGGACTATCGGATTCAAACCGATGGAAGTGTGAGG
CAATAACAGGTCTGTGATGCCCTTAGATGTTCTGGGCCGCACGCGCGTTACACTGATGAA
TGCAGCGAGTATATCGCCTTCACCGAAAGGTGCGGGTAATCTTGTCAAACTTCATCGTGC
TGGGGATAGACCATTGCAATTTTTGGTCTTGAACGAGGAATTCCTAGTAAGCACGAGTCA
TCAACTCGTGCTGATTACGTCCCTGCCC-TTTGTACACACCGCCCGTCGCTACTACCGAT
TGAATGGTTTAGTGAGATCTCGGGATTGGCGATGC--CTTGCC--GCAAGGCACAGTATC
GCCGAAAA
>F 5185 bp 2962 bp
C-T-TTTATACTGTGAAACTGCGAATGGCTC-ATTAAATCAGTTATCGTCTATTT--GAT
T-GTG-CCCC-TGCTACAT-GGATAACCGTAGTAATTCTAGAGCTAATACATGCGAAAAG
TCCCGACTTCTGGAAGGGATGTATTTATTAGATTAAAAACCAGCGCGTTCCG-CAA-GGG
ACG------CTCCAAGGTGATTCATAATAACTGTTCGAATCGCACGGCCTCCGCGCCGGC
GATGTTTCATTCGAGTTTCTGCCCTATCAACTTTCGATGGTAAGGTATTGGCTTACCATG
GTTACAACGGGTAACGGAGAATTAGGGTTCGATTCCGGAGAGGGAGCCCGAGAAACGGCT
ACCACATCCAAGGAAGGCAGCAGGCGCGCAAATTACCCAATCCCGATTC-GGGGAGGTAG
TGACAAT-AAATAACGTTGC-AGGTGCCTTTGGCCTCTGCAGTCGGAATGAGTACAATAC
AACACCCTTAACGAGGAACAATTGGAGGGCAAGTCTGGTGCCAGCAGCCGCGGTAATTCC
AGCTCCAATAGCGTATATTAAAATTGCTGCAGTTAAAAAGCTCGTAGTTGAACTTCGGAA
-CCGGTCGATTGGTCCGTCCTC--TGGATTGT-GTACTGATCGATCTGTTCTTCTTCGCG
AAGACCG-CGTGTGCCCTTAACTGGGTGTGCACGGGA-TTCACGACGTTTAC-TTTGAAA
AAATTAG-AGTGTTC-AAAGCAGGC-ATTCGCTTGAATATC-TCAG-CATGGAATAATAG
AATAGGACTTTGG-TCTTATTTTGTTGGTTTCCGA-GACCGAAGTAATGATTAATAGGGA
CAGTTGGGGGCATTCGTATTTCATTGTCAG-AGGTGAAATTCTTGGATTTATGAAAGACG
AACTTCTGCGAAAGCATTTG-CCAAGGA-TG-TTTTCA-TTAATCAAGAACGAAAGTTGG
AGGCTCGAAAACGATCAG-ATACCGTCCTAGTTCCAACCATAAACGATGCCGTCT-GC-G
GATCA--GCGGTCGCTCA-TTTAAGGCTCC-GTTGGCACGC-TATGAGAAATC-AAAGAC
TTCG-GGTTCC--GGGGGGAGTAT-GTTCGCAAGAA-TGAAACTTAAAGGAATTGACGGA
AGGGCACCACCAG-GAGTGGAA--CCTGCGGCTTAATTTGACTCAACA---CGGGAAAAC
TCACCAGGTCCAGACA-TAGGAAGGATT-------GACAGATTGAG--AGCTC-TTTCTT
GATT---CTATGGGTGG---TGGTGCATGGCCGTTCTTAGTTGGTGGAGTGATTTGTCTG
GTTAA-TTCCGTTA---ACGAACGAGACCTTAACCTGCTAAATAGTGAC--GCGGTTCAT
-CGAACCG-TGGGCCACTTCTTAGAGGGACTATCGGATTCAAACCGATGGAAGTGTGAGG
CAATAACAGGTCTGTGATGCCCTTAGATGTTCTGGGCCGCACGCGCGTTACACTGATGAA
TGCAGCGAGTATATCGCCTTCACCGAAAGGTGCGGGTAATCTTGTCAAACTTCATCGTGC
TGGGGATAGACCATTGCAATTTTTGGTCTTGAACGAGGAATTCCTAGTAAGCACGAGTCA
TCAACTCGTGCTGATTACGTCCCTGCCC-TTTGTACACACCGCCCGTCGCTACTACCGAT
TGAATGGTTTAGTGAGATCTCGGGATTGGCGATGC--CTTGCC--GCAAGGCACAGTATC
GCCGAAAA
>AA 5185 bp 2962 bp
------------------------------------------------------------
----------------------------------ATTCTAGAGCTAATACATGCGAAAAG
TCCCGACTTCTGGAAGGGATGTATTTATTAGATTAAAAACCAGCGCGTTCCG-CAA-GGG
ACG------CTCCAAGGTGATTCATAATAACTGTTCGAATCGCACGGCCTCCGCGCCGGC
GATGTTTCATTCGAGTTTCTGCCCTATCAACTTTCGATGGTAAGGTATTGGCTTACCATG
GTTACAACGGGTAACGGAGAATTAGGGTTCGATTCCGGAGAGGGAGCCCGAGAAACGGCT
ACCACATCCAAGGAAGGCAGCAGGCGCGCAAATTACCCAATCCCGATTC-GGGGAGGTAG
TGACAAT-AAATAACGTTGC-AGGTGCCTTTGGCCTCTGCAGTCGGAATGAGTACAATAC
AACACCCTTAACGAGGAACAATTGGAGGGCAAGTCTGGTGCCAGCAGCCGCGGTAATTCC
AGCTCCAATAGCGTATATTAAAGTTGTTGCAGTTAAAAAGCTCGTAGTTGAACTTCGGAA
-CCGGTCGATTGGTCCGTCCTC--TGGATTGT-GTACTGATCGATCTGTTCTTCTTCGCG
AAGACCG-CGTGTGCCCTTAACTGGGTGTGCACGGGA-TTCACGACGTTTAC-TTTGAAA
AAATTAG-AGTGTTC-AAAGCAGGC-ATTCGCTTGAATATC-TCAG-CATGGAATAATAG
AATAGGACTTTGG-TCTTATTTTGTTGGTTTCCGA-GACCGAAGTAATGATTAATAGGGA
CAGTTGGGGGCATTCGTATTTCATTGTCAG-AGGTGAAATTCTTGGATTTATGAAAGACG
AACTTCTGCGAAAGCATTTG-CCAAGGA-TG-TTTTCA-TTAATCAAGAACGAAAGTTGG
AGGCTCGAAGACGATCAG-ATACCGTCCTAGTTCCAACCATAAACGATGCCGTCT-GC-G
GATCA--GCGGTCGCTCA-TTTAAGGCTCC-GTTGGCACGC-TATGAGAAATC-AAAGAC
TTCG-GGTTCC-GGGGGGGAGTAT-GTTCGCAAGAA-TGAAACTTAAAGGAATTGACGGA
AGGGCACCACCAG-GAGTGGAA--CCTGCGGCTTAATTTGACTCAACA---CGGGAAAAC
TCACCAGGTCCAGACA-TAGGAAGGATT-------GACAGATTGAG--AGCTC-TTTCTT
GATT---CTATGGGTGG---TGGTGCATGGCCGTTCTTAGTTGGTGGAGTGATTTGTCTG
GTTAA-TTCCGTTA---ACGAACGAGACCTTAACCTGCTAAATAGTGAC--GCGGTTCAT
-CGAACCG-TGGGCCACTTCTTAGAGGGACTATCGGATTCAAACCGATGGAAGTGTGAGG
CAATAACAGGTCTGTGATGCCCTTAGATGTTCTGGGCCGCACGCGCGTTACACTGATGGA
TGCAGCGAGTATATCGCCTTCACCGAAAGGTGCGGGTAATCTTGTCAAACTCCATCGTGC
TGGGGATAGACCATTGCAATTTTTGGTCTTGAACGAGGAATTCCTAGTAAGCACGAGTCA
TCAACTCGTGCTGATTACGTCCCTGCCC-TTTGTACACACCGCCCGTCGCTACTACCGAT
TGAATGGTTTAGTGAGATCTCGGGATTGGCGATGC--CTTGCC--GCAAGGCACAGTATC
GCCGAAAA
>I 5185 bp 2962 bp
C-T-TTTATACTGTGAAACTGCGAATGGCTC-ATTAAATCAGTTATCGTCTATTT--GAT
T-GTG-CCCC-TGCTACAT-GGATAACCGTAGTAATTCTAGAGCTAATACATGCGAAAAG
TCCCGACTTCTGGAAGGGATGTATTTATTAGATTAAAAACCAGCGCGTTCCG-CAA-GGG
ACG------CTCCAAGGTGATTCATAATAACTGTTCGAATCGCACGGCCTCCGCGCCGGC
GATGTTTCATTCGAGTTTCTGCCCTATCAACTTTCGATGGTAAGGTATTGGCTTACCATG
GTTACAACGGGTAACGGAGAATTAGGGTTCGATTCCGGAGAGGGAGCCCGAGAAACGGCT
ACCACATCCAAGGAAGGCAGCAGGCGCGCAAATTACCCAATCCCGATTC-GGGGAGGTAG
TGACAAT-AAATAACGTTGC-AGGTGCCTTTGGCCTCTGCAGTCGGAATGAGTACAATAC
AACACCCTTAACGAGGAACAATTGGAGGGCAAGTCTGGTGCCAGCAGCCGCGGTAATTCC
AGCTCCAATAGCGTATATTAAAATTGCTGCAGTTAAAAAGCTCGTAGTTGAACTTCGGAA
-CCGGTCGATTGGTCCGTCCTC--TGGATTGT-GTACTGATCGATCTGTTCTTCTTCGCG
AAGACCG-CGTGTGCCCTTAACTGGGTGTGCACGGGA-TTCACGACGTTTAC-TTTGAAA
AAATTAG-AGTGTTC-AAAGCAGGC-ATTCGCTTGAATATC-TCAG-CATGGAATAATAG
AATAGGACTTTGG-TCTTATTTTGTTGGTTTCCGA-GACCGAAGTAATGATTAATAGGGA
CAGTTGGGGGCATTCGTATTTCATTGTCAG-AGGTGAAATTCTTGGATTTATGAAAGACG
AACTTCTGCGAAAGCATCTG-CCAAGGA-TG-TTTTCA-TTAATCAAGAACGAAAGTTGG
AGGCTCGAAGACGATCAG-ATACCGTCCTAGTTCCAACCATAAACGATGCCGTCT-GC-G
GATCA--GCGGTCGCTCA-TTTAAGGCTCC-GTTGGCACGC-TATGAGAAATC-AAAGAC
TTCG-GGTTCC-GGGGGGGAGTAT-GTTCGCAAGAA-TGAAACTTAAAGGAATTGACGGA
AGGGCACCACCAG-GAGTGGAA--CCTGCGGCTTAATTTGACTCAACA---CGGGAAAAC
TCACCAGGTCCAGACA-TAGGAAGGATT-------GACAGATTGAG--AGCTC-TTTCTT
GATT---CTATGGGTGG---TGGTGCATGGCCGTTCTTAGTTGGTGGAGTGATTTGTCTG
GTTAA-TTCCGTTA---ACGAACGAGACCTTAACCTGCTAAATAGTGAC--GCGGTTCAT
-CGAACCG-TGGGCCACTTCTTAGAGGGACTATCGGATTCAAACCGATGGAAGTGTGAGG
CAATAACAGGTCTGTGATGCCCTTAGATGTTCTGGGCCGCACGCGCGTTACACTGATGAA
TGCAGCGAGTATATCGCCTTCACCGAAAGGTGCGGGTAATCTTGTCAAACTTCATCGTGC
TGGGGATAGACCATTGCAATTTTTGGTCTTGAACGAGGAATTCCTAGTAAGCACGAGTCA
TCAACTCGTGCTGATTACGTCCCTGCCC-TTTGTACACACCGCCCGTCGCTACTACCGAT
TGAATGGTTTAGTGAGATCTCGGGATTGGCGATGC--CTTGCC--GCAAGGCACAGTATC
GCCGAAAA
>S 5185 bp 2962 bp
C-T-TTTATACTGTGAAACTGCGAATGGCTC-ATTAAATCAGTTATCGTCTATTT--GAT
T-GTG-CCCC-TGCTACAT-GGATAACCGTAGTAATTCTAGAGCTAATACATGCGAAAAG
TCCCGACTTCTGGAAGGGATGTATTTATTAGATTAAAAACCAGCGCGTTCCG-CAA-GGG
ACG------CTCCAAGGTGATTCATAATAACTGTTCGAATCGCACGGCCTCCGCGCCGGC
GATGTTTCATTCGAGTTTCTGCCCTATCAACTTTCGATGGTAAGGTATTGGCTTACCATG
GTTACAACGGGTAACGGAGAATTAGGGTTCGATTCCGGAGAGGGAGCCCGAGAAACGGCT
ACCACATCCAAGGAAGGCAGCAGGCGCGCAAATTACCCAATCCCGATTC-GGGGAGGTAG
TGACAAT-AAATAACGTTGC-AGGTGCCTTTGGCCTCTGCAGTCGGAATGAGTACAATAC
AACACCCTTAACGAGGAACAATTGGAGGGCAAGTCTGGTGCCAGCAGCCGCGGTAATTCC
AGCTCCAATAGCGTATATTAAAGTTGTTGCAGTTAAAAAGCTCGTAGTTGAACTTCGGAA
-CCGGTCGATTGGTCCGTCCTC--TGGATTGT-GTACTGATCGATCTGTTCTTCTTCGCG
AAGACCG-CGTGTGCCCTTAACTGGGTGTGCACGGGA-TTCACGACGTTTAC-TTTGAAA
AAATTAG-AGTGTTC-AAAGCAGGC-ATTCGCTTGAATATC-TCAG-CATGGAATAATAG
AATAGGACTTTGG-TCTTATTTTGTTGGTTTCCGA-GACCGAAGTAATGATTAATAGGGA
CAGTTGGGGGCATTCGTATTTCATTGTCAG-AGGTGAAATTCTTGGATTTATGAAAGACG
AACTTCTGCGAAAGCATTTG-CCAAGGA-TG-TTTTCA-TTAATCAAGAACGAAAGTTGG
AGGCTCGAAGACGATCAG-ATACCGTCCTAGTTCCAACCATAAACGATGCCGTCT-GC-G
GATCA--GCGGTCGCTCA-TTTAAGGCTCC-GTTGGCACGC-TATGAGAAATC-AAAGAC
TTCG-GGTTCC-GGGGGGGAGTAT-GTTCGCAAGAA-TGAAACTTAAAGGAATTGACGGA
AGGGCACCACCAG-GAGTGGAA--CCTGCGGCTTAATTTGACTCAACA---CGGGAAAAC
TCACCAGGTCCAGACA-TAGGAAGGATT-------GACAGATTGAG--AGCTC-TTTCTT
GATT---CTATGGGTGG---TGGTGCATGGCCGTTCTTAGTTGGTGGAGTGATTTGTCTG
GTTAA-TTCCGTTA---ACGAACGAGACCTTAACCTGCTAAATAGTGAC--GCGGTTCAT
-CGAACCG-TGGGCCACTTCTTAGAGGGACTATCGGATTCAAACCGATGGAAGTGTGAGG
CAATAACAGGTCTGTGATGCCCTTAGATGTTCTGGGCCGCACGCGCGTTACACTGATGGA
TGCAGCGAGTATATCGCCTTCACCGAAAGGTGCGGGTAATCTTGTCAAACTCCATCGTGC
TGGGGATAGACCATTGCAATTTTTGGTCTTGAACGAGGAATTCCTAGTAAGCACGAGTCA
TCAACTCGTGCTGATTACGTCCCTGCCC-TTTGTACACACCGCCCGTCGCTACTACCGAT
TGAATGGTTTAGTGAGATCTCGGGATTGGCGATGC--CTTGCC--GCAAGGCACAGTATC
GCCGAAAA
>W 5185 bp 2962 bp
C-T-TTTATACTGTGAAACTGCGAATGGCTC-ATTAAATCAGTTATCGTCTATTT--GAT
T-GTG-CCCC-TGCTACAT-GGATAACCGTAGTAATTCTAGAGCTAATACATGCGAAAAG
TCCCGACTTCTGGAAGGGATGTATTTATTAGATTAAAAACCAGCGCGTTCCG-CAA-GGG
ACG------CTCCAAGGTGATTCATAATAACTGTTCGAATCGCACGGCCTCCGCGCCGGC
GATGTTTCATTCGAGTTTCTGCCCTATCAACTTTCGATGGTAAGGTATTGGCTTACCATG
GTTACAACGGGTAACGGAGAATTAGGGTTCGATTCCGGAGAGGGAGCCCGAGAAACGGCT
ACCACATCCAAGGAAGGCAGCAGGCGCGCAAATTACCCAATCCCGATTC-GGGGAGGTAG
TGACAAT-AAATAACGTTGC-AGGTGCCTTTGGCCTCTGCAGTCGGAATGAGTACAATAC
AACACCCTTAACGAGGAACAATTGGAGGGCAAGTCTGGTGCCAGCAGCCGCGGTAATTCC
AGCTCCAATAGCGTATATTAAAGTTGTTGCAGTTAAAAAGCTCGTAGTTGAACTTCGGAA
-CCGGTCGATTGGTCCGTCCTC--TGGATTGT-GTACTGATCGATCTGTTCTTCTTCGCG
AAGACCG-CGTGTGCCCTTAACTGGGTGTGCACGGGA-TTCACGACGTTTAC-TTTGAAA
AAATTAG-AGTGTTC-AAAGCAGGC-ATTCGCTTGAATATC-TCAG-CATGGAATAATAG
AATAGGACTTTGG-TCTTATTTTGTTGGTTTCCGA-GACCGAAGTAATGATTAATAGGGA
CAGTTGGGGGCATTCGTATTTCATTGTCAG-AGGTGAAATTCTTGGATTTATGAAAGACG
AACTTCTGCGAAAGCATTTG-CCAAGGA-TG-TTTTCA-TTAATCAAGAACGAAAGTTGG
AGGCTCGAAGACGATCAG-ATACCGTCCTAGTTCCAACCATAAACGATGCCGTCT-GC-G
GATCA--GCGGTCGCTCA-TTTAAGGCTCC-GTTGGCACGC-TATGAGAAATC-AAAGAC
TTCG-GGTTCC-GGGGGGGAGTAT-GTTCGCAAGAA-TGAAACTTAAAGGAATTGACGGA
AGGGCACCACCAG-GAGTGGAA--CCTGCGGCTTAATTTGACTCAACA---CGGGAAAAC
TCACCAGGTCCAGACA-TAGGAAGGATT-------GACAGATTGAG--AGCTC-TTTCTT
GATT---CTATGGGTGG---TGGTGCATGGCCGTTCTTAGTTGGTGGAGTGATTTGTCTG
GTTAA-TTCCGTTA---ACGAACGAGACCTTAACCTGCTAAATAGTGAC--GCGGTTCAT
-CGAACCG-TGGGCCACTTCTTAGAGGGACTATCGGATTCAAACCGATGGAAGTGTGAGG
CAATAACAGGTCTGTGATGCCCTTAGATGTTCTGGGCCGCACGCGCGTTACACTGATGGA
TGCAGCGAGTATATCGCCTTCACCGAAAGGTGCGGGTAATCTTGTCAAACTCCATCGTGC
TGGGGATAGACCATTGCAATTTTTGGTCTTGAACGAGGAATTCCTAGTAAGCACGAGTCA
TCAACTCGTGCTGATTACGTCCCTGCCC-TTTGTACACACCGCCCGTCGCTACTACCGAT
TGAATGGTTTAGTGAGATCTCGGGATTGGCGATGC--CTTGCC--GCAAGGCACAGTATC
GCCGAAAA
>G 5185 bp 2962 bp
C-T-TTTATACTGTGAAACTGCGAATGGCTC-ATTAAATCAGTTATCGTCTATTT--GAT
T-GTG-CCCC-TGCTACAT-GGATAACCGTAGTAATTCTAGAGCTAATACATGCGAAAAG
TCCCGACTTCTGGAAGGGATGTATTTATTAGATTAAAAACCAGCGCGTTCCG-CAA-GGG
ACG------CTCCAAGGTGATTCATAATAACTGTTCGAATCGCACGGCCTCCGCGCCGGC
GATGTTTCATTCGAGTTTCTGCCCTATCAACTTTCGATGGTAAGGTATTGGCTTACCATG
GTTACAACGGGTAACGGAGAATTAGGGTTCGATTCCGGAGAGGGAGCCCGAGAAACGGCT
ACCACATCCAAGGAAGGCAGCAGGCGCGCAAATTACCCAATCCCGATTC-GGGGAGGTAG
TGACAAT-AAATAACGTTGC-AGGTGCCTTTGGCCTCTGCAGTCGGAATGAGTACAATAC
AACACCCTTAACGAGGAACAATTGGAGGGCAAGTCTGGTGCCAGCAGCCGCGGTAATTCC
AGCTCCAATAGCGTATATTAAAATTGCTGCAGTTAAAAAGCTCGTAGTTGAACTTCGGAA
-CCGGTCGATTGGTCCGTCCTC--TGGATTGT-GTACTGATCGATCTGTTCTTCTTCGCG
AAGACCG-CGTGTGCCCTTAACTGGGTGTGCACGGGA-TTCACGACGTTTAC-TTTGAAA
AAATTAG-AGTGTTC-AAAGCAGGC-ATTCGCTTGAATATC-TCAG-CATGGAATAATAG
AATAGGACTTTGG-TCTTATTTTGTTGGTTTCCGA-GACCGAAGTAATGATTAATAGGGA
CAGTTGGGGGCATTCGTATTTCATTGTCAG-AGGTGAAATTCTTGGATTTATGAAAGACG
AACTTCTGCGAAAGCATTTG-CCAAGGA-TG-TTTTCA-TTAATCAAGAACGAAAGTTGG
AGGCTCGAAGACGATCAG-ATACCGTCCTAGTTCCAACCATAAACGATGCCGTCT-GC-G
GATCA--GCGGTCGCTCA-TTTAAGGCTCC-GTTGGCACGC-TATGAGAAATC-AAAGAC
TTCG-GGTTCC----GGGGGGGA-------------------------------------
------------------------------------------------------------
------------------------------------------------------------
------------------------------------------------------------
------------------------------------------------------------
------------------------------------------------------------
------------------------------------------------------------
------------------------------------------------------------
------------------------------------------------------------
------------------------------------------------------------
------------------------------------------------------------
--------
>K 5185 bp 2962 bp
C-T-TTTATACTGTGAAACTGCGAATGGCTC-ATTAAATCAGTTATCGTCTATTT--GAT
T-GTG-CCCC-TGCTACAT-GGATAACCGTAGTAATTCTAGAGCTAATACATGCGAAAAG
TCCCGACTTCTGGAAGGGATGTATTTATTAGATTAAAAACCAGCGCGTTCCG-CAA-GGG
ACG------CTCCAAGGTGATTCATAATAACTGTTCGAATCGCACGGCCTCCGCGCCGGC
GATGTTTCATTCGAGTTTCTGCCCTATCAACTTTCGATGGTAAGGTATTGGCTTACCATG
GTTACAACGGGTAACGGAGAATTAGGGTTCGATTCCGGAGAGGGAGCCCGAGAAACGGCT
ACCACATCCAAGGAAGGCAGCAGGCGCGCAAATTACCCAATCCCGATTC-GGGGAGGTAG
TGACAAT-AAATAACGTTGC-AGGTGCCTTTGGCCTCTGCAGTCGGAATGAGTACAATAC
AACACCCTTAACGAGGAACAATTGGAGGGCAAGTCTGGTGCCAGCAGCCGCGGTAATTCC
AGCTCCAATAGCGTATATTAAAATTGCTGCAGTTAAAAAGCTCGTAGTTGAACTTCGGAA
-CCGGTCGATTGGTCCGTCCTC--TGGATTGT-GTACTGATCGATCTGTTCTTCTTCGCG
AAGACCG-CGTGTGCCCTTAACTGGGTGTGCACGGGA-TTCACGACGTTTAC-TTTGAAA
AAATTAG-AGTGTTC-AAAGCAGGC-ATTCGCTTGAATATC-TCAG-CATGGAATAATAG
AATAGGACTTTGG-TCTTATTTTGTTGGTTTCCGA-GACCGAAGTAATGATTAATAGGGA
CAGTTGGGGGCATTCGTATTTCATTGTCAG-AGGTGAAATTCTTGGATTTATGAAAGACG
AACTTCTGCGAAAGCATTTG-CCAAGGA-TG-TTTTCA-TTAATCAAGAACGAAAGTTGG
AGGCTCGAAGACGATCAG-ATACCGTCCTAGTTCCAACCATAAACGATGCCGTCT-GC-G
GATCA--GCGGTCGCTCA-TTTAAGGCTCC-GTTGGCACGC-TATGAGAAATC-AAAGAC
TTCG-GGTTCC----GGGGGGGA-------------------------------------
------------------------------------------------------------
------------------------------------------------------------
------------------------------------------------------------
------------------------------------------------------------
------------------------------------------------------------
------------------------------------------------------------
------------------------------------------------------------
------------------------------------------------------------
------------------------------------------------------------
------------------------------------------------------------
--------
>HE647719_2Euplokamissp_SM-2011 5185 bp 2962 bp
C-T-TTTATACTGTGAAACTGCGAATGGCTC-ATTAAATCAGTTATCGTCTATTT--GAT
T-GTG-CCCC-TGCTACAT-GGATAACCGTAGTAATTCTAGAGCTAATACATGCGAAAAG
TCCCGACTTCTGGAAGGGATGTATTTATTAGATTAAAAACCAGCGCGTTCCG-CAA-GGG
ACG------CTCCAAGGTGATTCATAATAACTGTTCGAATCGCACGGCCTCCGCGCCGGC
GATGTTTCATTCGAGTTTCTGCCCTATCAACTTTCGATGGTAAGGTATTGGCTTACCATG
GTTACAACGGGTAACGGAGAATTAGGGTTCGATTCCGGAGAGGGAGCCCGAGAAACGGCT
ACCACATCCAAGGAAGGCAGCAGGCGCGCAAATTACCCAATCCCGATTC-GGGGAGGTAG
TGACAAT-AAATAACGTTGC-AGGTGCCTTTGGCCTCTGCAGTCGGAATGAGTACAATAC
AACACCCTTAACGAGGAACAATTGGAGGGCAAGTCTGGTGCCAGCAGCCGCGGTAATTCC
AGCTCCAATAGCGTATATTAAAATTGCTGCAGTTAAAAAGCTCGTAGTTGAACTTCGGAA
-CCGGTCGATTGGTCCGTCCTC--TGGATTGT-GTACTGATCGATCTGTTCTTCTTCGCG
AAGACCG-CGTGTGCCCTTAACTGGGTGTGCACGGGA-TTCACGACGTTTAC-TTTGAAA
AAATTAG-AGTGTTC-AAAGCASGC-ATTCGCTTGAATATC-TCAG-CATGGAATAATAG
AATAGGACTTTGG-TCTTATTTTGTTGGTTTCCGA-GACCGAAGTAATGATTAATATGGA
CAGTTGGGGGCATTCGTATTTCATTGTCAG-AGGTGAAATTCTTGGATTTATGAAAGACG
AACTTCTGCGAAAGCATTTG-CCAAGGA-TG-TTTTCA-TTACTCAAGAACGAAAGTTGG
AGGCTCGAAGACGATCAG-ATACCGTCCTAGTTCCAACCATAAACGATGCCGTCT-GC-G
GATCA--GCGGTCGCTCA-TTTAAGGCTCC-GTTGGCACGC-TATGAGAAATC-AAAGAC
TTCG-GGTTCC--GGGGGGAGTAT-GTTCGCAAGAA-TGAAACTTAAAGGAATTGACGGA
AGGGCACCACCAG-GAGTGGAA--CCTGCGGCTTAATTTGACTCAACA---CGGGAAAAC
TCACCAGGTCCAGACA-TAGGAAGGATT-------GACAGATTGAG--AGCTC-TTTCTT
GATT---CTATGGGTGG---TGGTGCATGGCCGTTCTTAGTTGGTGGAGTGATTTGTCTG
GTTAA-TTCCGTTA---ACGAACGAGACCTTAACCTGCTAAATAGTGAC--GCGGTTCAT
-CGAACCG-TGGGCCACTTCTTAGAGGGACTATCGGATTCAAACCGATGGAAGTGTGAGG
CAATAACAGGTCTGTGATGCCCTTAGATGTTCTGGGCCGCACGCGCGTTACACTGATGAA
TGCAGCGAGTATATCGCCTTCACCGAAAGGTGCGGGTAATCTTGTCAAACTTCATCGTGC
TGGGGATAGACCATTGCAATTTTTGGTCTTGAACGAGGAATTCCTAGTAAGCACGAGTCA
TCAACTCGTGCTGATTACGTCCCTGCCC-TTTGTACACACCGCCCGTCGCTACTACCGAT
TGAATGGTTTAGTGAGATCTCGGGATTGGCGATGC--CTTGCC--GCAAGGCACAGTATC
GCCGAAAA
>D 5185 bp 2962 bp
C-T-TTTATACTGTGAAACTGCGAATGGCTC-ATTAAATCAGTTATCGTCTATTT--GAT
T-GTG-CCCC-TGCTACAT-GGATAACCGTAGTAATTCTAGAGCTAATACATGCGAAAAG
TCCCGACTTCTGGAAGGGATGTATTTATTAGATTAAAAACCAGCGCGTTCCG-CAA-GGG
ACG------CTCCAAGGTGATTCATAATAACTGTTCGAATCGCACGGCCTCCGCGCCGGC
GATGTTTCATTCGAGTTTCTGCCCTATCAACTTTCGATGGTAAGGTATTGGCTTACCATG
GTTACAACGGGTAACGGAGAATTAGGGTTCGATTCCGGAGAGGGAGCCCGAGAAACGGCT
ACCACATCCAAGGAAGGCAGCAGGCGCGCAAATTACCCAATCCCGATTC-GGGGAGGTAG
TGACAAT-AAATAACGTTGC-AGGTGCCTTTGGCCTCTGCAGTCGGAATGAGTACAATAC
AACACCCTTAACGAGGAACAATTGGAGGGCAAGTCTGGTGCCAGCAGCCGCGGTAATTCC
AGCTCCAATAGCGTATATTAAAATTGCTGCAGTTAAAAAGCTCGTAGTTGAACTTCGGAA
-CCGGTCGATTGGTCCGTCCTC--TGGATTGT-GTACTGATCGATCTGTTCTTCTTCGCG
AAGACCG-CGTGTGCCCTTAACTGGGTGTGCACGGGA-TTCACGACGTTTAC-TTTGAAA
AAATTAG-AGTGTTC-AAAGCACGC-ATTCGCTTGAATATC-TCAG-CATGGAATAATAG
AATAGGACTTTGG-TCTTATTTTGTTGGTTTCCGA-GACCGAAGTAATGATTAATAGGGA
CAGTTGGGGGCATTCGTATTTCATTGTCAG-AGGTGAAATTCTTGGATCTATGAAAGACG
AACTTCTGCGAAAGCATTTG-CCAAGGA-TG-TTTTCA-TTAATCAAGAACGAAAGTTGG
AGGCTCGAAGACGATCAG-ATACCGTCCTAGTTCCAACCATAAACGATGCCGTCT-GC-G
GATCA--GCGGTCGCTCA-TTTACGGCTCC-GTTGGCACGC-TATGAGAAATC-AAAGAC
TTCG-GGTTCC--GGGGGGAGTAT-GTTCGCAAGAA-TGAAACTTAAAGGAATTGACGGA
AGGGCACCACCAG-GAGTGGAA--CCTGCGGCTTAATTTGACTCAACA---CGGGAAAAC
TCACCAGGTCCAGACA-TAGGAAGGATT-------GACAGATTGAG--AGCTC-TTTCTT
GATT---CTATGGGTGG---TGGTGCATGGCCGTTCTTAGTTGGTGGAGTGATTTGTCTG
GTTAA-TTCCGTTA---ACGAACGAGACCTTAACCTGCTAAATAGTGAC--GCGGTTCAT
-CGAACCG-TGGGCCACTTCTTAGAGGGACTATCGGATTCAAACCGATGGAAGTGTGAGG
CAATAACAGGTCTGTGATGCCCTTAGATGTTCTGGGCCGCACGCGCGTTACACTGATGAA
TGCAGCGAGTATATCGCCTTCACCGAAAGGTGCGGGTAATCTTGTCAAACTTCATCGTGC
TGGGGATAGACCATTGCAATTTTTGGTCTTGAACGAGGAATTCCTAGTAAGCACGAGTCA
TCAACTCGTGCTGATTACGTCCCTGCCC-TTTGTACACACCGCCCGTCGCTACTACCGAT
TGAATGGTTTAGTGAGATCTCGGGATTGGCGATGC--CTTGCC--GCAAGGCACAGCATC
GCCGAAAA
>U 5185 bp 2962 bp
C-T-TTTATACTGTGAAACTGCGAATGGCTC-ATTAAATCAGTTATCGTCTATTT--GAT
T-GTG-CCCC-TGCTACAT-GGATAACCGTAGTAATTCTAGAGCTAATACATGCGAAAAG
TCCCGACTTCTGGAAGGGATGTATTTATTAGATTAAAAACCAGCGCGTTCCG-CAA-GGG
ACG------CTCCAAGGTGATTCATAATAACTGTTCGAATCGCACGGCCTCCGCGCCGGC
GATGTTTCATTCGAGTTTCTGCCCTATCAACTTTCGATGGTAAGGTATTGGCTTACCATG
GTTACAACGGGTAACGGAGAATTAGGGTTCGATTCCGGAGAGGGAGCCCGAGAAACGGCT
ACCACATCCAAGGAAGGCAGCAGGCGCGCAAATTACCCAATCCCGATTC-GGGGAGGTAG
TGACAAT-AAATAACGTTGC-AGGTGCCTTTGGCCTCTGCAGTCGGAATGAGTACAATAC
AACACCCTTAACGAGGAACAATTGGAGGGCAAGTCTGGTGCCAGCAGCCGCGGTAATTCC
AGCTCCAATAGCGTATATTAAAGTTGTTGCAGTTAAAAAGCTCGTAGTTGAACTTCGGAA
-CCGGTCGATTGGTCCGTCCTC--TGGATTGT-GTACTGATCGATCTGTTCTTCTTCGCG
AAGACCG-CGTGTGCCCTTAACTGGGTGTGCACGGGA-TTCACGACGTTTAC-TTTGAAA
AAATTAG-AGTGTTC-AAAGCAGGC-ATTCGCTTGAATATC-TCAG-CATGGAATAATAG
AATAGGACTTTGG-TCTTATTTTGTTGGTTTCCGA-GACCGAAGTAATGATTAATAGGGA
CAGTTGGGGGCATTCGTATTTCATTGTCAG-AAGTGAAATTCTTGGATTTATGAAAGACG
AACTTCTGCGAAAGCATTTGCCCAAGGA-TG-TTTTCA-TTAATCAAGAACGAAAGTTGG
AGGCTCGAAGACGATCAG-ATACCGTCCTAGTTCCAACCATAAACGATGCCGTCT-GC-G
GATCA--GCGGTCGCTCA-TTTAAGGCTCC-GTTGGCACGC-TATGAGAAATC-AAAGAC
TTCG-GGTCCC--GGGGGGAGTAT-GTTCGCAAGAA-TGAAACTTAAAGGAATTGACGGA
AGGGCACCACCAG-GAGTGGAA--CCTGCGGCTTAATTTGACTCAACA---CGGGAAAAC
TCACCAGGTCCAGACA-TAGGAAGGATT-------GACAGATTGAG--AGCTC-TTTCTT
GATT---CTATGGGTGG---TGGTGCATGGCCGTTCTTAGTTGGTGGAGTGATTTGTCTG
GTTAA-TTCCGTTA---ACGAACGAGACCTTAACCTGCTAAATAGTGAC--GCGGTTCAT
-CGAACCG-TGGGCCACTTCTTAGAGGGACTATCGGATTCAAACCGATGGAAGTGTGAGG
CAATAACAGGTCTGTGATGCCCTTAGATGTTCTGGGCCGCACGCGCGTTACACTGATGGA
TGCAGCGAGTATATCGCCTTCACCGAAAGGTGCGGGTAATCTTGTCAAACTCCATCGTGC
TGGGGATAGACCATTGCAATTTTTGGTCTTGAACGAGGAATTCCTAGTAAGCACGAGTCA
TCAACTCGTGCTGATTACGTCCCTGCCC-TTTGTACACACCGCCCGTCGCTACTACCGAT
TGAATGGTTTAGTGAGATCTCGGGATTGGCGATGC--CTTGCC--GCAAGGCACAGTATC
GCCGAAAA
>R 5185 bp 2962 bp
C-T-TTTATACTGTGAAACTGCGAATGGCTCCATTAAATCAGTTATCGTCTATTT--GAT
T-GTG-CCCC-TGCTACAT-GGATAACCGTAGTAATTCTAGAGCTAATACATGCGAAAAG
TCCCGACTTCTGGAAGGGATGTATTTATTAGATTAAAAACCAGCGCGTTCCG-CAA-GGG
ACG------CTCCAAGGTGATTCATAATAACTGTTCGAATCGCACGGCCTCCGCGCCGGC
GATGTTTCATTCGAGTTTCTGCCCTATCAACTTTCGATGGTAAGGTATTGGCTTACCATG
GTTACAACGGGTAACGGAGAATTAGGGTTCGATTCCGGAGAGGGAGCCCGAGAAACGGCT
ACCACATCCAAGGAAGGCAGCAGGCGCGCAAATTACCCAATCCCGATTC-GGGGAGGTAG
TGACAAT-AAATAACGTTGC-AGGTGCCTTTGGCCTCTGCAGTCGGAATGAGTACAATAC
AACACCCTTAACGAGGAACAATTGGAGGGCAAGTCTGGTGCCAGCAGCCGCGGTAATTCC
AGCTCCAATAGCGTATATTAAAGTTGTTGCAGTTAAAAAGCTCGTAGTTGAACTTCGGAA
-CCGGTCGATTGGTCCGTCCTC--TGGATTGT-GTACTGATCGATCTGTTCTTCTTCGCG
AAGACCG-CGTGTGCCCTTAACTGGGTGTGCACGGGA-TTCACGACGTTTAC-TTTGAAA
AAATTAG-AGTGTTC-AAAGCAGGC-ATTCGCTTGAATATC-TCAG-CATGGAATAATAG
AATAGGACTTTGG-TCTTATTTTGTTGGTTTCCGA-GACCGAAGTAATGATTAATAGGGA
CAGTTGGGGGCATTCGTATTTCATTGTCAG-AGGTGAAATTCTTGGATTTATGAAAGACG
AACTTCTGCGAAAGCATTTG-CCAAGGA-TG-TTTTCA-TTAATCAAGAACGAAAGTTGG
AGGCTCGAAGACGATCAG-ATACCGTCCTAGTTCCAACCATAAACGATGCCGTCT-GC-G
GATCA--GCGGTCGCTCA-TTTAAGGCTCC-GTTGGCACGC-TATGAGAAATC-AAAGAC
TTCG-GGTTCC-GGGGGGGAGAAT-GTTCGCAAGAA-TGAAACTTAAAGGAATTGACGGA
AGGGCACCACCAG-GAGTGGAA--CCTGCGGCTTAATTTGACTCAACA---CGGGAAAAC
TCACCAGGTCCAGACA-TAGGAAGGATT-------GACAGATTGAG--AGCTC-TTTCTT
GATT---CTATGGGTGG---TGGTGCATGGCCGTTCTTAGTTGGTGGAGTGATTTGTCTG
GTTAA-TTCCGTTA---ACGAACGAGACCTTAACCTGCTAAATAGTGAC--GCGGTTCAT
-CGAACCG-TGGGCCACTTCTTAGAGGGACTATCGGATTCAAACCGATGGAAGTGTGAGG
CAATAACAGGTCTGTGATGCCCTTAGATGTTCTGGGCCGCACGCGCGTTACACTGATGGA
TGCAGCGAGTATATCGCCTTCACCGAAAGGTGCGGGTAATCTTGTCAAACTCCATCGTGC
TGGGGATAGACCATTGCAATTTTTGGTCTTGAACGAGGAATTCCTAGTAAGCACGAGTCA
TCAACTCGTGCTGATTACGTCCCTGCCC-TTTGTACACACCGCCCGTCGCTACTACCGAT
TGAATGGTTTAGTGAGATCTCGGGATTGGCGATGC--CTTGCC--GCAAGGCACAGTATC
GCCGAAAA
>T 5185 bp 2962 bp
C-T-TTTTTACTGTGAAACTGCGAATGGCTC-ATTAAATCAGTTATCGTCTATTT--GAT
T-GTG-CCCC-TGCTACAT-GGATAACCGTAGTAATTCTAGAGCTAATACATGCGAAAAG
TCCCGACTTCTGGAAGGGATGTATTTATTAGATTAAAAACCAGCGCGTTCCG-CAA-GGG
ACG------CTCCAAGGTGATTCATAATAACTGTTCGAATCGCACGGCCTCCGCGCCGGC
GATGTTTCATTCGAGTTTCTGCCCTATCAACTTTCGATGGTAAGGTATTGGCTTACCATG
GTTACAACGGGTAACGGAGAATTAGGGTTCGATTCCGGAGAGGGAGCCCGAGAAACGGCT
ACCACATCCAAGGAAGGCAGCAGGCGCGCAAATTACCCAATCCCGATTC-GGGGAGGTAG
TGACAAT-AAATAACGTTGC-AGGTGCCTTTGGCCTCTGCAGTCGGAATGAGTACAATAC
AACACCCTTAACGAGGAACAATTGGAGGGCAAGTCTGGTGCCAGCAGCCGCGGTAATTCC
AGCTCCAATAGCGTATATTAAAGTTGTTGCAGTTAAAAAGCTCGTAGTTGAACTTCGGAA
-CCGGTCGATTGGTCCGTCCTC--TGGATTGT-GTACTGATCGATCTGTTCTTCTTCGCG
AAGACCG-CGTGTGCCCTTAACTGGGTGTGCACGGGA-TTCACGACGTTTAC-TTTGAAA
AAATTAG-AGTGTTC-AAAGCAGGC-ATTCGCTTGAATATC-TCAG-CATGGAATAATAG
AATAGGACTTTGG-TCTTATTTTGTTGGTTTCCGA-GACCGAAGTAATGATTAATAGGGA
CAGTTGGGGGCATTCGTATTTCATTGTCAG-AGGTGAAATTCTTGGATTTATGAAAGACG
AACTTCTGCGAAAGCATTTG-CCAAGGA-TG-TTTTCA-TTAATCAAGAACGAAAGTTGG
AGGCTCGAAGACGATCAG-ATACCGTCCTAGTTCCAACCATAAACGATGCCGTCT-GC-G
GATCA--GCGGTCGCTCA-TTTAAGGCTCC-GTTGGCACGC-TATGAGAAATC-AAAGAC
TTCG-GGTTCC--GGGGGGAGTAT-GTTCGCAAGAA-TGAAACTTAAAGGAATTGACGGA
AGGGCACCACCAG-GAGTGGAA--CCTGCGGCTTAATTTGACTCAACA---CGGGAAAAC
TCACCAGGTCCAGACA-TAGGAAGGATT-------GACAGATTGAG--AGCTC-TTTCTT
GATT---CTATGGGTGG---TGGTGCATGGCCGTTCTTAGTTGGTGGAGTGATTTGTCTG
GTTAA-TTCCGTTA---ACGAACGAGACCTTAACCTGCTAAATAGTGAC--GCGGTTCAT
-CGAACCG-TGGGCCACTTCTTAGAGGGACTATCGGATTCAAACCGATGGAAGTGTGAGG
CAATAACAGGTCTGTGATGCCCTTAGATGTTCTGGGCCGCACGCGCGTTACACTGATGGA
TGCAGCGAGTATATCGCCTTCACCGAAAGGTGCGGGTAATCTTGTCAAACTCCATCGTGC
TGGGGATAGACCATTGCAATTTTTGGTCTTGAACGAGGAATTCCTAGTAAGCACGAGTCA
TCAACTCGTGCTGATTACGTCCCTGCCC-TTTGTACACACCGCCCGTCGCTACTACCGAT
TGAATGGTTTAGTGAGATCTCGGGATTGGCGATGC--CTTGCC--GCAAGGCACAGTATC
GCCGAAAA
>O 5185 bp 2962 bp
C-T-TTTTTACTGTGAAACTGCGAATGGCTC-ATTAAATCAGTTATCGTCTATTT--GAT
T-GTG-CCCC-TGCTACAT-GGATAACCGTAGTAATTCTAGAGCTAATACATGCGAAAAG
TCCCGACTTCTGGAAGGGATGTATTTATTAGATTAAAAACCAGCGCGTTCCG-CAA-GGG
ACG------CTCCAAGGTGATTCATAATAACTGTTCGAATCGCACGGCCTCCGCGCCGGC
GATGTTTCATTCGAGTTTCTGCCCTATCAACTTTCGATGGTAAGGTATTGGCTTACCATG
GTTACAACGGGTAACGGAGAATTAGGGTTCGATTCCGGAGAGGGAGCCCGAGAAACGGCT
ACCACATCCAAGGAAGGCAGCAGGCGCGCAAATTACCCAATCCCGATTC-GGGGAGGTAG
TGACAAT-AAATAACGTTGC-AGGTGCCTTTGGCCTCTGCAGTCGGAATGAGTACAATAC
AACACCCTTAACGAGGAACAATTGGAGGGCAAGTCTGGTGCCAGCAGCCGCGGTAATTCC
AGCTCCAATAGCGTATATTAAAGTTGTTGCAGTTAAAAAGCTCGTAGTTGAACTTCGGAA
-CCGGTCGATTGGTCCGTCCTC--TGGATTGT-GTACTGATCGATCTGTTCTTCTTCGCG
AAGACCG-CGTGTGCCCTTAACTGGGTGTGCACGGGA-TTCACGACGTTTAC-TTTGAAA
AAATTAG-AGTGTTC-AAAGCAGGC-ATTCGCTTGAATATC-TCAG-CATGGAATAATAG
AATAGGACTTTGG-TCTTATTTTGTTGGTTTCCGA-GACCGAAGTAATGATTAATAGGGA
CAGTTGGGGGCATTCGTATTTCATTGTCAG-AAGTGAAATTCTTGGATTTATGAAAGACG
AACTTCTGCGAAAGCATTTG-CCAAGGA-TG-TTTTCA-TTAATCAAGAACGAAAGTTGG
AGGCTCGAAGACGATCAG-ATACCGTCCTAGTTCCAACCATAAACGATGCCGTCT-GC-G
GATCA--GCGGTCGCTCA-TTTAAGGCTCC-GTTGGCACGC-TATGAGAAATC-AAAGAC
TTCG-GGTTCC--GGGGGGAGTAT-GTTCGCAAGAA-TGAAACTTAAAGGAATTGACGGA
AGGGCACCACCAG-GAGTGGAA--CCTGCGGCTTAATTTGACTCAACA---CGGGAAAAC
TCACCAGGTCCAGACA-TAGGAAGGATT-------GACAGATTGAG--AGCTC-TTTCTT
GATT---CTATGGGTGG---TGGTGCATGGCCGTTCTTAGTTGGTGGAGTGATTTGTCTG
GTTAA-TTCCGTTA---ACGAACGAGACCTTAACCTGCTAAATAGTGAC--GCGGTTCAT
-CGAACCG-TGGGCCACTTCTTAGAGGGACTATCGGATTCAAACCGATGGAAGTGTGAGG
CAATAACAGGTCTGTGATGCCCTTAGATGTTCTGGGCCGCACGCGCGTTACACTGATGGA
TGCAGCGAGTATATCGCCTTCACCGAAAGGTGCGGGTAATCTTGTCAAACTCCATCGTGC
TGGGGATAGACCATTGCAATTTTTGGTCTTGAACGAGGAATTCCTAGTAAGCACGAGTCA
TCAACTCGTGCTGATTACGTCCCTGCCC-TTTGTACACACCGCCCGTCGCTACTACCGAT
TGAATGGTTTAGTGAGATCTCGGGATTGGCGATGC--CTTGCC--GCAAGGCACAGTATC
GCCGAAAA
>V 5185 bp 2962 bp
C-T-TTTATACTGTGAAACTGCGAATGGCTC-ATTAAATCAGTTATCGTCTATTT--GAT
T-GTG-CCCCTTGCTACAT-GGATAACCGTAGTAATTCTAGAGCTAATACATGCGAAAAG
TCCCGACTTCTGGAAGGGATGTATTTATTAGATTAAAAACCAGCGCGTTCCG-CAA-GGG
ACG------CTCCAAGGTGATTCATAATAACTGTTCGAATCGCACGGCCTCCGCGCCGGC
GATGTTTCATTCGAGTTTCTGCCCTATCAACTTTCGATGGTAAGGTATTGGCTTACCATG
GTTACAACGGGTAACGGAGAATTAGGGTTCGATTCCGGAGAGGGAGCCCGAGAAACGGCT
ACCACATCCAAGGAAGGCAGCAGGCGCGCAAATTACCCAATCCCGATTC-GGGGAGGTAG
TGACAAT-AAATAACGTTGC-AGGTGCCTTTGGCCTCTGCAGTCGGAATGAGTACAATAC
AACACCCTTAACGAGGAACAATTGGAGGGCAAGTCTGGTGCCAGCAGCCGCGGTAATTCC
AGCTCCAATAGCGTATATTAAAGTTGTTGCAGTTAAAAAGCTCGTAGTTGAACTTCGGAA
-CCGGTCGATTGGTCCGTCCTC--TGGATTGT-GTACTGATCGATCTGTTCTTCTTCGCG
AAGACCG-CGTGTGCCCTTAACTGGGTGTGCACGGGA-TTCACGACGTTTAC-TTTGAAA
AAATTAG-AGTGTTC-AAAGCAGGC-ATTCGCTTGAATATC-TCAG-CATGGAATAATAG
AATAGGACTTTGG-TCTTATTTTGTTGGTTTCCGA-GACCGAAGTAATGATTAATAGGGA
CAGTTGGGGGCATTCGTATTTCATTGTCAG-AGGTGAAATTCTTGGATTTATGAAAGACG
AACTTCTGCGAAAGCATTTG-CCAAGGA-TG-TTTTCA-TTAATCAAGAACGAAAGTTGG
AGGCTCGAAGACGATCAG-ATACCGTCCTAGTTCCAACCATAAACGATGCCGTCT-GC-G
GATCA--GCGGTCGCTCA-TTTAAGGCTCC-GTTGGCACGC-TATGAGAAATC-AAAGAC
TTCG-GGTTCC--GGGGGGAGTAT-GTTCGCAAGAA-TGAAACTTAAAGGAATTGACGGA
AGGGCACCACCAG-GAGTGGAA--CCTGCGGCTTAATTTGACTCAACA---CGGGAAAAC
TCACCAGGTCCAGACA-TAGGAAGGATT-------GACAGATTGAG--AGCTC-TTTCTT
GATT---CTATGGGTGG---TGGTGCATGGCCGTTCTTAGTTGGTGGAGTGATTTGTCTG
GTTAA-TTCCGTTA---ACGAACGAGACCTTAACCTGCTAAATAGTGAC--GCGGTTCAT
-CGAACCG-TGGGCCACTTCTTAGAGGGACTATCGGATTCAAACCGATGGAAGTGTGAGG
CAATAACAGGTCTGTGATGCCCTTAGATGTTCTGGGCCGCACGCGCGTTACACTGATGGA
TGCAGCGAGTATATCGCCTTCACCGAAAGGTGCGGGTAATCTTGTCAAACTCCATCGTGC
TGGGGATAGACCATTGCAATTTTTGGTCTTGAACGAGGAATTCCTAGTAAGCACGAGTCA
TCAACTCGTGCTGATTACGTCCCTGCCC-TTTGTACACACCGCCCGTCGCTACTACCGAT
TGAATGGTTTAGTGAGATCTCGGGATTGGCGATGC--CTTGCC--GCAAGGCACAGTATC
GCCGAAAA
>J 5185 bp 2962 bp
C-T-TTTTTACTGTGAAACTGCGAATGGGCTCATTAAATCAGTTATCGTCTATTT--GAT
T-GTG-CCCC-TGCTACAT-GGATAACCGTAGTAATTCTAGAGCTAATACATGCGAAAAG
TCCCGACTTCTGGAAGGGATGTATTTATTAGATTAAAAACCAGCGCGTTCCG-CAA-GGG
ACG------CTCCAAGGTGATTCATAATAACTGTTCGAATCGCACGGCCTCCGCGCCGGC
GATGTTTCATTCGAGTTTCTGCCCTATCAACTTTCGATGGTAAGGTATTGGCTTACCATG
GTTACAACGGGTAACGGAGAATTAGGGTTCGATTCCGGAGAGGGAGCCCGAGAAACGGCT
ACCACATCCAAGGAAGGCAGCAGGCGCGCAAATTACCCAATCCCGATTC-GGGGAGGTAG
TGACAAT-AAATAACGTTGC-AGGTGCCTTTGGCCTCTGCAGTCGGAATGAGTACAATAC
AACACCCTTAACGAGGAACAATTGGAGGGCAAGTCTGGTGCCAGCAGCCGCGGTAATTCC
AGCTCCAATAGCGTATATTAAAATTGCTGCAGTTAAAAAGCTCGTAGTTGAACTTCGGAA
-CCGGTCGATTGGTCCGTCCTC--TGGATTGT-GTACTGATCGATCTGTTCTTCTTCGCG
AAGACCG-CGTGTGCCCTTAACTGGGTGTGCACGGGA-TTCACGACGTTTAC-TTTGAAA
AAATTAG-AGTGTTC-AAAGCAGGC-ATTCGCTTGAATATC-TCAG-CATGGAATAATAG
AATAGGACTTTGG-TCTTATTTTGTTGGTTTCCGA-GACCGAAGTAATGATTAATAGGGA
CAGTTGGGGGCATTCGTATTTCATTGTCAG-AGGTGAAATTCTTGGATTTATGAAAGACG
AACTTCTGCGAAAGCATTTG-CCAAGGA-TG-TTTTCA-TTAATCAAGAACGAAAGTTGG
AGGCTCGAAGACGATCAG-ATACCGTCCTAGTTCCAACCATAAACGATGCCGTCT-GC-G
GATCA--GCGGTCGCTCA-TTTAAGGCTCC-GTTGGCACGC-TATGAGAAATC-AAAGAC
TTCG-GGTTCC-GGGGGGGAATAT-GTTCGCAAGAA-TGAAACTTAAAGGAATTGACGGA
AGGGCACCACCAG-GAGTGGAA--CCTGCGGCTTAATTTGACTCAACA---CGGGAAAAC
TCACCAGGTCCAGACA-TAGGAAGGATT-------GACAGATTGAG--AGCTC-TTTCTT
GATT---CTATGGGTGG---TGGTGCATGGCCGTTCTTAGTTGGTGGAGTGATTTGTCTG
GTTAA-TTCCGTTA---ACGAACGAGACCTTAACCTGCTAAATAGTGAC--GCGGTTCAT
-CGAACCG-TGGGCCACTTCTTAGAGGGACTATCGGATTCAAACCGATGGAAGTGTGAGG
CAATAACAGGTCTGTGATGCCCTTAGATGTTCTGGGCCGCACGCGCGTTACACTGATGAA
TGCAGCGAGTATATCGCCTTCACCGAAAGGTGCGGGTAATCTTGTCAAACTTCATCGTGC
TGGGGATAGACCATTGCAATTTTTGGTCTTGAACGAGGAATTCCTAGTAAGCACGAGTCA
TCAACTCGTGCTGATTACGTCCCTGCCC-TTTGTACACACCGCCCGTCGCTACTACCGAT
TGAATGGTTTAGTGAGATCTCGGGATTGGCGATGC--CTTGCC--GCAAGGCACAGTATC
GCCGAAAA
>H 5185 bp 2962 bp
C-T-TTTATACTGTGAAACTGCGAATGGCTC-ATTAAATCAGTTATCGTCTATTT--GAT
T-GTG-CCCC-TGCTACAT-GGATAACCGTAGTAATTCTAGAGCTAATACATGCGAAAAG
TCCCGACTTCTGGAAGGGATGTATTTATTAGATTAAAAACCAGCGCGTTCCG-CAA-GGG
ACG------CTCCAAGGTGATTCATAATAACTGTTCGAATCGCACGGCCTCCGCGCCGGC
GATGTTTCATTCGAGTTTCTGCCCTATCAACTTTCGATGGTAAGGTATTGGCTTACCATG
GTTACAACGGGTAACGGAGAATTAGGGTTCGATTCCGGAGAGGGAGCCCGAGAAACGGCT
ACCACATCCAAGGAAGGCAGCAGGCGCGCAAATTACCCAATCCCGATTC-GGGGAGGTAG
TGACAAT-AAATAACGTTGC-AGGTGCCTTTGGCCTCTGCAGTCGGAATGAGTACAATAC
AACACCCTTAACGAGGAACAATTGGAGGGCAAGTCTGGTGCCAGCAGCCGCGGTAATTCC
AGCTCCAATAGCGTATATTAAAATTGCTGCAGTTAAAAAGCTCGTAGTTGAACTTCGGAA
CCCGGTCGATTGGTCCGTCCTC--TGGATTGT-GTACTGATCGATCTGTTCTTCTTCGCG
AAGACCG-CGTGTGCCCTTAACTGGGTGTGCACGGGA-TTCACGACGTTTAC-TTTGAAA
AAATTAG-AGTGTTC-AAAGCAGGC-ATTCGCTTGAATATC-TCAG-CATGGAATAATAG
AATAGGACTTTGG-TCTTATTTTGTTGGTTTCCGA-GACCGAAGTAATGATTAATAGGGA
CAGTTGGGGGCATTCGTATTTCATTGTCAG-AAGTGAAATTCTTGGATTTATGAAAGACG
AACTTCTGCGAAAGCATTTGCCCAAGGA-TG-TTTTCA-TTAATCAAGAACGAAAGTTGG
AGGCTCGAAGACGATCAG-ATACCGTCCTAGTTCCAACCATAAACGATGCCGTCT-GC-G
GATCA--CCGGTCGCTCA-TTTAAGGCTCC-GTTGGCACGC-TATGAGAAATC-AAAGAC
TTCG-GGTTCC--GGGGGGAGTAT-GTTCGCAAGAA-TGAAACTTAAAGGAATTGACGGA
AGGGCACCACCAG-GAGTGGAA--CCTGCGGCTTAATTTGACTCAACA---CGGGAAAAC
TCACCAGGTCCAGACA-TAGGAAGGATT-------GACAGATTGAG--AGCTC-TTTCTT
GATT---CTATGGGTGG---TGGTGCATGGCCGTTCTTAGTTGGTGGAGTGATTTGTCTG
GTTAA-TTCCGTTA---ACGAACGAGACCTTAACCTGCTAAATAGTGAC--GCGGTTCAT
-CGAACCG-TGGGCCACTTCTTAGAGGGACTATCGGATTCAAACCGATGGAAGTGTGAGG
CAATAACAGGTCTGTGATGCCCTTAGATGTTCTGGGCCGCACGCGCGTTACACTGATGAA
TGCAGCGAGTATATCGCCTTCACCGAAAGGTGCGGGTAATCTTGTCAAACTTCATCGTGC
TGGGGATAGACCATTGCAATTTTTGGTCTTGAACGAGGAATTCCTAGTAAGCACGAGTCA
TCAACTCGTGCTGATTACGTCCCTGCCC-TTTGTACACACCGCCCGTCGCTACTACCGAT
TGAATGGTTTAGTGAGATCTCGGGATTGGCGATGC--CTTGCC--GCAAGGCACAGTATC
GCCGAAAA
>MF599324_1Lobatasp_Chileisolate13 MF599324.1Lobatasp.Chileisolate13 5185 bp 2962 bp
C-T-TTTATACTGTG-AACTGCGAATGGCTC-ATTAAATCAGTTATCGTCTATTT--GAT
T-GTG--CCT-TACTACAT-GGATAACCGTAGTAATTCTAGAGCTAATACATGCGAAAAG
TCCCGACTTCTGGAA-GGATGTATTTATTAGATTAAAAACCAATGCGTTTT------ACG
ACG------CTTTTCGGTGATTCATAATAACTGTTCGA-TCGCATGGCC-TCGTGCCGGC
GATGTTTCATTCGAGTTTCTG--CTATCAACTTTCGATGGTAAGGTATTGGCTTA-CATG
GTGACAACGGGTAACGGAGAATTAGGGTTCGATTCCGGAGAGGGAGCCCGAGAAACGGCT
ACCACATCCAAGGAAGGCAGCA-GCGCGCAAATTACCCAATCCCGATTC--GGGAGGTAG
TGACAAT-AAATAACGTTGC-AGGCGCCAACGGCTTCTGCAGTCGGAATGAGTACAATAT
AACACCCTTAACGAGGAACAATTGGA-GGCAAGTCTGGTGCCAGCAG-CGCGGTAATTCC
AGCTCCAATAGCGTATATTAAAGTTGTTGCAGTTAAAAAGCTCGTAGTTGGATTTCGGAA
-CCGGCCGATTGGTCCGTCCTC--TGGATCGT-GTACTGATCGGTCTGTTCTTCTTCGCG
AAGACCG-CGTGTG-CCTTAACTGGGTGGGCGCGGGA-TTCGCGACGTTTAC-TTTGAAA
AAATTAG-AGTGTTC-AAAGCAGGC-AGTCGCTTGAATATC-TCAG-CATGGAATAATAG
AATAGGACTTTGG-TCTTATTTTGTTGGTTTCCGA-GACCGAAGTAATGATTAATAGGGA
CAGTT-GGGGCATTCGTATTTCATTGTCAG-AGGTGAAATTCTTGGATTTATGAAAGACG
AACTTCTGCGAAAGCATTTG-CCAAGGA-TG-TTTTCA-TTAATCAAGAACG-AAGTTGG
AGGCTCGAAGACGATCAG-ATACCGTCCTAGTTCCAACCATAAACGATGCCGTCT-GC-G
GATCG--GAGGTCGCTCA-TGTAAGGCTCC-TTCGGCACGC-TATGAGAAATC-AAAGAC
TTC--GGTTCC--GGGGGGAGTAT-GTTCGCAAGAA-TGAAACTTAAAGGAATTGACGGA
A-GGCACCACCAG-GAGTGGAA--CCTGCGGTTTAATTTGACTCAACA---CGGGAAAAC
TCACCAGGTCCAGACA-TAGGAAGGATT-------GACAGATTGAG--AGCTC-TTTCTT
GATT---CTATGGGTGG---TGGTGCATGGCCGTTCTTAGTTGGTGGAGTGATTTGTCTG
GTTAA-TTCCGTTA---ACGAACGAGA-CTTAACCTGCTAAATAGTGAC--ACGGTTCCT
-TGAACCG-TGGCTCACTTCTTAGAGGGACTATCGGTTTCAAACCGATGGAAGTTTGAGG
CAATAACAGGTCTGTGATGCCCTTAGATGTTCTGGGCCACACGCGCGTTACACTGATGAA
GCCAGCGAGTATATCGCCTTCACCGGAAGGTGCGGGTAATCTTGTGAAACTTCATCGTGC
TGGGGATAGACCATTGCAATTATTGGTCTTGAACGAGGAATTCCTAGTAAGCACGAGTCA
TCAACTCGTGCTGATTACGTCCCTGCCC-TTTGTACACACCGCCCGTCGCTACTACCGAT
TGAATGGTTTAGTGAGATCTCGGGATTGGCGACGC--CATGCC--GCGAGGCACGGTGCC
GCCGAGAA
>MF599315_1Beroesp_Antarcticaisolate07426140 MF599315.1Beroesp.Antarcticaisolate07426140 5185 bp 2962 bp
C-T-TTTATACGGTGAAACTGCGAATGGCTC-ATTAAATCAGTTATCGTCTATTT--GAT
T-GTG-CCCT-TACTACAT-GGATAACCGTAGTAATTCTAGAGCTAATACATGCGAAAAG
TCCCGACTTCTGGAA-GGATGTATTTATTAGATTAAAAGCCAATGCGTTT-----A-ACG
ACG------CTTTTCGGTGATTCATAATAACTGTTCGA-TCGCACGGCCCTCGCGCCGGC
GATGTTTCATTCGAGTTTCTGCCCTATCAACTTTCGATGGTAAGGTATTGGCTTACCATG
GTTACAACGGGTAACGGAGAATTA-GGTTCGATTCCGGAGAGGGAGCCCGAGAAACGGCT
ACCACATCCAAGGAAGGCAGCA-GCGCGCAAATTACCCAATCCCGATTC--GGGAGGTAG
TGACAAT-AAATAACGTTGC-AGGCGCCAACGGCTTCTGCAGTCGGAATGAGTACAATAT
AACACC-TTAACGAGGAACAATTGGA-GGCAAGTCTGGTGCCAGCAG-CGCGGTAATTCC
AGCTCCAATAGCGTATATTAAAGTTGTTGCAGTTAAAAAGCTCGTAGTTGGATTTCGGAA
-CCGGCCGATTGGTCCGTCCTC--TGGATCGT-GTACTGATCGGTCTGTTCTTCTTCGCG
AAGACCG-CGTGTGCCCTTAACTGGGTGGGCGCGGGATTTCGCGACGTTTAC-TTTGAAA
AAATTAG-AGTGTTC-AAAGCAGGC-ATTCGCTTGAATATC-TCAG-CATGGAATAATAG
AATAGGACTTTGG-TCTTATTTTGTTGGTTTCCGA-GACCGAAGTAATGATTAATAGGGA
CAGTT-GGGGCATTCGTATTTCATTGTCAG-AGGTGAAATTCTTGGATTTATGAAAGACG
AACTTCTGCGAAAGCATTTG-CCAAGGA-TG-TTTTCA-TTAATCAAGAACG-AAGTTGG
AGGCTCGAAGACGATCAG-ATACCGTCCTAGTTCCAACCATAAACGATGCCGTCT-GC-G
GATCG--GAGGTCGCTCA-CGTAAGGCTCC-TTCGGCACGC-TATGAGAAATC-AAAGAC
TTCG-GGTTCC--GGGGGGAGTAT-GTTCGCAAGAA-TGAAACTTAAAGGAATTGACGGA
AGGGCACCACCAG-GAGTGGAA--CCTGCGGTTTAATTTGACTCAACA---CGGGAAAAC
TCACCAGGTCCAGACA-TAGGAAGGATT-------GACAGATTGAG--AGCTC-TTTCTT
GATT---CTATGGGTGG---TGGTGCATGGCCGTTCTTAGTTGGTGGAGTGATTTGTCTG
GTTAA-TTCCGTTA---ACGAACGAGA-CTTAACCTGCTAAATAGTGAC--ACGGTTATT
-TTAACCG-TGGTTCACTTCTTAGAGGGACTATCGCTTTCAAAGCGATGGAAGTTTGAGG
CAATAACAGGTCTGTGATGCCCTTAGATGTTCTGGGCCACACGCGCGTTACACTGATGAA
GCCAGCGAGTATATCGCCTTCACCGAAAGGTGCGGGTAATCTTGTGAAACTTCATCGTGC
TGGGGATAGACCCTTGCAATTATTGGTCTTGAACGAGGAATTCCTAGTAAGCACGAGTCA
TCAACTCGTGCTGATTACGTCCCTGCC--TTTGTACACACCGCCCGTCGCTACTACCGAT
TGAATGGTTTAGTGAGATCTCGGGATTGGCGACGC--CATGCC--GTAAGGCACGGTGCC
GCCGAGAA
>MF599314_1Lobatolampeatetragonaisolate07426139 MF599314.1Lobatolampeatetragonaisolate07426139 5185 bp 2962 bp
C-T-TTTATACTGTGAAACTGCGAATGGCTC-ATTAAATCAGTTATCGTCTATTT--GAT
T-ATG-CCC--TACTACAT-GGATAACCGTAGTAATTCTAGAGCTAATACATGCGAAAAG
TCCCGACTTCTGGAAGGGATGTATTTATTAGATTAAAAACCAATGCGTTT-----A-ACG
ACG------CTCTCTGGTGATTCATAATAACTTATCGAATCGCATGGCCTCCGTGCCGGC
GATGTTTCATTCGAGTTTCTGCCCTATCAACTTTCGATGGTAAGGTATTGGCTTA-CATG
GTGACAACGGGTAACGGAGAATTAGGGTTCGATTCCGGAGAGGGAGCCCGAGAAACGGCT
ACCACATCCAAGGAAGGCAGCAGGCGCGCAAATTACCCAATCCCGACTC-GGGGAGGTAG
TGACAATAAAATAACGTTGC-AGGCGCCAACGGCTTCTGCAGTCGGAATGAGTACAATAT
AACACCCTTAACGAGGAACAATTGGA-GGCAAGTCTGGTGCCAGCAGCCGCGGTAATTCC
AGCTCCAATAGCGTATATTAAAGTTGTTGCAGTTAAAAAGCTCGTAGTTGGATTTCGGAA
-CCGGCCGATTGGTCCGTCCTC--TGGATCGT-GTACTGATCGGTCTGTTCTTCTTCGCG
AAGACCG-CGCGTG-CCTTAACTGGGTGGGTGTGGGA-TTCGCGACGTTTACTTTTGAAA
AAATTAG-AGTGTTCAAAAGCAGGC-AGCCGCTTGAATATC-TCAG-CATGGAATAATAG
AATAGGACTTTGG-TCTTATTTTGTTGGTTTCCGA-GACCGAAGTAATGATTAATAGGGA
CAGTTGGGGGCATTCGTATTTCATTGTCAG-AGGTGAAATTCTTGGATTTATGAAAGACG
AACTTCTGCGAAAGCATTTG-CCAAGGA-TG-TTTTCA-TTAATCAAGAACGAAAGTTGG
AGGCTCGAAGACGATCAG-ATACCGTCCTAGTTCCAACCATAAACGATGCCGTCT-GC-G
GATCG--GAGGTCGCTCA-TGT-AGGCTCC-TTCGGCACGC-TATGAGAAATC-AAAGAC
TTCG-GGTTCC--GGGGGGAGTAT-GTTCGCAAGAA-TGAAACTTAAAGGAATTGACGGA
AGGGCACCACCAG-GAGTGGAA--CCTGCGGTTTAATTTGACTCAACA---CGGGAAAAC
TCACCAGGTCCAGACA-TAGGAAGGATT-------GACAGATTGAG--AGCTCTTTTCTT
GATT---CTATGGGTGG---TGGTGCATGGCCGTTCTTAGTTGGTGGAGTGATTTGTCTG
GTTAA-TTCCGTTA---ACGAACGAGACCTTAACCTGCTAAATAGTGAC--GCGGTTCTT
TTGAACCG-TGGCTCGCTTCTTAGAGGGACTATCGGTCTTAAACCGATGGAAGTTTGAGG
CAATAACAGGTCTGTGATGCCCTTAGATGTTCTGGGCCACACGCGCGTTACACTGATGAA
GCCAGCGAGTGTATCGCCTTCACCGGAAGGTGCGGGTAATCTTGTGAAACTTCATCGTGC
TGGGGATAGACCATTGCAATTATTGGTCTTGAACGAGGAATTCCTAGTAAGCACGAGTCA
TCAACTCGTGCTGATTACGTCCCTGCCC-TTTGTACACACCGCCCGTCGCTACTACCGAT
TGAATGGTTTAGTGAGATCTCGAGATTGGCGACGC--CATGCC--GTCAGGCACGATGCC
GCCGAGAA
>AF293678_1Pleurobrachiapileus 5185 bp 2962 bp
C-T-TTTATACGGTGAAACTGCGAATGGCTC-ATTAAATCAGTTATCGTCTATTT--GAT
T-GTG-CCCT-TACTACAT-GGATAACCGTAGTAATTCTAGAGCTAATACATGCGAAAAG
TCCCGACTTCTGGAAGGGGTGTATTTATTAGATT-AAAGCCAATGCGTTTT------ACG
ACG------CTTCTTGGTGATTCATAATAACTGTTCGAATCGCATGGCC-TCGAGCCGGC
GATGTTTCATTCGAGTTTCTGCCCTATCAACTTTCGATGGTAAGGTATTGGCTTACCATG
GTGACAACGGGTAACGGAGAATTAGGGTTCGATTCCGGAGAGGGAGCCCGAGAAACGGCT
ACCACATCCAAGGAAGGCAGCAGGCGCGCAAATTACCCAATCCCGATTC-GGGGAGGTAG
TGACAAT-AAATAACGTTGC-AGGCGCCTACGGCTTCTGCAGTCGGAATGAGTACAATAT
AACACCCTTAACGAGGAACAATTGGAGGGCAAGTCTGGTGCCAGCAGCCGCGGTAATTCC
AGCTCCAATAGCGTATATTAAAGTTGTTGCAGTTAAAAAGCTCGTAGTTGGACCTCGGAG
-CAGGTTGATTGGTCCGTCCTG--AAGGATGCTGTACTGATCGGTCTGCTCTTCTTCGCG
AAGACTC-CGTGTGCCCTTAACTGGGTGGGCGAAGGA-TTCGCGACGTTTAC-TTTGAAA
AAATTAG-AGTGTTC-AAAGCAGGC-AATCGCTTGGATATC-TCAG-CATGGAATAATAG
AATAGGACTTTGG-TCTTATTTTGTTGGTTTCCGA-GACCGAAGTAATGATTAATAGGGA
CAGTTGGGGGCATTCGTATTTCATTGTCAG-AGGTGAAATTCTTGGATTTATGAAAGACG
AACTACTGCGAAAGCATTTG-CCAAGGA-TG-TTTTCA-TTAATCAAGAACGAAAGTTGG
AGGCTCGAAGACGATCAG-ATACCGTCCTAGTTCCAACCATAAACGATGCCGTCT-GC-G
GATCG--GAGGTCGCTCA-CAATAGGCTCC-TTCGGCACGC-TATGAGAAATC-AAAGAC
TTCG-GGTTCC--GGGGGGAGTAT-GTTCGCAAGAA-TGAAACTTAAAGGAATTGACGGA
AGGGCACCACCAG-GAGTGGAA---CTGCGGTTTAATTTGACTCAACA---CGGGAAAAC
TCACCAGGTCCAGACA-TAGGAAGGATT-------GACAGATTGAT--AGCTC-TTTCTT
GATT---CTATGGGTGG---TGGTGCATGGCCGTTCTTAGTTGGTGGAGTGATTTGTCTG
GTTAA-TTCCGTTA---ACGAACGAGACCTTAACCTGCTAAATAGTGAC--ACGGCTCTT
-TGAGCCG-TGGTTCACTTCTTAGAGGGACTATCGGCTTCAAGCCGATGGAAGTTTGAGG
CAATAACAGGTCTGTGATGCCCTTAGATGTTCTGGGCCACACGCGCGTTACACTGATGAA
GCCAGCGAGTATATCGCCTTCACCGGAAGGTGCGGGTAATCTTGTGAGACTTCATCGTGC
TGGGGATAGACCATTGCAATTTTTGGTCTTGAACGAGGAATTCCTAGTAAGCATGAGTCA
TCAACTCGTGCTGATTACGTCCCTGCCC-TTTGTACACACCGCCCGTCGCTACTACCGAT
TGAATGGTTTAGTGAGATCTCGGGATTGGAGACGT--TGCGCC--GCAAGGCACATCGTC
CTCGAGAA
>AF293677_1Pleurobrachiabachei 5185 bp 2962 bp
C-T-TTTATACGGTGAAACTGCGAATGGCTC-ATTAAATCAGTTATCGTCTATTT--GAT
T-GTG-CCCT-TACTACAT-GGATAACCGTAGTAATTCTAGAGCTAATACATGCGAAAAG
TCCCGACTTCTGGAAGGGATGTATTTATTAGATT-AAAGCCAATGCGTTTT------ACG
ACG------CTTCTTGGTGATTCATAATAACTGTTCGAATCGCATGGCC-TCGAGCCGGC
GATGTTTCATTCGAGTTTCTGCCCTATCAACTTTCGATGGTAAGGTATTGGCTTACCATG
GTGACAACGGGTAACGGAGAATTAGGGTTCGATTCCGGAGAGGGAGCCCGAGAAACGGCT
ACCACATCCAAGGAAGGCAGCAGGCGCGCAAATTACCCAATCCCGATTC-GGGGAGGTAG
TGACAAT-AAATAACGTTGC-AGGCGCCTACGGCTTCTGCAGTCGGAATGAGTACAATAT
AACACCCTTAACGAGGAACAATTGGAGGGCAAGTCTGGTGCCAGCAGCCGCGGTAATTCC
AGCTCCAATAGCGTATATTAAAGTTGTTGCAGTTAAAAAGCTCGTAGTTGGACCTCGGAG
-CAGGTTGATTGGTCCGTCCTG--AAGGATGCTGTACTGATCGGTCTGCTCTTCTTCGCG
AAGACTC-CGTGTGCCCTTAACTGGGTGGGCGAAGGA-TTCGCGACGTTTAC-TTTGAAA
AAATTAG-AGTGTTC-AAAGCAGGC-AATCGCTTGGATATC-TCAG-CATGGAATAATAG
AATAGGACTTTGG-TCTTATTTTGTTGGTTTCCGA-GACCGAAGTAATGATTAATAGGGA
CAGTTGGGGGCATTCGTATTTCATTGTCAG-AGGTGAAATTCTTGGATTTATGAAAGACG
AACTACTGCGAAAGCATTTG-CCAAGGA-TG-TTTTCA-TTAATCAAGAACGAAAGTTGG
AGGCTCGAAGACGATCAG-ATACCGTCCTAGTTCCAACCATAAACGATGCCGTCT-GC-G
GATCG--GAGGTCGCTCA-CAATAGGCTCC-TTCGGCACGC-TATGAGAAATC-AAAGAC
TTCG-GGTTCC--GGGGGGAGTAT-GTTCGCAAGAA-TGAAACTTAAAGGAATTGACGGA
AGGGCACCACCAG-GAGTGGAA---CTGCGGTTTAATTTGACTCAACA---CGGGAAAAC
TCACCAGGTCCAGACA-TAGGAAGGATT-------GACAGATTGAT--AGCTC-TTTCTT
GATT---CTATGGGTGG---TGGTGCATGGCCGTTCTTAGTTGGTGGAGTGATTTGTCTG
GTTAA-TTCCGTTA---ACGAACGAGACCTTAACCTGCTAAATAGTGAC--ACGGCTCTT
-TGAGCCG-TGGTTCACTTCTTAGAGGGACTATCGGCTTCAAGCCGATGGAAGTTTGAGG
CAATAACAGGTCTGTGATGCCCTTAGATGTTCTGGGCCACACGCGCGTTACACTGATGAA
GCCAGCGAGTATATCGCCTTCACCGGAAGGTGCGGGTAATCTTGTGAAACTTCATCGTGC
TGGGGATAGACCATTGCAATTTTTGGTCTTGAACGAGGAATTCCTAGTAAGCATGAGTCA
TCAACTCGTGCTGATTACGTCCCTGCCC-TTTGTACACACCGCCCGTCGCTACTACCGAT
TGAATGGTTTAGTGAGATCTCGGGATTGGAGACGT--TGCGCC--GCAAGGCACACCGTC
CTCGAGAA
>AF293675_1UndescribedpleurobrachiidA AF293675.1UndescribedpleurobrachiidA 5185 bp 2962 bp
C-T-TTTATACGGTGAAACTGCGAATGGCTC-ATTAAATCAGTTATCGTCTATTT--GAT
T-GTG-CCCT-TACCACAT-GGATAACCGTAGTAATTCTAGAGCTAATACATGCGAAAAG
TCCCGACTTCTGGAAGGGATGTATTTATTAGATT-AAAGCCAATGCGTTTT------ACG
ACG------CTTCTTGGTGATTCATAATAACTGTTCGAATCGCATGGCC-TCGAGCCGGC
GATGTCTCATTCGAGTTTCTGCCCTATCAACTTTCGATGGTAAGGTATTGGCTTACCATG
GTGACAACGGGTAACGGAGAATTAGGGTTCGATTCCGGAGAGGGAGCCCGAGAAACGGCT
ACCACATCCAAGGAAGGCAGCAGGCGCGCAAATTACCCAATCCCGATTC-GGGGAGGTAG
TGACAAT-AAATAACGTTGC-AGGCGCCTACGGCTTCTGCAGTCGGAATGAGTACAATAT
AACACCCTTAACGAGGAACAATTGGAGGGCAAGTCTGGTGCCAGCAGCCGCGGTAATTCC
AGCTCCAATAGCGTATATTAAAGTTGTTGCAGTTAAAAAGCTCGTAGTTGGACCTCGGAG
-CAGGTTGATTGGTCCGTCCTG--AAGGATGCTGTACTGATCGGTCTGCTCTTCTTCGCG
AAGACTC-CGTGTGCCCTTAACTGGGTGGGCGAAGGA-TTCGCGACGTTTAC-TTTGAAA
AAATTAG-AGTGTTC-AAAGCAGGC-AATCGCTTGGATGTC-TCAG-CATGGAATAATAG
AATAGGACTTTGG-TCTTATTTTGTTGGTTTCCGA-GACCGAAGTAATGATTAATAGGGA
CAGTTGGGGGCATTCGTATTTCATTGTCAG-AGGTGAAATTCTTGGATTTATGAAAGACG
AACTACTGCGAAAGCATTTG-CCAAGGA-TG-TTTTCA-TTAATCAAGAACGAAAGTTGG
AGGCTCGAAGACGATCAG-ATACCGTCCTAGTTCCAACCATAAACGATGCCGTCT-GC-G
GATCG--GAGGTCGCTCA-CAATAGGCTCC-TTCGGCACGC-TATGAGAAATC-AAAGAC
TTCG-GGTTCC--GGGGGGAGTAT-GTTCGCAAGAA-TGAAACTTAAAGGAATTGACGGA
AGGGCACCACCAG-GAGTGGAA--CCTGCGGTTTAATTTGACTCAACA---CGGGAAAAC
TCACCAGGTCCAGACA-TAGGAAGGATT-------GACAGATTGAT--AGCTC-TTTCTT
GATT---CTATGGGTGG---TGGTGCATGGCCGTTCTTAGTTGGTGGAGTGATTTGTCTG
GTTAA-TTCCGTTA---ACGAACGAGACCTTAACCTGCTAAATAGTGAC--ACGGCTCTT
-TGAGCCG-TGGTTCACCTCTTAGAGGGACTATCGGCTTCAAGCCGATGGAAGTTTGAGG
CAATAACAGGTCTGTGATGCCCTTAGATGTTCTGGGCCACACGCGCGTTACACTGATGAA
GCCAGCGAGTATATCGCCTTCACCGGAAGGTGCGGGTAATCTTGTGAAACTTCATCGTGC
TGGGGATAGACCATTGCAATTTTTGGTCTTGAACGAGGAATTCCTAGTAAGCATGAGTCA
TCAACTCGTGCTGATTACGTCCCTGCCC-TTTGTACACACCGCCCGTCGCTACTACCGAT
TGAATGGTTTAGTGAGATCTCGGGATTGGAGACGT--TGCGCC--GCAAGGCACACCGTC
CTCGAGAA
>MF599335_1Pleurobrachiasp_2SouthCarolinaisolate23 MF599335.1Pleurobrachiasp.2SouthCarolinaisolate23 5185 bp 2962 bp
--------------------------GGCTC-ATTAAATCAGTTATCGTCTATTT--GAT
T-GTG-CCCT-TACTACAT-GGATAACCGTAGTAATTCTAGAGCTAATACATGCGAAAAG
TCCCGACTTCTGGAAGGGATGTATTTATTAGATT-AAAGCCAATGCGTTTT------ACG
ACG------CTTCTTGGTGATTCATAATAACTGTTCGAATCGCATGGCC-TCGAGCCGGC
GATGTTTCATTCGAGTTTCTGCCCTATCAACTTTCGATGGTAAGGTATTGGCTTACCATG
GTGACAACGGGTAACGGAGAATTAGGGTTCGATTCCGGAGAGGGAGCCCGAGAAACGGCT
ACCACATCCAAGGAAGGCAGCAGGCGCGCAAATTACCCAATCCCGACTC-GGGGAGGTAG
TGACAAT-AAATAACGTTGC-AGGCGCCTACGGCTTCTGCAGTCGGAATGAGTACAATAT
AACACCCTTAACGAGGAACAATTGGAGGGCAAGTCTGGTGCCAGCAGCCGCGGTAATTCC
AGCTCCAATAGCGTATATTAAAGTTGTTGCAGTTAAAAAGCTCGTAGTTGGACCTCGGAG
-CAGGTTGATTGGTCCGTCCTG--AAGGATGCTGTACTGATCGGTCTGCTCTTCTTCGCG
AAGACTC-CGTGTGCCCTTAACTGGGTGGGCGAAGGA-TTCGCGACGTTTAC-TTTGAAA
AAATTAG-AGTGTTC-AAAGCAGGC-AATCGCTTGGATATC-TCAG-CATGGAATAATAG
AATAGGACTTTGG-TCTTATTTTGTTGGTTTCCGA-GACCGAAGTAATGATTAATAGGGA
CAGTTGGGGGCATTCGTATTTCATTGTCAG-AGGTGAAATTCTTGGATTTATGAAAGACG
AACTACTGCGAAAGCATTTG-CCAAGGA-TG-TTTTCA-TTAATCAAGAACGAAAGTTGG
AGGCTCGAAGACGATCAG-ATACCGTCCTAGTTCCAACCATAAACGATGCCGTCT-GC-G
GATCG--GAGGTCGCTCA-CAATAGGCTCC-TTCGGCACGC-TATGAGAAATC-AAAGAC
TTCG-GGTTCC--GGGGGGAGTAT-GTTCGCAAGAA-TGAAACTTAAAGGAATTGACGGA
AGGGCACCACCAG-GAGTGGAA--CCTGCGGTTTAATTTGACCCAACA---CGGGAAAAC
TCACCAGGTCCAGACA-TAGGAAGGATT-------GACAGATTGAT--AGCTC-TTTCTT
GATT---CTATGGGTGG---TGGTGCATGGCCGTTCTTAGTTGGTGGAGTGATTTGTCTG
GTTAA-TTCCGTTA---ACGAACGAGACCTTAACCTGCTAAATAGTGAC--ACGGCTCTT
-TGAGCCG-TGGTTCACTTCTTAGAGGGACTATCGGCTTCAAGCCGATGGAAGTTTGAGG
CAATAACAGGTCTGTGATGCCCTTAGATGTTCTGGGCCACACGCGCGTTACACTGATGAA
GCCAGCGAGTATATCGCCTTCACCGGAAGGTGCGGGTAATCTTGTGAAACTTCATCGTGC
TGGGGATAGACCATTGCAATTTTTGGTCTTGAACGAGGAATTCCTAGTAAGCATGAGTCA
TCAACTCGTGCTGATTACGTCCCTGCCC-TTTGTACACACCGCCCGTCGCTACTACCGAT
TGAATGGTTTAGTGAGATCTCGGGATTGGAGACGT--TGTGCC--GCGAGGCACACCGTC
CTCGAGAA
>MF599334_1Pleurobrachiasp_1SouthCarolinaisolate22 MF599334.1Pleurobrachiasp.1SouthCarolinaisolate22 5185 bp 2962 bp
C-T-TTTATACGGTGAAACTGCGAATGGCTC-ATTAAATCAGTTATCGTCTATTT--GAT
T-GTG-CCCT-TACTACAT-GGATAACCGTAGTAATTCTAGAGCTAATACATGCGAAAAG
TCCCGACTTCTGGAAGGGATGTATTTATTAGATT-AAAGCCAATGCGTTTT------ACG
ACG------CTTCTTGGTGATTCATAATAACTGTTCGAATCGCATGGCC-TCGAGCCGGC
GATGTTTCATTCGAGTTTCTGCCCTATCAACTTTCGATGGTAAGGTATTGGCTTACCATG
GTGACAACGGGTAACGGAGAATTAGGGTTCGATTCCGGAGAGGGAGCCCGAGAAACGGCT
ACCACATCCAAGGAAGGCAGCAGGCGCGCAAATTACCCAATCCCGACTC-GGGGAGGTAG
TGACAAT-AAATAACGTTGC-AGGCGCCTACGGCTTCTGCAGTCGGAATGAGTACAATAT
AACACCCTTAACGAGGAACAATTGGAGGGCAAGTCTGGTGCCAGCAGCCGCGGTAATTCC
AGCTCCAATAGCGTATATTAAAGTTGTTGCAGTTAAAAAGCTCGTAGTTGGACCTCGGAG
-CAGGTTGATTGGTCCGTCCTG--AAGGATGCTGTACTGATCGGTCTGCTCTTCTTCGCG
AAGACTC-CGTGTGCCCTTAACTGGGTGGGCGAAGGA-TTCGCGACGTTTAC-TTTGAAA
AAATTAG-AGTGTTC-AAAGCAGGC-AATCGCTTGGATATC-TCAG-CATGGAATAATAG
AATAGGACTTTGG-TCTTATTTTGTTGGTTTCCGA-GACCGAAGTAATGATTAATAGGGA
CAGTTGGGGGCATTCGTATTTCATTGTCAG-AGGTGAAATTCTTGGATTTATGAAAGACG
AACTACTGCGAAAGCATTTG-CCAAGGA-TG-TTTTCA-TTAATCAAGAACGAAAGTTGG
AGGCTCGAAGACGATCAG-ATACCGTCCTAGTTCCAACCATAAACGATGCCGTCT-GC-G
GATCG--GAGGTCGCTCA-CAATAGGCTCC-TTCGGCACGC-TATGAGAAATC-AAAGAC
TTCG-GGTTCC--GGGGGGAGTAT-GTTCGCAAGAA-TGAAACTTAAAGGAATTGACGGA
AGGGCACCACCAG-GAGTGGAA--CCTGCGGTTTAATTTGACCCAACA---CGGGAAAAC
TCACCAGGTCCAGACA-TAGGAAGGATT-------GACAGATTGAT--AGCTC-TTTCTT
GATT---CTATGGGTGG---TGGTGCATGGCCGTTCTTAGTTGGTGGAGTGATTTGTCTG
GTTAA-TTCCGTTA---ACGAACGAGACCTTAACCTGCTAAATAGTGAC--ACGGCTCTT
-TGAGCCG-TGGTTCACTTCTTAGAGGGACTATCGGCTTCAAGCCGATGGAAGTTTGAGG
CAATAACAGGTCTGTGATGCCCTTAGATGTTCTGGGCCACACGCGCGTTACACTGATGAA
GCCAGCGAGTATATCGCCTTCACCGGAAGGTGCGGGTAATCTTGTGAAACTTCATCGTGC
TGGGGATAGACCATTGCAATTTTTGGTCTTGAACGAGGAATTCCTAGTAAGCATGAGTCA
TCAACTCGTGCTGATTACGTCCCTGCCC-TTTGTACACACCGCCCGTCGCTACTACCGAT
TGAATGGTTTAGTGAGATCTCGGGATTGGAGACGT--TGTGCC--GCGAGGCACACCGTC
CTCGAGAA
>MF599313_1Pleurobrachiapileusisolate2 MF599313.1Pleurobrachiapileusisolate2 5185 bp 2962 bp
C-T-TTTATACGGTGAAACTGCGAATGGCTC-ATTAAATCAGTTATCGTCTATTT--GAT
T-GTG-CCCT-TACTACAT-GGATAACCGTAGTAATTCTAGAGCTAATACATGCGAAAAG
TCCCGACTTCTGGAAGGGATGTATTTATTAGATT-AAAGCCAATGCGTTTT------ACG
ACG------CTTCTTGGTGATTCATAATAACTGTTCGAATCGCATGGCC-TCGAGCCGGC
GATGTTTCATTCGAGTTTCTGCCCTATCAACTTTCGATGGTAAGGTATTGGCTTACCATG
GTGACAACGGGTAACGGAGAATTAGGGTTCGATTCCGGAGAGGGAGCCCGAGAAACGGCT
ACCACATCCAAGGAAGGCAGCAGGCGCGCAAATTACCCAATCCCGATTC-GGGGAGGTAG
TGACAAT-AAATAACGTTGC-AGGCGCCTACGGCTTCTGCAGTCGGAATGAGTACAATAT
AACACCCTTAACGAGGAACAATTGGAGGGCAAGTCTGGTGCCAGCAGCCGCGGTAATTCC
AGCTCCAATAGCGTATATTAAAGTTGTTGCAGTTAAAAAGCTCGTAGTTGGACCTCGGAG
-CAGGTTGATTGGTCCGTCCTG--AAGGATGCTGTACTGATCGGTCTGCTCTTCTTCGCG
AAGACTC-CGTGTGCCCTTAACTGGGTGGGCGAAGGA-TTCGCGACGTTTAC-TTTGAAA
AAATTAG-AGTGTTC-AAAGCAGGC-AATCGCTTGGATATC-TCAG-CATGGAATAATAG
AATAGGACTTTGG-TCTTATTTTGTTGGTTTCCGA-GACCGAAGTAATGATTAATAGGGA
CAGTTGGGGGCATTCGTATTTCATTGTCAG-AGGTGAAATTCTTGGATTTATGAAAGACG
AACTACTGCGAAAGCATTTG-CCAAGGA-TG-TTTTCA-TTAATCAAGAACGAAAGTTGG
AGGCTCGAAGACGATCAG-ATACCGTCCTAGTTCCAACCATAAACGATGCCGTCT-GC-G
GATCG--GAGGTCGCTCA-CAATAGGCTCC-TTCGGCACGC-TATGAGAAATC-AAAGAC
TTCG-GGTTCC--GGGGGGAGTAT-GTTCGCAAGAA-TGAAACTTAAAGGAATTGACGGA
AGGGCACCACCAG-GAGTGGAA--CCTGCGGTTTAATTTGACTCAACA---CGGGAAAAC
TCACCAGGTCCAGACA-TAGGAAGGATT-------GACAGATTGAT--AGCTC-TTTCTT
GATT---CTATGGGTGG---TGGTGCATGGCCGTTCTTAGTTGGTGGAGTGATTTGTCTG
GTTAA-TTCCGTTA---ACGAACGAGACCTTAACCTGCTAAATAGTGAC--ACGGCTCTT
-TGAGCCG-TGGTTCACTTCTTAGAGGGACTATCGGCTTCAAGCCGATGGAAGTTTGAGG
CAATAACAGGTCTGTGATGCCCTTAGATGTTCTGGGCCACACGCGCGTTACACTGATGAA
GCCAGCGAGTATATCGCCTTCACCGGAAGGTGCGGGTAATCTTGTGAAACTTCATCGTGC
TGGGGATAGACCATTGCAATTTTTGGTCTTGAACGAGGAATTCCTAGTAAGCATGAGTCA
TCAACTCGTGCTGATTACGTCCCTGCCC-TTTGTACACACCGCCCGTCGCTACTACCGAT
TGAATGGTTTAGTGAGATCTCGGGATTGGAGACGT--TGCGCC--GCAAGGCACATCGTC
CTCGAGAA
>MF599326_1Pleurobrachiidaesp_GulfofMexicoisolate15 MF599326.1Pleurobrachiidaesp.GulfofMexicoisolate15 5185 bp 2962 bp
C-T-TTTATACGGTGAAACTGCGAATGGCTC-ATTAAATCAGTTATCGTCTATTT--GAT
T-GTG-CCCT-TACTACAT-GGATAACCGTAGTAATTCTAGAGCTAATACATGCGAAAAG
TCCCGACTTCTGGAAGGGATGTATTTATTAGATT-AAAGCCAATGCGTTTT------ACG
ACG------CTTCTTGGTGATTCATAATAACTGTTCGAATCGCATGGCC-TCGAGCCGGC
GATGTTTCATTCGAGTTTCTGCCCTATCAACTTTCGATGGTAAGGTATTGGCTTACCATG
GTGACAACGGGTAACGGAGAATTAGGGTTCGATTCCGGAGAGGGAGCCCGAGAAACGGCT
ACCACATCCAAGGAAGGCAGCAGGCGCGCAAATTACCCAATCCCGACTC-GGGGAGGTAG
TGACAAT-AAATAACGTTGC-AGGCGCCTACGGCTTCTGCAGTCGGAATGAGTACAATAT
AACACCCTTAACGAGGAACAATTGGAGGGCAAGTCTGGTGCCAGCAGCCGCGGTAATTCC
AGCTCCAATAGCGTATATTAAAGTTGTTGCAGTTAAAAAGCTCGTAGTTGGACCTCGGAG
-CAGGTTGATTGGTCCGTCCTG--AAGGATGCTGTACTGATCGGTCTGCTCTTCTTCGCG
AAGACTC-CGTGTGCCCTTAACTGGGTGGGCGAAGGA-TTCGCGACGTTTAC-TTTGAAA
AAATTAG-AGTGTTC-AAAGCAGGC-AATCGCTTGGATATC-TCAG-CATGGAATAATAG
AATAGGACTTTGG-TCTTATTTTGTTGGTTTCCGA-GACCGAAGTAATGATTAATAGGGA
CAGTTGGGGGCATTCGTATTTCATTGTCAG-AGGTGAAATTCTTGGATTTATGAAAGACG
AACTACTGCGAAAGCATTTG-CCAAGGA-TG-TTTTCA-TTAATCAAGAACGAAAGTTGG
AGGCTCGAAGACGATCAG-ATACCGTCCTAGTTCCAACCATAAACGATGCCGTCT-GC-G
GATCG--GAGGTCGCTCA-CAATAGGCTCC-TTCGGCACGC-TATGAGAAATC-AAAGAC
TTCG-GGTTCC--GGGGGGAGTAT-GTTCGCAAGAA-TGAAACTTAAAGGAATTGACGGA
AGGGCACCACCAG-GAGTGGAA--CCTGCGGTTTAATTTGA--CAACA---CGGGAAAAC
TCACCAGGTCCAGACA-TAGGAAGGATT-------GACAGATTGAT--AGCTC-TTTCTT
GATT---CTATGGGTGG---TGGTGCATGGCCGTTCTTAGTTGGTGGAGTGATTTGTCTG
GTTAA-TTCCGTTA---ACGAACGAGACCTTAACCTGCTAAATAGTGAC--ACGGCTCTT
-TGAGCCG-TGGTTCACTTCTTAGAGGGACTATCGGCTTCAAGCCGATGGAAGTTTGAGG
CAATAACAGGTCTGTGATGCCCTTAGATGTTCTGGGCCACACGCGCGTTACACTGATGAA
GCCAGCGAGTATATCGCCTTCACCGGAAGGTGCGGGTAATCTTGTGAAACTTCATCGTGC
TGGGGATAGACCATTGCAATTTTTGGTCTTGAACGAGGAATTCCTAGTAAGCATGAGTCA
TCAACTCGTGCTGATTACGTCCCTGCCC-TTTGTACACACCGCCCGTCGCTACTACCGAT
TGAATGGTTTAGTGAGATCTCGGGATTGGAGACGT--TGTGCC--GCGAGGCACACCGTC
CTCGAGAA
>KJ754153_1Pleurobrachiapileus 5185 bp 2962 bp
C-T-TTTATACGGTGAAACTGCGAATGGCTC-ATTAAATCAGTTATCGTCTATTT--GAT
T-GTG-CCCT-TACTACAT-GGATAACCGTAGTAATTCTAGAGCTAATACATGCGAAAAG
TCCCGACTTCTGGAAGGGATGTATTTATTAGATT-AAAGCCAATGCGTTTT------ACG
ACG------CTTCTTGGTGATTCATAATAACTGTTCGAATCGCATGGCC-TCGAGCCGGC
GATGTTTCATTCGAGTTTCTGCCCTATCAACTTTCGATGGTAAGGTATTGGCTTACCATG
GTGACAACGGGTAACGGAGAATTAGGGTTCGATTCCGGAGAGGGAGCCCGAGAAACGGCT
ACCACATCCAAGGAAGGCAGCAGGCGCGCAAATTACCCAATCCCGATTC-GGGGAGGTAG
TGACAAT-AAATAACGTTGC-AGGCGCCTACGGCTTCTGCAGTCGGAATGAGTACAATAT
AACACCCTTAACGAGGAACAATTGGAGGGCAAGTCTGGTGCCAGCAGCCGCGGTAATTCC
AGCTCCAATAGCGTATATTAAAGTTGTTGCAGTTAAAAAGCTCGTAGTTGGACCTCGGAG
-CAGGTTGATTGGTCCGTCCTG--AAGGATGCTGTACTGATCGGTCTGCTCTTCTTCGCG
AAGACTC-CGTGTGCCCTTAACTGGGTGGGCGAAGGA-TTCGCGACGTTTAC-TTTGAAA
AAATTAG-AGTGTTC-AAAGCAGGC-AATCGCTTGGATATC-TCAG-CATGGAATAATAG
AATAGGACTTTGG-TCTTATTTTGTTGGTTTCCGA-GACCGAAGTAATGATTAATAGGGA
CAGTTGGGGGCATTCGTATTTCATTGTCAG-AGGTGAAATTCTTGGATTTATGAAAGACG
AACTACTGCGAAAGCATTTG-CCAAGGA-TG-TTTTCA-TTAATCAAGAACGAAAGTTGG
AGGCTCGAAGACGATCAG-ATACCGTCCTAGTTCCAACCATAAACGATGCCGTCT-GC-G
GATCG--GAGGTCGCTCA-CAATAGGCTCC-TTCGGCACGC-TATGAGAAATC-AAAGAC
TTCG-GGTTCC--GGGGGGAGTAT-GTTCGCAAGAA-TGAAACTTAAAGGAATTGACGGA
AGGGCACCACCAG-GAGTGGAA--CCTGCGGTTTAATTTGACTCAACA---CGGGAAAAC
TCACCAGGTCCAGACA-TAGGAAGGATT-------GACAGATTGAT--AGCTC-TTTCTT
GATT---CTATGGGTGG---TGGTGCATGGCCGTTCTTAGTTGGTGGAGTGATTTGTCTG
GTTAA-TTCCGTTA---ACGAACGAGACCTTAACCTGCTAAATAGTGAC--ACGGCTCTT
-TGAGCCG-TGGTTCACTTCTTAGAGGGACTATCGGCTTCAAGCCGATGGAAGTTTGAGG
CAATAACAGGTCTGTGATGCCCTTAGATGTTCTGGGCCACACGCGCGTTACACTGATGAA
GCCAGCGAGTATATCGCCTTCACCGGAAGGTGCGGGTAATCTTGTGAAACTTCATCGTGC
TGGGGATAGACCATTGCAATTTTTGGTCTTGAACGAGGAATTCCTAGTAAGCATGAGTCA
TCAACTCGTGCTGATTACGTCCCTGCCC-TTTGTACACACCGCCCGTCGCTACTACCGAT
TGAATGGTTTAGTGAGATCTCGGGATTGGAGACGT--TGCGCC--GCAAGGCACATCGTC
CTCGAGAA
>MF599304_1Pleurobrachiasp_LLM-2015isolate01979039 MF599304.1Pleurobrachiasp.LLM-2015isolate01979039 5185 bp 2962 bp
C-T-TTTATACGGTGAAACTGCGAATGGCTC-ATTAAATCAGTTATCGTCTATTT--GAT
T-GTG-CCCT-TACTACAT-GGATAACCGTAGTAATTCTAGAGCTAATACATGCGAAAAG
TCCCGACTTCTGGAAGGGATGTATTTATTAGATT-AAAGCCAATGCGTTTT------ACG
ACG------CTTCTTGGTGATTCATAATAACTGTTCGAATCGCATGGCC-TCGAGCCGGC
GATGTTTCATTCGAGTTTCTGCCCTATCAACTTTCGATGGTAAGGTATTGGCTTACCATG
GTGACAACGGGTAACGGAGAATTAGGGTTCGATTCCGGAGAGGGAGCCCGAGAAACGGCT
ACCACATCCAAGGAAGGCAGCAGGCGCGCAACTTACCCACTCCCGGCAC-GGGGAGGTAG
TGACAAT-AAATAACGTTGC-AGGCGCCTACGGCTTCTGCAGTCGGAATGAGTACAATAT
AACACCCTTAACGAGGAACAATTGGAGGGCAAGTCTGGTGCCAGCAGCCGCGGTAATTCC
AGCTCCAATAGCGTATATTAAAGTTGTTGCAGTTAAAAAGCTCGTAGTTGGACCTCGGAG
-CAGGTTGATTGGTCCGTCCTG--AAGGATGCTGTACTGATCGGTCTGCTCTTCTTCGCG
AAGACTC-CGTGTGCCCTTAACTGGGTGGGCGAAGGA-TTCGCGACGTTTAC-TTTGAAA
AAATTAG-AGTGTTC-AAAGCAGGC-AATCGCTTGGATATC-TCAG-CATGGAATAATAG
AATAGGACTTTGG-TCTTATTTTGTTGGTTTCCGA-GACCGAAGTAATGATTAATAGGGA
CAGTTGGGGGCATTCGTATTTCATTGTCAG-AGGTGAAATTCTTGGATTTATGAAAGACG
AACTACTGCGAAAGCATTTG-CCAAGGA-TG-TTTTCA-TTAATCAAGAACGAAAGTTGG
AGGCTCGAAGACGATCAG-ATACCGTCCTAGTTCCAACCATAAACGATGCCGTCT-GC-G
GATCG--GAGGTCGCTCA-CAATAGGCTCC-TTCGGCACGC-TATGAGAAATC-AAAGAC
TTCG-GGTTCC--GGGGGGAGTAT-GTTCGCAAGAA-TGAAACTTAAAGGAATTGACGGA
AGGGCACCACCAG-GAGTGGAA--CCTGCGGTTTAATTTGACTCAACA---CGGGAAAAC
TCACCAGGTCCAGACA-TAGGAAGGATT-------GACAGATTGAT--AGCTC-TTTCTT
GATT---CTATGGGTGG---TGGTGCATGGCCGTTCTTAGTTGGTGGAGTGATTTGTCTG
GTTAA-TTCCGTTA---ACGAACGAGACCTTAACCTGCTAAATAGTGAC--ACGGCTCTT
-TGAGCCG-TGGTTCACTTCTTAGAGGGACTATCGGCTTCAAGCCGATGGAAGTTTGAGG
CAATAACAGGTCTGTGATGCCCTTAGATGTTCTGGGCCACACGCGCGTTACACTGATGAA
GCCAGCGAGTATATCGCCTTCACCGGAAGGTGCGGGTAATCTTGTGAAACTTCATCGTGC
TGGGGATAGACCATTGCAATTTTTGGTCTTGAACGAGGAATTCCTAGTAAGCATGAGTCA
TCAACTCGTGCTGATTACGTCCCTGCCC-TTTGTACACACCGCCCGTCGCTACTACCGAT
TGAATGGTTTAGTGAGATCTCGGGATTGGAGACGT--TGCGCC--GCAAGGCACATCGTC
CTCGAGAA
>AF100944_1Hormiphorasp_ 5185 bp 2962 bp
C-T-TTTATACGGTGAAACTGCGAATGGCTC-ATTAAATCAGTTATCGTCTATTT--GAT
T-GTG-CCCT-TACTACAT-GGATAACCGTAGTAATTCTAGAGCTAATACATGCGAAAAG
TCCCGACTTCTGGAAGGGATGTATTTATTAGATT-AAAGCCAATGCGTTTT------ACG
ACG------CTTCTTGGTGATTCATAATAACTGTTCGAATCGCATGGCC-TCGAGCCGGC
GATGTTTCATTCGAGTTTCTGCCCTATCAACTTTCGATGGTAAGGTATTGGCTTACCATG
GTGACAACGGGTAACGGAGAATTAGGGTTCGATTCCGGAGAGGGAGCCCGAGAAACGGCT
ACCACATCCAAGGAAGGCAGCAGGCGCGCAAATTACCCAATCCCGATTC-GGGGAGGTAG
TGACAAT-AAATAACGTTGC-AGGCGCCTACGGCTTCTGCAGTCGGAATGAGTACAATAT
AACACCCTTAACGAGGAACAATTGGAGGGCAAGTCTGGTGCCAGCAGCCGCGGTAATTCC
AGCTCCAATAGCGTATATTAAAGTTGTTGCAGTTAAAAAGCTCGTAGTTGGACCTCGGAG
-CAGGTTGATTGGTCCGTCCTG--AAGGATGCTGTACTGATCGGTCTGCTCTTCTTCGCG
AAGACTC-CGTGTGCCCTTAACTGGGTGGGCGAAGGA-TTCGCGACGTTTAC-TTTGAAA
AAATTAG-AGTGTTC-AAAGCAGGC-AATCGCTTGGATATC-TCAG-CATGGAATAATAG
AATAGGACTTTGG-TCTTATTTTGTTGGTTTCCGA-GACCGAAGTAATGATTAATAGGGA
CAGTTGGGGGCATTCGTATTTCATTGTCAG-AGGTGAAATTCTTGGATTTATGAAAGACG
AACTACTGCGAAAGCATTTG-CCAAGGA-TG-TTTTCA-TTAATCAAGAACGAAAGTTGG
AGGCTCGAAGACGATCAG-ATACCGTCCTAGTTCCAACCATAAACGATGCCGTCT-GC-G
GATCG--GAGGTCGCTCA-CAATAGGCTCC-TTCGGCACGC-TATGAGAAATC-AAAGAC
TTCG-GGTTCC--GGGGGGAGTAT-GTTCGCAAGAA-TGAAACTTAAAGGAATTGACGGA
AGGGCACCACCAG-GAGTGGAA--CCTGCGGTTTAATTTGACTCAACA---CGGGAAAAC
TCACCAGGTCCAGACA-TAGGAAGGATT-------GACAGATTGAT--AGCTC-TTTCTT
GATT---CTATGGGTGG---TGGTGCATGGCCGTTCTTAGTTGGTGGAGTGATTTGTCTG
GTTAA-TTCCGTTA---ACGAACGAGACCTTAACCTGCTAAATAGTGAC--ACGGCTCTT
-TGAGCCG-TGGTTCACTTCTTAGAGGGACTATCGGCTTCAAGCCGATGGAAGTTTGAGG
CAATAACAGGTCTGTGATGCCCTTAGATGTTCTGGGCCACACGCGCGTTACACTGATGAA
GCCAGCGAGTATATCGCCTTCACCGGAAGGTGCGGGTAATCTTGTGAAACTTCATCGTGC
TGGGGATAGACCATTGCAATTTTTGGTCTTGAACGAGGAATTCCTAGTAAGCATGAGTCA
TCAACTCGTGCTGATTACGTCCCTGCCC-TTTGTACACACCGCCCGTCGCTACTACCGAT
TGAATGGTTTAGTGAGATCTCGGGATTGGAGACGT--TGCGCC--GCAAGGCACACCGTC
CTCGAGAA
>KJ754154_1Pleurobrachiabrunnea 5185 bp 2962 bp
C-T-TTTATACGGTGAAACTGCGAATGGCTC-ATTAAATCAGTTATCGTCTATTT--GAT
T-GTG-CCCT-TACTACAT-GGATAACCGTAGTAATTCTAGAGCTAATACATGCGAAAAG
TCCCGACTTCTGGAAGGGATGTATTTATTAGATT-AAAGCCAATGCGTTTT------ACG
ACG------CTTCTTGGTGATTCATAATAACTGTTCGAATCGCATGGCC-TCGAGCCGGC
GATGTTTCATTCGAGTTTCTGCCCTATCAACTTTCGATGGTAAGGTATTGGCTTACCATG
GTGACAACGGGTAACGGAGAATTAGGGTTCGATTCCGGAGAGGGAGCCCGAGAAACGGCT
ACCACATCCAAGGAAGGCAGCAGGCGCGCAAATTACCCAATCCCGACTC-GGGGAGGTAG
TGACAAT-AAATAACGTTGC-AGGCGCCTACGGCTTCTGCAGTCGGAATGAGTACAATAT
AACACCCTTAACGAGGAACAATTGGAGGGCAAGTCTGGTGCCAGCAGCCGCGGTAATTCC
AGCTCCAATAGCGTATATTAAAGTTGTTGCAGTTAAAAAGCTCGTAGTTGGACCTCGGAG
-CAGGTTGATTGGTCCGTCCTG--AAGGATGCTGTACTGATCGGTCTGCTCTTCTTCGCG
AAGACTC-CGTGTGCCCTTAACTGGGTGGGCGAAGGA-TTCGCGACGTTTAC-TTTGAAA
AAATTAG-AGTGTTC-AAAGCAGGC-AATCGCTTGGATATC-TCAG-CATGGAATAATAG
AATAGGACTTTGG-TCTTATTTTGTTGGTTTCCGA-GACCGAAGTAATGATTAATAGGGA
CAGTTGGGGGCATTCGTATTTCATTGTCAG-AGGTGAAATTCTTGGATTTATGAAAGACG
AACTACTGCGAAAGCATTTG-CCAAGGA-TG-TTTTCA-TTAATCAAGAACGAAAGTTGG
AGGCTCNAAGACGATCAG-ATACCGTCCTAGTTCCAACCATAAACGATGCCGTCT-GC-G
GATCG--GAGGTCGNNNN-NNNNNNNNNNN-NNNNNNNCGC-TATGAGAAATC-AAAGAC
TTCG-GGTTCC--GGGGGGAGTAT-GTTCGCAAGAA-TGAAACTTAAAGGAATTGACGGA
AGGGCACCACCAG-GAGTGGAA--CCTGCGGTTTAATTTGACTCAACA---CGGGAAAAC
TCACCAGGTCCAGACA-TAGGAAGGATT-------GACAGATTGAT--AGCTC-TTTCTT
GATT---CTATGGGTGG---TGGTGCATGGCCGTTCTTAGTTGGTGGAGTGATTTGTCTG
GTTAA-TTCCGTTA---ACGAACGAGACCTTAACCTGCTAAATAGTGAC--ACGGCTCTT
-TGAGCCG-TGGTTCACTTCTTAGAGGGACTATCGGCTTCAAGCCGATGGAAGTTTGAGG
CAATAACAGGTCTGTGATGCCCTTAGATGTTCTGGGCCACACGCGCGTTACACTGATGAA
GCCAGCGAGTATATCGCCTTCACCGGAAGGTGCGGGTAATCTTGTGAAACTTCATCGTGC
TGGGGATAGACCATTGCAATTTTTGGTNTTGAACGAGGAATTCCTAGTAAGCATGAGTCA
TCAACTCGTGCTGATTACGTCCCTGCCC-TTTGTACACACCGCCCGTCGCTACTACCGAT
TGAATGGTTTAGTGAGATCTCGGGATTGGAGACGT--TGTGCC--GCGAGGCACACCGTC
CTCGAGAA
>AF293676_1Hormiphoraplumosa 5185 bp 2962 bp
C-T-TTTATACGGTGAAACTGCGAATGGCTC-ATTAAATCAGTTATCGTCTATTT--GAT
T-GTG-CCCT-TACTACAT-GGATAACCGTAGTAATTCTAGAGCTAATACATGCGAAAAG
TCCCGACTTCTGGAAGGGATGTATTTATTAGATT-AAAGCCAATGCGTTTC------ACG
ACG------CTCTTTGGTGATTCATAATAACTGTTCGAATCGCATGGCC-ACGAGCCGGC
GATGTTTCATTCGAGTTTCTGCCCTATCAACTTTCGATGGTAAGGTATTGGCTTACCATG
GTGACAACGGGTAACGGAGAATTAGGGTTCGATTCCGGAGAGGGAGCCCGAGAAACGGCT
ACCACATCCAAGGAAGGCAGCAGGCGCGCAAATTACCCAATCCCGATTC-GGGGAGGTAG
TGACAAT-AAATAACGTTGC-AGGCGCCAACGGCTTCTGCAGTCGGAATGAGTACAATAT
AACACCCTTAACGAGGAACAATTGGAGGGCAAGTCTGGTGCCAGCAGCCGCGGTAATTCC
AGCTCCAATAGCGTATATTAAAGTTGTTGCAGTTAAAAAGCTCGTAGTTGGACCTCGGGG
-CAGGTCGATTGGTCCGTCCTC--AAGGATGCTGTACTGATCGGTCTGCTCTTCTTCGCG
AAGACTC-CGTGTGCCCTTAACTGGGTGGGCGAAGGA-TTCGCGACGTTTAC-TTTGAAA
AAATTAG-AGTGTTC-AAAGCAGGC-AATCGCTTGGATATC-TCAG-CATGGAATAATAG
AATAGGACTTTGG-TCTTATTTTGTTGGTTTCCGA-GACCGAAGTAATGATTAATAGGGA
CAGTTGGGGGCATTCGTATTTCATTGTCAG-AGGTGAAATTCTTGGATTTATGAAAGACG
AACTACTGCGAAAGCATTTG-CCAAGGA-TG-TTTTCA-TTAATCAAGAACGAAAGTTGG
AGGCTCGAAGACGATCAG-ATACCGTCCTAGTTCCAACCATAAACGATGCCGTCT-GC-G
GATCG--GAGGTCGCTCA-CAATAGGCTCC-TTCGGCACGC-TATGAGAAATC-AAAGAC
TTCG-GGTTCC--GGGGGGAGTAT-GTTCGCAAGAA-TGAAACTTAAAGGAATTGACGGA
AGGGCACCACCAG-GAGTGGAA--CCTGCGGTTTAATTTGACTCAACA---CGGGAAAAC
TCACCAGGTCCAGACA-TAGGAAGGATT-------GACAGATTGAT--AGCTC-TTTCTT
GATT---CTATGGGTGG---TGGTGCATGGCCGTTCTTAGTTGGTGGAGTGATTTGTCTG
GTTAA-TTCCGTTA---ACGAACGAGACCTTAACCTGCTAAATAGTGAC--ACGGCTCTT
-TGAGCCG-TGGTTCACTTCTTAGAGGGACTATCGGTTTCARGCCGATGGAAGTTTGAGG
CAATAACAGGTCTGTGATGCCCTTAGATGTTCTGGGCCACACGCGCGTTACACTGATGAA
GCCAGCGAGTATATCGCCTTCACCGGAAGGTGCGGGTAATCTTGTGAAACTTCATCGTGC
TGGGGATAGACCATTGCAATTATTGGTCTTGAACGAGGAATTCCTAGTAAGCATGAGTCA
TCAACTCGTGCTGATTACGTCCCTGCCC-TTTGTACACACCGCCCGTCGCTACTACCGAT
TGAATGGTTTAGTGAGATCTCGGGATTGGTGACGT--TGCGCC--GCAAGGCACACCGTC
GTCGAGAA
>MF599328_1Hormiphoracalifornensisisolate03539694 MF599328.1Hormiphoracalifornensisisolate03539694 5185 bp 2962 bp
C-T-TTTATACGGTGAAACTGCGAATGGCTC-ATTAAATCAGTTATCGTCTATTT--GAT
T-GTG-CCCT-TACTACAT-GGATAACCGTAGTAATTCTAGAGCTAATACATGCGAAAAG
TCCCGACTTCTGGAAGGGATGTATTTATTAGATT-AAAGCCAATGCGTTTC------ACG
ACG------CTCTTTGGTGATTCATAATAACTGTTCGAATCGCATGGCC-ACGAGCCGGC
GATGTTTCATTCGAGTTTCTGCCCTATCAACTTTCGATGGTAAGGTATTGGCTTACCATG
GTGACAACGGGTAACGGAGAATTAGGGTTCGATTCCGGAGAGGGAGCCCGAGAAACGGCT
ACCACATCCAAGGAAGGCAGCAGGCGCGCAAATTACCCAATCCCGATTC-GGGGAGGTAG
TGACAAT-AAATAACGTTGC-AGGCGCCAACGGCTTCTGCAGTCGGAATGAGTACAATAT
AACACCCTTAACGAGGAACAATTGGAGGGCAAGTCTGGTGCCAGCAGCCGCGGTAATTCC
AGCTCCAATAGCGTATATTAAAGTTGTTGCAGTTAAAAAGCTCGTAGTTGGACCTCGGGG
-CAGGTCGATTGGTCCGTCCTC--AAGGATGCTGTACTGATCGGTCTGCTCTTCTTCGCG
AAGACTC-CGTGTGCCCTTAACTGGGTGGGCGAAGGA-TTCGCGACGTTTAC-TTTGAAA
AAATTAG-AGTGTTC-AAAGCAGGC-AATCGCTTGGATATC-TCAG-CATGGAATAATAG
AATAGGACTTTGG-TCTTATTTTGTTGGTTTCCGA-GACCGAAGTAATGATTAATAGGGA
CAGTTGGGGGCATTCGTATTTCATTGTCAG-AGGTGAAATTCTTGGATTTATGAAAGACG
AACTACTGCGAAAGCATTTG-CCAAGGA-TG-TTTTCA-TTAATCAAGAACGAAAGTTGG
AGGCTCGAAGACGATCAG-ATACCGTCCTAGTTCCAACCATAAACGATGCCGTCT-GC-G
GATCG--GAGGTCGCTCA-CAATAGGCTCC-TTCGGCACGC-TATGAGAAATC-AAAGAC
TTCG-GGTTCC--GGGGGGAGTAT-GTTCGCAAGAA-TGAAACTTAAAGGAATTGACGGA
AGGGCACCACCAG-GAGTGGAA--CCTGCGGTTTAATTTGACTCAACA---CGGGAAAAC
TCACCAGGTCCAGACA-TAGGAAGGATT-------GACAGATTGAT--AGCTC-TTTCTT
GATT---CTATGGGTGG---TGGTGCATGGCCGTTCTTAGTTGGTGGAGTGATTTGTCTG
GTTAA-TTCCGTTA---ACGAACGAGACCTTAACCTGCTAAATAGTGAC--ACGGCTCTT
-TGAGCCG-TGGTTCACTTCTTAGAGGGACTATCGGTTTCAAGCCGATGGAAGTTTGAGG
CAATAACAGGTCTGTGATGCCCTTAGATGTTCTGGGCCACACGCGCGTTACACTGATGAA
GCCAGCGAGTATATCGCCTTCACCGGAAGGTGCGGGTAATCTTGTGAAACTTCATCGTGC
TGGGGATAGACCATTGCAATTATTGGTCTTGAACGAGGAATTCCTAGTAAGCATGAGTCA
TCAACTCGTGCTGATTACGTCCCTGCCC-TTTGTACACACCGCCCGTCGCTACTACCGAT
TGAATGGTTTAGTGAGATCTCGGGATTGGTGACGT--TGCGCC--GCAAGGCACACCGTC
GTCGAGAA
>MF599322_1Pukiafalcataisolate11 MF599322.1Pukiafalcataisolate11 5185 bp 2962 bp
C-T-TTTATACGGTGAAACTGCGAATGGCTC-ATTAAATCAGTTATCGTCTATTT--GAT
T-GTG-CCCT-TACTACAT-GGATAACCGTAGTAATTCTAGAGCTAATACATGCGAAAAG
TCCCGACTTCTGGAAGGGATGTATTTATTAGATT-AAAGCCAATGCGTTTC------ACG
ACG------CTTCTTGGTGATTCATAATAACTGTTCGAATCGCATGGCC-TCGAGCCGGC
GATGTTTCATTCGAGTTTCTGCCCTATCAACTTTCGATGGTAAGGTATTGGCTTACCATG
GTGACAACGGGTAACGGAGAATTAGGGTTCGATTCCGGAGAGGGAGCCCGAGAAACGGCT
ACCACATCCAAGGAAGGCAGCAGGCGCGCAAATTACCCAATCCCGACTC-GGGGAGGTAG
TGACAAT-AAATAACGTTGC-AGGCGCCTACGGCTTCTGCAGTCGGAATGAGTACAATAT
AACACCCTTAACGAGGAACAATTGGAGGGCAAGTCTGGTGCCAGCAGCCGCGGTAATTCC
AGCTCCAATAGCGTATATTAAAGTTGTTGCAGTTAAAAAGCTCGTAGTTGGACCTCGGAG
-CAGGTTGATTGGTCCGCCCTG--AAGGGTGCTGTACTGATCGGTCTGCTCTTCTTCGCG
AAGACTC-CGTGTGCCCTTAACTGGGTGGGCGAAGGA-TTCGCGACGTTTAC-TTTGAAA
AAATTAG-AGTGTTC-AAAGCAGGC-AATCGCTTGGATATC-TCAG-CATGGAATAATAG
AATAGGACTTTGG-TCTTATTTTGTTGGTTTCCGA-GACCGAAGTAATGATTAATAGGGA
CAGTTGGGGGCATTCGTATTTCATTGTCAG-AGGTGAAATTCTTGGATTTATGAAAGACG
AACTACTGCGAAAGCATTTG-CCAAGGA-TG-TTTTCA-TTAATCAAGAACGAAAGTTGG
AGGCTCGAAGACGATCAG-ATACCGTCCTAGTTCCAACCATAAACGATGCCGTCT-GC-G
GATCG--GAGGTCGCTGA-CTATAGGCTCC-TTCGGCACGC-TATGAGAAATC-AAAGAC
TTCG-GGTTCC--GGGGGGAGTAT-GTTCGCAAGAA-TGAAACTTAAAGGAATTGACGGA
AGGGCACCACCAG-GAGTGGAA--CCTGCGGTTTAATTTGACTCAACA---CGGGAAAAC
TCACCAGGTCCAGACA-TAGGAAGGATT-------GACAGATTGAT--AGCTC-TTTCTT
GATT---CTATGGGTGG---TGGTGCATGGCCGTTCTTAGTTGGTGGAGTGATTTGTCTG
GTTAA-TTCCGTTA---ACGAACGAGACCTTAACCTGCTAAATAGTGAC--ACGGCTCTC
-TGAGCCG-TGGTTCACTTCTTAGAGGGACTATCGGTTTCAAGCCGATGGAAGTTTGAGG
CAATAACAGGTCTGTGATGCCCTTAGATGTTCTGGGCCACACGCGCGTTACACTGATGAA
GCCAGCGAGTGTATCGCCTTCACCGGAAGGTGCGGGTAATCTTGTGAAACTTCATCGTGC
TGGGGATAGACCATTGCAATTATTGGTCTTGAACGAGGAATTCCTAGTAAGCATGAGTCA
TCAACTCGTGCTGATTACGTCCCTGCCC-TTTGTACACACCGCCCGTCGCTACTACCGAT
TGAATGGTTTAGTGAGATCTCGGGATTGGAGACTT--TGTGTC--GCAAGGCACACCGTC
CTCGAGAA
>KJ859219_1Pleurobrachiaglobosa 5185 bp 2962 bp
C-T-TTTATACGGTGAAACTGCGAATGGCTC-ATTAAATCAGTTATCGTCTATTT--GAT
T-GTG-CCCT-TACTACAT-GGATAACCGTAGTAATTCTAGAGCTAATACATGCGAAAAG
TCCCGACTTCTGGAAGGGATGTATTTATTAGATT-AAAGCCAATGCGTTTC------ACG
ACG------CTTCTTGGTGATTCATAATAACTGTTCGAATCGCATGGCC-TCGAGCCGGC
GATGTTTCATTCGAGTTTCTGCCCTATCAACTTTCGATGGTAAGGTATTGGCTTACCATG
GTGACAACGGGTAACGGAGAATTAGGGTTCGATTCCGGAGAGGGAGCCCGAGAAACGGCT
ACCACATCCAAGGAAGGCAGCAGGCGCGCAAATTACCCAATCCCGACTC-GGGGAGGTAG
TGACAAT-AAATAACGTTGC-AGGCGCCTACGGCTTCTGCAGTCGGAATGAGTACAATAT
AACACCCTTAACGAGGAACAATTGGAGGGCAAGTCTGGTGCCAGCAGCCGCGGTAATTCC
AGCTCCAATAGCGTATATTAAAGTTGTTGCAGTTAAAAAGCTCGTAGTTGGACCTCGGAG
-CAGGTTGATTGGTCCGCCCTG--AAGGGTGCTGTACTGATCGGTCTGCTCTTCTTCGCG
AAGACTC-CGTGTGCCCTTAACTGGGTGGGCGAAGGA-TTCGCGACGTTTAC-TTTGAAA
AAATTAG-AGTGTTC-AAAGCAGGC-AATCGCTTGGATATC-TCAG-CATGGAATAATAG
AATAGGACTTTGG-TCTTATTTTGTTGGTTTCCGA-GACCGAAGTAATGATTAATAGGGA
CAGTTGGGGGCATTCGTATTTCATTGTCAG-AGGTGAAATTCTTGGATTTATGAAAGACG
AACTACTGCGAAAGCATTTG-CCAAGGA-TG-TTTTCA-TTAATCAAGAACGAAAGTTGG
AGGCTCGAAGACGATCAG-ATACCGTCCTAGTTCCAACCATAAACGATGCCGTCT-GC-G
GATCG--GAGGTCGCTGA-CTATAGGCTCC-TTCGGCACGC-TATGAGAAATC-AAAGAC
TTCG-GGTTCC--GGGGGGAGTAT-GTTCGCAAGAA-TGAAACTTAAAGGAATTGACGGA
AGGGCACCACCAG-GAGTGGAA--CCTGCGGTTTAATTTGACTCAACA---CGGGAAAAC
TCACCAGGTCCAGACA-TAGGAAGGATT-------GACAGATTGAT--AGCTC-TTTCTT
GATT---CTATGGGTGG---TGGTGCATGGCCGTTCTTAGTTGGTGGAGTGATTTGTCTG
GTTAA-TTCCGTTA---ACGAACGAGACCTTAACCTGCTAAATAGTGAC--ACGGCTCTC
-TGAGCCG-TGGTTCACTTCTTAGAGGGACTATCGGTTTCAAGCCGATGGAAGTTTGAGG
CAATAACAGGTCTGTGATGCCCTTAGATGTTCTGGGCCACACGCGCGTTACACTGATGAA
GCCAGCGAGTGTATCGCCTTCACCGGAAGGTGCGGGTAATCTTGTGAAACTTCATCGTGC
TGGGGATAGACCATTGCAATTATTGGTCTTGAACGAGGAATTCCTAGTAAGCATGAGTCA
TCAACTCGTGCTGATTACGTCCCTGCCC-TTTGTACACACCGCCCGTCGCTACTACCGAT
TGAATGGTTTAGTGAGATCTCGGGATTGGAGACGT--TGTGCC--GCAAGGCACACCGTC
CTCGAGAA
>D15068_1Beroecucumis 5185 bp 2962 bp
C-T-TTTATACGGTGAAACTGCGAATGGCTC-ATTAAATCAGTTATCGTCTATTT--GAT
T-GTG-CCCT-TACTACAT-GGATAACCGTAGTAATTCTAGAGCTAATACATGCGAAAAG
TCCCGACTTC-GGAAGGGATGTATTTATTAGATTAAAAGCCAATGCGTTT-----A-ACG
ACG------CTTTTCGGTGATTCATAATAACTGTTCGAATCGCAGCGCCCTAGTGCCGGC
GATGTTTCATTCGAGTTTCTGCCCTATCAACTTTCGATGGTAAGGTATTGGCTTACCATG
GTTACAACGGGTAACGGAGAATTAGGGTTCGATTCCGGAGAGGGAGCCCGAGAAACGGCT
ACCACATCCAAGGAAGGCAGCAGGCGCGCAAATTACCCAATCCCGATTC-GGGGAGGTAG
TGACAAT-AAATAACGTTGC-AGGCGCCAATGGCTTCTGCAGTCGGAATGAGTACAATAT
AACACCCTTAACGAGGAACAATTGGAGGGCAAGTCTGGTGCCAGCAGCCGC-GTAATTCC
AGCTCCAATAGCGTATA-TAAAGTTGTTGCAGTTAAAAAGCTCGTAGTTGGATTTCGGAA
-CCGGCCGATTGGTCCGTCCTC--TGGATCGT-GTACTGATCGGTCTGTTCTTCTTCGCG
AAGACCA-CGTGTGCCCTTAACTGGGTGGGCGTGGGA-TTCGCGACGTTTAC-TTTGAAA
AAATTAG-AGTGTTC-AAAGCAGGC-ATTCGCTTGAATATC-TCAG-CATGGAATAATAG
AATAGGACTTTGG-TCTTATTTTGTTGGTTTCCGA-GACCGAAGTAATGATTAATAGGGA
CAGTTGGGGG-ATTCGTATTTCATTGTCAG-AGGTGAAATTCTTGGATTTA-GAAAGACG
AACTTCTGCG-AAGCATTTG-CCAAGGA-TG-TTTTCA-TTAATCAAGAACGAAAGTTGG
AGGCTCGAAGACGATCAG-ATACCGTCCTAGTTCCAACCATAAACGATGCCGTCT-GC-G
GATCG--GAGGTCGCTCA-CATAAGGCTCC-TTCGGCACGC-TATGAGAAATC-AAAGAC
TTCG-GGTTCC--GGGGGGAGTAT-GTTCGCAAGA--TGAAACTTAAAGGAATTGACGGA
AGGGCACCACCAG-GAGT-GAA--CCTGCGG-TTAATTTGACTCAA-----CGGGAAAAC
TCACCAGGTCCAGACA-TAGGAAGGATT-------GACAGATTGAG--AGCTC-TTTCTT
GATT---CTATGGGTGG---TGGTGCATGGCCGTTCTTAGTTGGTGGAGTGATTTGTCTG
GTTAA-TTCCGTTA---ACGAACGAGACCTTAACCTGCTAAATAGTGAC--ACGGTTATT
-TTAACCG-TGGTTCACTTCTTAGAGGGACTATCGCTTTCAAAGCGATGGAAGTTTGAGG
CAATAACAGGTCTGTGATGCCCTTAGATGTTCTGGGC--CACGCGCGTTACACTGATGAA
GCCAGGGAGTATATCGCCTTCACCGAAAGGTGCGGGTAATCTTGTGAAACTTTATCGTGC
TGGGGATAGACCCTTGCAATTATTGGTCTTGAACGAGGAATTCCTAGTAAGCACGAGTCA
TCAACTCGTGCTGATTACGTCCCTGCCC-TTTGTACACA-CGCCCGTCGCTACTACCGAT
TGAATGGTTTAGTGAGATCTCGGGATTG-CGATGC--CGTGCC--GCAAGGAATGGTGCC
GCCGAGAA
>MF599311_1DryodoraglandiformisLLM-2015isolate25 MF599311.1DryodoraglandiformisLLM-2015isolate25 5185 bp 2962 bp
C-T-TTTATACTGTGAAACTGCGAATGGCTC-ATTAAATCAGTTATCGTCTATTT--GAT
T-GTG-CCCT-TACTACAT-GGATAACCGTAGTAATTCTAGAGCTAATACATGCGAAAAG
TCCCGACTTCTGGAAGGGATGTATTTATTAGATTAAAAACCAATGCGTTT-----T-ACG
ACG------CTCCCTGGTGATTCATAATAACTGTTCGAATCGCACGGCC-TTGCGCCGGC
GATGTTTCATTCGAGTTTCTGCCCTATCAACTTTCGATGGTAAGGTATTGGCTTACCATG
GTTACAACGGGTAACGGAGAATTAGGGTTCGATTCCGGAGAGGGAGCCCGAGAAACGGCT
ACCACATCCAAGGAAGGCAGCAGGCGCGCAAATTACCCAATCCCGACTC-GGGGAGGTAG
TGACAAT-AAATAACGTTGC-AGGCGCCAACGGCTTCTGCAGTCGGAATGAGTACAATAT
AACACCCTTAACGAGGAACAATTGGAGGGCAAGTCTGGTGCCAGCAGCCGCGGTAATTCC
AGCTCCAATAGCGTATATTAAAGTTGTTGCAGTTAAAAAGCTCGTAGTTGGATTTCGGAA
-CCGGCCGATTGGTCCGTCCTC--TGGATCGT-GTACTGATCGGTCTGTTCTTCTTCGCG
AAGATCG-CGTGTGCCCTTAACTGGGTGGACGTGCCT-TTCCCGACGTTTAC-TTGGAAA
AAA---------------------------------------------------------
------------------------------------------------------------
------------------------------------------------------AAGACG
AACTTCTGCGAAAGCATTGG-CCAAGGA-TG-TTTTCA-TTAATCAAGAACGAAAGTTGG
AGGCTCGAAGACGATCAG-ATACCGTCCTAGTTCCAACCATAAACGATGCCGTCT-GC-G
GATCG--GAGGTCGCTCA-TGTAAGGCTCC-TTCGGCACGC-TATGAGAAATC-AAAGAC
TTCG-GGTTCC--GGGGGGAGTAT-GTTCGCAAGAA-TGAAACTTAAAGGAATTGACGGA
AGGGCACCACCAG-GAGTGGAA--CCTGCGGTTTAATTTGACTCAACA---CGGGAAAAC
TCACCAGGTCCAGACA-TAGGAAGGATT-------GACAGATTGAG--AGCTC-TTTCTT
GATT---CTATGGGTGG---TGGTGCATGGCCGTTCTTAGTTGGTGGAGTGATTTGTCTG
GTTAA-TTCCGTTA---ACGAACGAGACCTTAACCTGCTAAATAGTGAC--ACGGTTCAT
--GAACCG-TGGCTCACTTCTTAGAGGGACTATCGGTTTCAAGCCGATGGAAGTTTGAGG
CAATAACAGGTCTGTGATGCCCTTAGATGTCCTGGGCCACACGCGCGTTACACTGATGAA
GCCAACGAGTACATCGCCTTCACCGGAAGGTGCGGGTAATCTTGTGAAACTTCATCGTGC
TGGGGATAGACCATTGCAATTTTTGGTCTTGAACGAGGAATTCCTAGTAAGCATGAGTCA
TCAACTCGTGCTGATTACGTCCCTGCCC-TTTGTACACACCGCCCGTCGCTACTACCGAT
TGAATGGTTTAGTGAGATCTCGGGATTGGCGACGCTTCGTGCC--GCAAGGCACGGCGCC
GCCGAAAA
